# Supplementary material for: Single nucleotide polymorphism discovery in elite north american potato germplasm
Source: BMC Genomics. 2011 Jun 9;12:302. doi: 10.1186/1471-2164-12-302 (PMC3128068; doi:10.1186/1471-2164-12-302)
Supplement: Additional file 2 — High confidence SNPs for genotyping. This file lists the high confidence SNPs with their flanking sequence that were used in the genotyping experiment. [file 1471-2164-12-302-S2.XLSX]

## Sheet: ADF2
Additional Data File 2. High confidence SNPs for genotyping.
SolCAP Potato SNP ID	SNP Flanking Sequence
solcap_snp_c1_1	GTATTCCGTTTATCTTAAGTTGACAACCGCAAAGACACAATAGAACTTTT[A/G]CTTCACCACATACCTCACAAGCACAATTTCACTACATAGCCCATATGTTC
solcap_snp_c1_2	GTGTGGTCGTTCTTAGATGATTATGAATGGGATGCTGGTTTCACTGTGCG[G/A]TTTGGCCTCACTTTTGTTGACTACAAGAATGGTCTTAAACGATACCATAA
solcap_snp_c1_3	TTCTTAGATGATTATGAATGGGATGCTGGTTTCACTGTGCGGTTTGGCCT[C/T]ACTTTTGTTGACTACAAGAATGGTCTTAAACGATACCATAAGAAATCTTC
solcap_snp_c1_4	TTGACTGCATAAACCCAACGACAACCAACAGTAGATTTACCTGCAGGAAG[G/A]GAGACAAGCTCCCAAGTACCACTCTTATGTAAAGCAGACATCTCATCAAC
solcap_snp_c1_5	ATTGCATATGTGGTGGATGTGTGTTTCTCAGTTTACCCTTATGCAAAGCT[G/T]CTTGCACTTCTTTTTTCCACTCTCTTTCTAATTGGATATGGTGGATTGGC
solcap_snp_c1_7	ATGATTCATCACTACACACTCAGTTGTGGATAGATCCCACTGAAGAGTTT[G/A]TGCAGTATAATCATAATGCAAACCCTGTGGATGTGACATTTGGAGTGAAG
solcap_snp_c1_8	CTCACTTGTGTTGCTTACCCAAAGTGTGATGTTACCATTGAGACTCACAA[G/A]GAGGAGGAGCTTACTGCTTAAACTTCAACCATTTCCATTTAAATAAAAAC
solcap_snp_c1_9	CATTCTTGACCAAGCTGAGGAAGAAGGACATGATCTTCCTTACTCATGCA[G/A]GGCTGGTTCTTGCTCATCTTGTGCTGGAAAAGTTACTGCTGGAACTGTTG
solcap_snp_c1_10	AATGGGTAGTCCAAGTATACATCAAAACGATGAGCAAAACTGATATTGGT[A/T]GGTTCCCATTTGACAGAATATGTCATGTCCAAGGTTCTCCCAGCTTCCAA
solcap_snp_c1_11	GGGTAGTCCAAGTATACATCAAAACGATGAGCAAAACTGATATTGGTAGG[T/C]TCCCATTTGACAGAATATGTCATGTCCAAGGTTCTCCCAGCTTCCAAAGG
solcap_snp_c1_15	CAGATCTGGGACACGGCTGGACAGGAGAGATATAGAGCCATTACAAGTGC[A/T]TACTATAGGGGTGCTCTTGGTGCTCTTCTGGTATATGATGTGACAAAACC
solcap_snp_c1_16	TTACTAGTCCTCAAGTTAATGGGACACGAGTTGGCAAATCTACCTCGATC[A/G]GAAGTGCAGCTGGTCCATATAATTATTCTAAAAATTACAATCCAATTAGC
solcap_snp_c1_17	CTATTCGTAAATTGAACCAGACTATCCCAGAACCCCTAGCGAAAGCCAAA[C/A]AAACCCTCAAGCTCGACGCCAATGGCGAAGGTTCCAAGCAAGCACTCTCG
solcap_snp_c1_18	GCTCTAAGCTTAGGCCTGTCATCCAAAAGGCTCAACAGCTACTTTAAGGA[C/A]CAAACAAGTTTTATGCGATTAAATTACTATCCGCTATGCCCAATTCATCA
solcap_snp_c1_22	AGAAAATCAAAATCCCTTTCAATAACAGAGTAGGAAGGTGCTACGCATAA[T/C]ATAGCTTAAGATCATTACAATATTTGGACAATAGATCACTTAAACTGGAT
solcap_snp_c1_23	GATGAACTTTTTCTTTAATAACTGTGATGTCCAGGTCAATTTGCAATTCC[A/C]CAGCGCAGCTGCCGAGTAACTATGCCCACCCAGACTCGGGTAGACAAGAA
solcap_snp_c1_24	TAACTTAAGAATACAATTCAGATGGAATTGTTAGCTTACTTTATGTGGTC[C/G]TAATATACACACACACACAATGAAAACACATTTTTGTTAGCTCTTTTTCA
solcap_snp_c1_25	AGGGCAAATTCAGTCCTCTGTATTCGTTCATTCAGGCTAGTGATATTGTA[T/A]TTTTTGTGGTTGTGTAACGACTGTTCAGCAAATGAATGAAGCTATGGCTG
solcap_snp_c1_26	TACAGAAATGAGCCCTTGCTACTGGTGGCTGCAAAATTCCCTGCATTGGC[G/A]CATTCTGCCGGAACAGTACCAGTATGTACCTGTGTATCCCAACTGGTGGA
solcap_snp_c1_27	AAGTCTTCACCGCACGTGGCTATGCGAAATGGTCTTGTGGGTTTAAAAGC[G/A]CAACTCAAAACTCTCCTTGAATGGCCATCAAATTCACCCACATTTGTTCC
solcap_snp_c1_28	GGCTGCTAAGGGTTTTGTGATGCACCAGGACAAAAGACTCGAACACCAAC[A/G]CCACAGCATGTTGATGCTATCCATGTCGAAAACAATCCAACTTTAACTTT
solcap_snp_c1_31	CAAGTTCTCTAAAATCAAAATAAACATGGAACTACAGACAAGGGCAAGAG[C/T]AGCCTTAATGCTTCTGGCGCTTAAGCAATTTCTTGAACCAATATGCTGAC
solcap_snp_c1_36	ACATCAAAACTCTCAAACTCATGAGAAACAAGGAGAATCCAGATACTTGT[C/T]GTCAAACATTTTTAAGAGAAATCTAAACGTCTTTAATGGACTATTGCCCA
solcap_snp_c1_37	TGTAACAAAATTCTAAACAGAATTCCAAAAATGGAACATCAAAACTCTCA[A/T]ACTCATGAGAAACAAGGAGAATCCAGATACTTGTCGTCAAACATTTTTAA
solcap_snp_c1_38	ACCATGTATTAGGTCAAAGAATTGAAAACATAACAGGACGAGCCGGGGAG[G/T]AATAACATACATGGCGAACCAAATTGAAGTGTAGCAACATAAGCTTGTAA
solcap_snp_c1_39	GGAAGTGGTTACCTTTTGTATAAGCTGTATGAAGGACACAAGCGGCGACT[A/C]TCTGATCTTGAGAGGGAACTTGCAGATGAGAGGAGAAATGAGGAACTCAT
solcap_snp_c1_40	GTTAGGTATTCCATTAGCTAAACTTCTACCACGACTTGCTCATATGAGTC[A/G]CATCCTGCTTGAAGAACCCAATAGGGACAGGTACATCCAAATTGTCCAAA
solcap_snp_c1_41	CTAAACTTCTACCACGACTTGCTCATATGAGTCACATCCTGCTTGAAGAA[C/T]CCAATAGGGACAGGTACATCCAAATTGTCCAAAGCATGCCAGAAGTAGAA
solcap_snp_c1_42	AGCTTCATAGTGTAGGAGCATGTTGTATTCTTGTGTAGCTTCAGTGTAGG[T/C]GTGGATGTAAAAGATTGCATATAGCATTTTGTTAGCTCCTTCAAGGGTTA
solcap_snp_c1_43	GCGCAATAAAAAACAAGCACCATCATCGGATGGTACTATAAAACGACAAC[A/G]GATACCAGAACCAATAGCACACTACGCAGACACTAAACTGGTGAACGTTT
solcap_snp_c1_44	CATGGCATAATGAACAGCTTCATCAGATATACTAGGATCTTGGCCTAAAA[A/C]CTTGAGAATAGGGCCAGTGTTTGCCCAAATGACTGCAAGAGGTATGCATA
solcap_snp_c1_45	GTAGCAAGCCATAAGCGAAAACACCAGGGATAAAATACATGGCATAATGA[A/C]CAGCTTCATCAGATATACTAGGATCTTGGCCTAAAAACTTGAGAATAGGG
solcap_snp_c1_46	GATTTTGGTCTTCAAGACTGAACTTGGTGTCAAAGGAGCTGCTCTAGCAA[G/A]TTCAATCTCTTACTGGATTAACTTCTTGTTTTTGGCTCTTTATGTCAAGT
solcap_snp_c1_47	CTGAACTTGGTGTCAAAGGAGCTGCTCTAGCAAGTTCAATCTCTTACTGG[A/C]TTAACTTCTTGTTTTTGGCTCTTTATGTCAAGTTTTCTCCTACATGTGCA
solcap_snp_c1_48	TTTTGGCTCTTTATGTCAAGTTTTCTCCTACATGTGCAAAGACTTGGACA[A/G]GACTGTCAAAAGAAGCGCTCAAGGATATGCTTGCTTTCGTTAGACTCGCG
solcap_snp_c1_49	GTTGCAAGAAGTAGCATCATGATGGCTATGTATCTAACAACTTCAGTTTC[A/G]TTGCTGTAAGCATATCCCCATACGTTACGTAGCAATAATATGATCAATCC
solcap_snp_c1_50	CTGATAGAACACATTGAAGGCCATCAATAAAATTTGATGTTGCAAGAAGT[A/G]GCATCATGATGGCTATGTATCTAACAACTTCAGTTTCATTGCTGTAAGCA
solcap_snp_c1_51	GCTACCAACATGGCTGAAACAAGTATCACCATAAATGACGTGGTTTTTGT[G/A]GTCGACTGTGGAAAGGCAAAAGAGACATCTTATGATGCAATCAACAACAC
solcap_snp_c1_52	AAGCTAAGCATGCTAATGCGCAAAAAAGATGACCAAGAAGTGGTCTCAAC[T/G]GACAAAAAGGATCGACGCGATTTTGAGCATATATCAGCTTTGGCAACTAG
solcap_snp_c1_55	ATATAATCCGAAATAGAGAAGAACCGGAGGACCAATAAATCTTGAAGCAC[A/G]CAAGTCAAAACCAAAGATAAGACAAAACACTTCTAATTTTCTGCAATTTC
solcap_snp_c1_56	TCGAGTAAAACGGAAAACCCCACAAGTAAAAATTAGCTAAGCAAAAATGA[A/C]AAATGAAAATTCAGCATATAATCCGAAATAGAGAAGAACCGGAGGACCAA
solcap_snp_c1_57	CAATAGAACTTTTAAGAGTAAGAGAGTCAAGTTCATCTTCAGTTATAACC[C/G]TTGAACCAACCAAATCAGCCATTAGACAAGCATTGTGAAATTGATGTCCT
solcap_snp_c1_58	TGCCTTTCCAATTCTGTGCGGATAAGAGATAAATTACTCAAAAAGAAGGG[C/T]TTGGTTCTTCTAACACATCGAGCTATCTCGTCTTCTCTCAATCCTGTGTT
solcap_snp_c1_59	GATTTTGAGCAGCCAAAGGAAGATATGGAATAATTAAGCAAAGCAAGTCT[T/C]CGCAGCGAGCAGCTGGCAAATTATTTGGACTAGTATGGAATCCCAAAAAT
solcap_snp_c1_60	GAACAAAGCAAAAGAAGTTTGAAAACACTGCCCAAAACAACCAAATAGAT[C/G]GAGTTTATTAAAAACATTTACACTATTGAACAGAGTAAGGGAGATGTTAA
solcap_snp_c1_64	CAGATACATTTTGATACTCCAACAAATCCAGCTGCTCCTGCACGGATGCC[C/G]GGAGGGTCATCTAGTGGGGCTGCTGTTGCTGTGGCTGCAAATTTTGTTGA
solcap_snp_c1_68	CTCATATCAAGAGAATGCTGTTATGAGCTAGAATGGAGCAAAAACCCAAC[A/G]ATTATCTGCCAAGCATAACTCGGTTTACAACATCAACAGGCAAGGCATAA
solcap_snp_c1_71	CAATATTGTAAAAAGGAATCTTCATTACACAATTAGGTAAAGATTAGCTT[C/G]CCTTCAGATATTGCATCCAGTGCTTTCGCTCTTGAAATTTGAGCAGCATC
solcap_snp_c1_72	CATTTTTTGCTGCTGGGGCTGTGATTTCTACCTTCAACAACAAGAAAAAG[C/T]AGTGATTTAAACCCTAAAGATGGTGTTCAAAGGGCGTTTTTTTTCATCGA
solcap_snp_c1_73	GAAAAAGCAGTGATTTAAACCCTAAAGATGGTGTTCAAAGGGCGTTTTTT[T/C]TCATCGAAGAAATCGGATACTTCTAGCCCTGATGGATCTTACAACAGTCC
solcap_snp_c1_74	TTCGAATGAATAGGGCTGGTTCTCAAGCTACGTACAACATCATCTTCCAA[C/G]GGAGCATCTTCATCAATGACAGAACTACTGATATCAACCTTGTCATCATC
solcap_snp_c1_75	ACAGCAGAGCGTTTCTCGCGCCTCTCCTGCTGATGTTCAGGTGCCAGCAA[T/C]TGAGATTCATCATCATCCATCATGGATGTTCCACTGACTGCCGGACCAGA
solcap_snp_c1_76	AAATCAAATCTGATACTTTATGGCTGCAAGTGCCCTTTGGCTATGCATTA[C/G]GATTTGTCGGTTGATCATCTTTCCAATCTTTTGTAAGCAAATCATAATTG
solcap_snp_c1_77	GCCCGACAGAAAAAATCAAATCTGATACTTTATGGCTGCAAGTGCCCTTT[G/A]GCTATGCATTACGATTTGTCGGTTGATCATCTTTCCAATCTTTTGTAAGC
solcap_snp_c1_78	TTCTGCCTTCCAGTATTCTTGAAATCAAAGTTGAAGCCTCCCAATCCGCC[A/G]CTTCCTCCAAAAAAGGCACTTGATTCGCCAAAATACTCAGAAAACACTTC
solcap_snp_c1_84	ATTGATTGCTGAACTGGATCAACTTTTTGATTTTAATGGTGAACTCAAGG[C/G]TCGGAGTAAGAGTTGGCTGGTTGTATATACTGATGATGAGGGTGACATGA
solcap_snp_c1_86	TTCTCAGACAAGTCTGTCTCATTACTTTCTGCAAAACCGCCTCTAAAGGT[A/C]GATAACTCTTGACCTTGCAAGACCCTCGGAAACCCACTGGCTTGGGAATG
solcap_snp_c1_87	TGAATCAGGAGATGAGGGCAAAATACTGGATCTAGGCCTTTTTGGCCTTG[C/T]GACTGGAGGTGCATTAAGTGCAGGAGGGCTAAGAGCTGGTTCTATTTTCC
solcap_snp_c1_88	GTATGGTCCTGTTCTTGAATCGGTCGTTACAATTACTGAAGAATTAGCAT[A/T]CAAACAAGCAAAAGAGGCTGATCAACTGCTTGCTGAAGGCAAATATTTAG
solcap_snp_c1_89	CCTGCAGCAACAACTAGCATGGAAACGTTCTTGTCACCAAGAAAAACAGT[T/G]CCATATTCTCGCCCTATGGAAGGTACAGTATATTCCACCTTGAAAGTGAC
solcap_snp_c1_93	CTCCAGTTGGCTCTCCAGCTCAGATGCTTTAGAGAGTTCATCCTTCACGT[T/A]GTCAATGTTTCTGTCAACCACTTTTTTGCCGGTAGAAACATCAGCTTCAG
solcap_snp_c1_94	TGAAGTCGGGCCAGCTTCCTGCAGATTTAAATATTGGTGATCATGATGTT[A/T]CTGCTAAAAAAGAAGATGCCAAAGAAGACAAGATGGTAACAGATAGCGAT
solcap_snp_c1_95	ACTTTGATTATTACTAGCAACAGACTTACGAATTTGGTTGAAATTGACCC[G/A]CTTGCGTCTCTCCCAAAGCTGAAGTTTCTTAGTCTTCTTGAGAACAATAT
solcap_snp_c1_96	GTTAAAAAGTGCATGGTTAAACCAACTGATTGTCTCATCTCTCATGCTGC[A/G]ATGTATTAGAAGCTCGACTCTTCTGTTGTTGGTCTCCTCAAGTAATAGCG
solcap_snp_c1_97	TGTGCAACGCTTGTTACTAATCCTTTGTGTGTCAACATCACCCCTTTCGG[C/A]AGCCCGGTAGTCCCGGAGGAATACGGCAGCGCTACGACATCGTCCGGCTG
solcap_snp_c1_99	ATCAATTCCTTCAATCGGTCCACAATGAAAAGCTCATCATCATCGTCAAT[G/A]AATCCAATATCGCCAGTGTGTAACCATCCTTCTTTTTCTATTGTTCTAGC
solcap_snp_c1_100	TTCTTCTTTGGTTCATCTTGATCGGAATCTCGAATTTCATCACTCTGTTG[A/G]TTAGTAGATGAACAACGAACAGAGAGAGAAGAGTAATTGGGGAATTGCTT
solcap_snp_c1_101	CCATGAAGACTGTTCAGAGAGTCTTTTCTTCTTCTTTGGTTCATCTTGAT[C/G]GGAATCTCGAATTTCATCACTCTGTTGATTAGTAGATGAACAACGAACAG
solcap_snp_c1_102	AAAAATTAAAGCAAAACTAAAGTAGGTCTGGCCGGGTTAAGGATTTTGTT[G/T]AGTCGATTAGGAGGAAGGTGTCGTAGGAAGAAATTGAAGATCAAAATCAA
solcap_snp_c1_103	GAGGAAGGTGTCGTAGGAAGAAATTGAAGATCAAAATCAAAGTGATGGAT[G/A]ATTGGTGGCATAAAATGGTGTTTCCTGTAAGGCGTGTTTGGTTTGCTGTT
solcap_snp_c1_106	GGGATAACTATGTTCACCGTTTGATTCAGTCTAAAACTGATGGGAAGCTG[G/A]TTGAGCTCAACCACCATGGTCATCATGATAGTGATGGCTGCTGCAGCTGC
solcap_snp_c1_107	CTGGTTGAGCTCAACCACCATGGTCATCATGATAGTGATGGCTGCTGCAG[C/T]TGCGAGTGTGGTACAGATCCTGGATTCAGCGAGACTATTTTAAACAGCAA
solcap_snp_c1_108	CGAGCCATGTCTGACCATGTGTTGATGAAGTGAAGACCAGAAGCTCCATC[T/A]GCTGCATGATGTTGCATGCCCACACCAAGGGAAACTCCCCCACATTTAAA
solcap_snp_c1_110	TTCCCAACACCTTTTCTCGCTTCCAAAGTTGTTCTTGCATTTGCATATGT[T/C]GCAATTTTCATCCCTAAGAAACCAGAGATAACAGAAGTGACAGCACCAAG
solcap_snp_c1_111	GGATCATCTTCTGGAATGTTCCTTTCAACCTTACCAACGAGATCAGCACC[A/G]ACATCAGCAGCTTTGGTGTAAATACCACCACCAACCCTACCGAAAAGAGC
solcap_snp_c1_112	ATTGCAGTTGCTGCTCTTGGAATGTTGAGCACAATTGCAACTGGATTGGC[G/A]ATTGATGCATATGGTCCTATCAGTGACAATGCTGGAGGCATTGCTGAGAT
solcap_snp_c1_113	ACTCCACTTCTGACTAGAAACTAATCCAAAAATCCCTTGCTATGTTGACT[G/T]AAAAAGATGCCACAAGTCTCGGCTACAACCAACTTTCCTTAAAAGATCTT
solcap_snp_c1_114	CGTGAAAGTGCTGCCCCAATTTCTCATGCCACATTCTCGTGTGATAGCCA[G/A]CTGATATATGCCAGTTTCTTGGATGCAACTGTGTGCGTATTCACTGCAGG
solcap_snp_c1_115	AATGTGCTACCTATATCATTTCCAGGGCAAGGTCATAATCAATCTCTTAC[T/A]GTACCTGATGACTTGCCCAAGACTGTTGCAAGAACATTAAACCAGGGATC
solcap_snp_c1_116	TAATGTATCCTTATTTCTCTAAGTGGATAAGGGGACATCGTGACTTGCCC[T/C]TGAGACTCAACCAATGGTGCAATGTCGTGCGATGGGAGTTTAGCAACCCC
solcap_snp_c1_122	CGTTTGAAGAAGCTTTGTGTGCAGTTGGTAGGTTCTTATCCTTCTATTAC[T/C]GACGTACATGTTATTGCCCCGAGTTTACAAGTGTTACATTTTGTTCACTA
solcap_snp_c1_123	TTGTGCATGGTGATAGCCCATACCGAAGCCCTAAACTGTGGGCAAGTGAC[G/C]AGCTATATAATCCCGTGCCTTGGTTACCTTAGAGGCACTGCACCTTTAGG
solcap_snp_c1_124	GCTTGTTGTTTCGCCGGCTGCAGCAGCGAGAAGAGAGCGGAAGAGAGGGA[A/G]GTTCGCCGGCGTTTGCTGGTGCTGCTGCTTCTCTCGCCTGGTTGCTCGCC
solcap_snp_c1_125	AGCTCGCTTGGTCAAAGTTGCTGCCGGAGTCGGAGTTGTTGTTGCTGCTT[C/T]GGAGTTCTGCTTGTTGTTTCGCCGGCTGCAGCAGCGAGAAGAGAGCGGAA
solcap_snp_c1_126	TGGCGCTCAGTAGAGGTGTTATACACTCCATCTGTAGTTGATGTTTCCGG[C/T]AACATTTTGGTAGCTTCTTCTTGCTCTTTTTGCCGCTTGAATAGAGCCTC
solcap_snp_c1_128	TGTCACTGATACAGAAGCTACTAAGTACAGAAAAGCTATATATACAAAAG[A/G]ACTGACCAATCAAGATACATAATACAAGTCAGTGCAAAAGAGGGAAAGCA
solcap_snp_c1_129	GACGCAGGACTGGTTTACCAATATGGTGGAGATGGGGACGAAAGAGGCTG[T/G]TGTATCGCATACTGTCCAAGCAGCTGCGTGCAAAGTCCTCTTGTAATTTT
solcap_snp_c1_130	GTTTTGGATGTTCTAAAGATTCAGATGAACTTCTGGCCTACACTGGAGGC[G/A]AACTTCACTAAATTGCATTCGGAGTGGGGATCCTATGCTTTTCAGGATAC
solcap_snp_c1_131	TTATATCTAACAGTTTCTGAAGCTGTGGACGATATTTCGTCTTCTTGGAA[G/A]CCTGAAAAGGGGCCAGCTCAACCACTAACTATATGAGATTTGTACTATGG
solcap_snp_c1_132	CACAGAGAATCTGGGATACTCAGTCATGGATTTTTTGCATCTCCATATCT[G/T]CCTTTAGAGGATGTCAACCAAGATGAGTTGCCTGTAACTGAAGATTCTGA
solcap_snp_c1_133	ATGAGCTATTTAACTGGTGGAAAGACTGAAACCAATCTTCCAAATCAATC[A/G]GAAGTTGTTCTATGTCAAGATTTAAATGGAAGATTAGACGGGGTTGGCTC
solcap_snp_c1_134	CTCCAGATTTCCAGTTACAGCAACTCATCTTGGTTGACAGGCAGATATGG[A/C]GATGCAAAAAAATCCATGCCTGAGTATCCTAGATTCACTGTGTTCTCCGC
solcap_snp_c1_135	CCGGTTGGATCCAAGAGAGGACGTCATACATGCATGGTACATGGATGACA[T/G]CGATGAGGACCAGAGGCTTCCTCATCACCATGAGCCAAAGGAATTTGTGT
solcap_snp_c1_137	TCTCTCTAGGCATTAGAAAAATTGTAGACTAGACCTACTGTACTTTCCCC[T/C]ACAAGCCCCCACCATCTCATTTCTAATCATCCTGTTGTCCTATTCTAAAT
solcap_snp_c1_138	ACGGCAAATGCTATTGGAGGAAAAACAGCTAGAGCTTGCGATAGCTGTTT[G/A]TCAAAGAGGGCTCGTTGGTTTTGCCCAGCTGATGATGCTTTTCTTTGTCA
solcap_snp_c1_139	GGCGAACCAATTGGCGAGTCGCCATGAACGTGTTCGTCTCGATACATGTT[C/A]TAACAAATCTACCATTACCAAATTAGTCGACAAAACTCATCAACCTGCTT
solcap_snp_c1_140	TTGAAGCAGAACTCTGCAATGTGCCAGATGAAACTGGATCTATTGCTGAT[T/C]TGGACATTTTGTTGAACACTGAAGATGCATGCGATGATTTGAACCTTCCT
solcap_snp_c1_141	GTTGAAACCTTGTTGGGAGGCGAAGAAGAACAGAGTACTCGGTTATTAAA[C/T]GCGGATTTTGAAGATAACAAGGCGATTAAAATTGAAGTTGAAGACGAAGA
solcap_snp_c1_142	GAAACCTTGTTGGGAGGCGAAGAAGAACAGAGTACTCGGTTATTAAACGC[G/C]GATTTTGAAGATAACAAGGCGATTAAAATTGAAGTTGAAGACGAAGAAAT
solcap_snp_c1_143	GCTAGTGCAGAGTACAGTGGTAGCAGTACTAAATCTGATGAAAAAAACAG[A/G]CTGTTTCTCAGGCTTAATCATGAGGCGGTTATTAGTGCTTGGCCAAATCA
solcap_snp_c1_144	AATCATGAGGCGGTTATTAGTGCTTGGCCAAATCAATCTTCGCCATGGAC[T/A]AATGGAATCCGACCCCATTTCAATCCTGATGACTACTGGCCCGATTTCTC
solcap_snp_c1_145	GAAACATGTGGAGGTAATTTAGGATATTATGGGGGACATGTAAGAAGTGG[C/T]GATGGAGGAAGAGAAGCGAGGGTATTGCGGTACAGAGAGAAGAGAAGGAC
solcap_snp_c1_146	AGAAAATTCGATATGAAGTTAGGAAATTGAATGCAGAAAAAAGGCCTCGG[C/T]TGAAAGGACGATTCATTAAAAGGAACTCATCGTCCTCCTTTTCAGTGCCT
solcap_snp_c1_147	TTACTAAAAGAAATACAAATCTACTTAGGAATAAACTCTAATAATATAAA[T/A]AAAAAAAACCACCTTCCAAAAACTAGGGGCTCTCACAGGATTATCTTAAA
solcap_snp_c1_149	CTGCAAATCCAAAATGTTTCTGGAAATTTTGGATACAAGATAAATGGAAG[A/G]GACTATACTGTTTCACAATTTCATATTTGAGGAGCATTAGGCTATTTCTA
solcap_snp_c1_150	GATCTTCTTCAGTGAGAAGGCTATCCTCATCAATGAGATCTGAATCATCA[T/A]CAATCTGAACTTTCGGTAAACTTTTCGTGATTTTCTTGATAGAGAAGGAT
solcap_snp_c1_151	AAAAGTAAAGCGCGAAATTTGAGAAGAACGATGTTTCCATCCTGGATTAG[T/C]TCTTCAGCTTGAGATATTACATTTTGAACAGCCAAAAGTTGCTCCATGGC
solcap_snp_c1_152	AAACAGGTCAGGTACTTGTCATAGACTGAGAATAGAAGTCGACCTCCTGT[T/C]GATGACGTAAGCACACCGAAAATACTATCAGTAACTATCGCATTGGAAAT
solcap_snp_c1_153	TAATGTTTCAGCCTCTTGGTTGTTAGGTACCTCTACTCAATGATTATTCA[T/G]TCGCGCGAGCTGATTGGAAGACATTTTGAATTTATTGTATTTGTAGGAAC
solcap_snp_c1_155	GTTATACGACAATGTCCAAGGCGTGGTTTTCATCCGCATGACCCTCCTCC[A/T]GATGGTAGCCCAATTTACAAGCATTGTACAGATGTCTATATGGATTCTAA
solcap_snp_c1_156	AATGGATTATTCCATCTCATTGATTCATCACTAGACCATTTCATGACTAC[G/A]TCTTCAACAACCAGACCATCAATATGCTCCATCATGAATCCCGCAGGTTG
solcap_snp_c1_157	CATTGATTCATCACTAGACCATTTCATGACTACGTCTTCAACAACCAGAC[C/A]ATCAATATGCTCCATCATGAATCCCGCAGGTTGGTGCTTTACAAGTTCTT
solcap_snp_c1_158	TGTCCATCTCTTGTACGTCAGGTTCATGTTTAAGAACTTTAGATTGCTCA[G/A]GACTCCACCTCCCGACCCCGATAAGAAGATGCCGTTTTCAGAAGTTGCTG
solcap_snp_c1_160	ACATCCACTGCATCCTCCGCCAGTACCACATACCACCTGCTCTGCTCCTT[C/T]GGGTAATCCTCTAACTTTGATCCTCCCAAAATTGTTGCCTTCTGGTGAAT
solcap_snp_c1_161	TCCCAAAATTGTTGCCTTCTGGTGAATATCCAATACGACGCCTGATTTCA[C/T]GAATACTGTTGCCGTTAGGTACTTTCCCGGGGGGAAGATAACGTGGCATG
solcap_snp_c1_162	GGTACTTTCCCGGGGGGAAGATAACGTGGCATGGACGACGATGTTTGGAT[G/A]CGATGGTCGAGCATGCATCTATAGCTTTCTGGATCGGAATGGTGTTGTAT
solcap_snp_c1_166	ACCAACATAGCCCTGGAAATTCTCTACTTGAACTGTGAGCTAACTTGCTT[A/T]CTCTTGTTTGTATTTGGTTATTTTTTCAGCAAACCGTGTCAGGGTTGACT
solcap_snp_c1_167	AGACCATCCACTATCGCCCTGCGAAATGCACCATTATGGAGAAGGAAGGA[T/C]GATACATGCCCTCCTCTAACCCATCTAACTTCTGAGCCAGGCCAAGCTTT
solcap_snp_c1_168	ATGGTTGGTTCATTGCACCCAACACCTATTGCTACACTCCCTTTTCTCTC[T/A]CCACATTCCGCTGTTGTGGCATTCTGTGAAGGGGTACTAAAGCATGCCAC
solcap_snp_c1_169	GAGGAAAGCAACCCTTGCAATGTGACTCTCTGGAGGCAATGCACTAAGCA[G/A]CTGGTCATGGCAAGGAGTCGTAAAAAAACCTTCTCTGAGAGTAGCCGTTT
solcap_snp_c1_171	TTGTCTTGGATAGAAATGACCATTTTAACTCTGTCAGTTGAGGGTTTTGA[C/T]GGCATCTCAGCAACACTATCTTGAAGTGAATGGAGCGAAGCACTAAGATC
solcap_snp_c1_172	CGCATAAACGCGAAATTGCTTCGTTCCATCCTTGTCTTGGATAGAAATGA[C/T]CATTTTAACTCTGTCAGTTGAGGGTTTTGACGGCATCTCAGCAACACTAT
solcap_snp_c1_174	ATAGTTTTGTGTCCTTGAGATCACAAATAGAATAATTATCTCTTCTTTAA[T/A]GTATATCAATTCTATCAGAATACAATGCTTGAAAACTTGTATCTAATATT
solcap_snp_c1_175	CTCTCAAAACCACCATTGCTAGTTCCATCCAACTCGTGGGTTTTGAGGGG[T/C]AAGAAGGTAATTGAATGTAGAAGAAATTACCCATTGATTGGAAGGAAGAA
solcap_snp_c1_176	CAGATATCTGGAGCCATTCAAATAGCCAAGGACGTTTCCCTCTACATTTA[A/T]TACTGGTGCATAAATGGGTTGGTATAATCCGACAATGGCACTCTCAAAAC
solcap_snp_c1_178	TTGTGTATTCTTTAGTGAAGGAGTTTGCTTGCCTTATTCCTGGCTGTAAG[G/C]TTATTCTTGTGGAGTCACTTAGGCGTCGTGTTAAGAGTTAGCATCTAAGG
solcap_snp_c1_179	GTATTCTTTAGTGAAGGAGTTTGCTTGCCTTATTCCTGGCTGTAAGGTTA[T/A]TCTTGTGGAGTCACTTAGGCGTCGTGTTAAGAGTTAGCATCTAAGGTAAG
solcap_snp_c1_186	AAGCATAGAAGATTTAAGTGTTTTGCAGCTAACTAATAATAATCCAACTG[A/C]ATGACACTGCATATTGTGTATTCAGTCAAGACACTGAGGTTATCAACCAT
solcap_snp_c1_187	TGTTTTGCAGCTAACTAATAATAATCCAACTGAATGACACTGCATATTGT[G/A]TATTCAGTCAAGACACTGAGGTTATCAACCATACTACCACCTTAAAATTT
solcap_snp_c1_188	AATAAATGAGCTGTGGATGAAGATGAAAGAGCACCTCACATGACATTTTG[A/G]TTCAGGAACCATAGCATGATACAAGCAACCAATTTTTTGCCTCATCAACT
solcap_snp_c1_189	CCTTCCAGCCAACCTGAATTTCTCGTGCATCACTGGTAATGCAAGATGCC[G/T]TAAGATATTGTCAGTCTCATCTCAAGTCTCTTGTTCAAATAAATGAGCTG
solcap_snp_c1_192	ACCTGCTCTAGACCTAGACCAGTTTTTGCTGATGTCAATAGTACATCACT[T/A]GGATTAAGGTCAAACATAGATTTGAGCTGTGCTTTTACCCGATCTGGATC
solcap_snp_c1_193	TCATCATAATATGAATCCAGCAAAAGCATTCGCAAAGGTGAAGTGCTTTT[T/A]CCAGGGGGTGGAGGAATTCTCTCTATTGCAGCAGGAAGAACCTGCTCTAG
solcap_snp_c1_197	TGGGATTTGAAACTGCAACAAACCATGGTAGAAATGTTTCCATTGAGGTC[A/C]GAAGATGCTGCCTATAGCAAAGTAAGGGGAATGCTATCTACGCTTGGAGA
solcap_snp_c1_198	TGGAAAACTACTGTACAGAGTGATTTGTGTGGGTTGACATAGATGTTTAG[C/T]TTGACTGTTGTTTGTTGCCTTCTAAATGATTTGTTTTATGGGAAAGCTTA
solcap_snp_c1_199	CCTCATGAGTGCACAAAAATTGGCCAAGGGATCGTGATTTTGTGATGCCA[G/C]CTTTCCCTTTACTGGAAAACTACTGTACAGAGTGATTTGTGTGGGTTGAC
solcap_snp_c1_200	GCACTAGCTGCCTTAGCTGGTGACGGGCACAAGAACGACTGGGAAAATCC[G/A]ACTCAAGAAAGAGCTGAAGCTCTGGAATCCCTTTTAGAGGTTTGTGCACG
solcap_snp_c1_201	GTTGGCGAGTTTAAAGAAGTTTCTGTTGACCGCATAGCTTCTGAAAGAAA[T/C]AGGTCAAGCCCACTTAAAGATGAGATAGAAAAGAATGCAAATATGGTTGA
solcap_snp_c1_203	ACCAAACTCTTCAAGATTCATGGCAAATACGCACTCTGAGGAACAAGAGA[A/G]AGTATCTGTTGAGCATGTTCCACAATCTGAAGAAGGTGACGGGGAGAATG
solcap_snp_c1_204	GATATTTGTAGATGGTGTGGATTCTAAATGTTGGGATGCTAGTGAGGCAG[C/G]TATTTGCAATGGAGGCGATCAATCCGACCCTCTATTGCAAGAAGGAAGTA
solcap_snp_c1_205	CAAACTTGAGACTAAGAGAGTTGATCCTACTAGCTACTCAGCAAAGATAT[T/A]TGTAGATGGTGTGGATTCTAAATGTTGGGATGCTAGTGAGGCAGCTATTT
solcap_snp_c1_206	AAGGCTAAAAGAGAAGAGTCCTGTTTTTCACTTTGATGGAAGTGACAAAT[T/C]TCTTGGGCTTAAAGAGAAGGGTCCTGTTTTTCACTTTGATGAAAGGGACA
solcap_snp_c1_210	GACTAGAAATGTTGGGACATGCCCCAACTAGATCTAGCAAAACTGAAACT[A/G]AAGACTAAAAGCGATAAAGATAAACATGTCACTAGTCCTCGAAGAATGAG
solcap_snp_c1_211	GAGAAAAAGATAACAGCAAAGCACATTGTGTTCTGGGTTGAGAAGCGCTT[A/G]GCTGCCCAAGGAATTATTCCTGTCTGGAAAGAATAAGTGTGTATATTGTC
solcap_snp_c1_212	CCATGGCGCAGCAAGTTCACCGCCATTGCTTTTCCCATAATACCAATCCC[C/T]AGAAACCCTATTTCCTCCATTCTTTTTTTCTCTTTCTTCTTTCTACACTG
solcap_snp_c1_213	TCAACGTGAGAATTTATAAGCCCTCTTCTGTTGGCTTTGAAAGTAGATTT[A/T]AGGTTCAGATAGAAAAGACATTATTCGTTGAGAAATTTTAAATAACCATT
solcap_snp_c1_216	CTGACCATATGCGGAGGAAAGAGAAGAGTCTTTGTATGCGGAGGATGCTC[T/G]TATGGCCTTAGCAGCCAGAGAAGAAGCAGATGATGAAGAAGAACTCTCAT
solcap_snp_c1_217	CATTTTAATATACATTCGTAGAAGACCTCCACATCGTTGCAGTGAGAACC[A/G]GCTAGCTTACAGCATAACTAAACAAGCCACAATTCACGTTGTTCTCTCCA
solcap_snp_c1_219	TGTAGTTTCTCAATTTCAGAAGCCAGAGTAATCTTATGTTTCTCCATTGC[T/C]TGACTATATTCAAGGTTGCTGGTGTGCATCTTTTTTTCATAGTCGATAGC
solcap_snp_c1_220	CAACCTTGACGAGATCTTTCTCCATGTTCTGCAATTTGGCAGTGAGCTCT[T/A]TACGGTCGTCAACTAGGTTCTGAATATCGCTCCTAACCCGAGCCAACTCT
solcap_snp_c1_221	CTCATCGAGTATACGAACATCAGACTCCTTCTTCCGTGCCTCGTCGTAAA[C/T]CTCACGGACCTCAGCATCCCTTTCGGTCTTGACGGTTGCGGCTGTGGAAG
solcap_snp_c1_222	ATACGAACATCAGACTCCTTCTTCCGTGCCTCGTCGTAAACCTCACGGAC[C/T]TCAGCATCCCTTTCGGTCTTGACGGTTGCGGCTGTGGAAGAGAGAAGACG
solcap_snp_c1_225	CGTCCATGGACAAGCAGTAAATCAGCGAGAAATCGGAACTGAGCTATTGC[G/A]AAATCACTAGCCATCACTGCTTGCATTCCCTCCTGTCCACTTATTCCAAC
solcap_snp_c1_226	ATCACATTATAGAGAGACTGGAACCAATCATCATAGAACCTTTGACCGGA[G/A]AATCCAGTCCGGAAGGTAAACCAAAATTGAGTCAGGGTAAATGTAAGATT
solcap_snp_c1_231	TCACCAAAGACCAGTGCGTTTCAATTCTCCGTAACGCCGCCCTACGCTAT[G/C]CTGATGTTCTCGAAGGTCTACGTGCTGTCGCTGACGCCGACGTATCTAAC
solcap_snp_c1_233	TCCAACACATTGCTATTTGGCATAGTGATCTGTTTGACATGTGCTTTTGT[C/T]ATTTTTTGTTCTCACCTTGTTTCTCAAGCGTATTGAAGCTGTTGCAGCTT
solcap_snp_c1_234	CCAACACATTGCTATTTGGCATAGTGATCTGTTTGACATGTGCTTTTGTC[A/T]TTTTTTGTTCTCACCTTGTTTCTCAAGCGTATTGAAGCTGTTGCAGCTTA
solcap_snp_c1_236	TGGAGAACACGAACTTTTCCACATGCAAGAGACTGTAGAGTCCTTCTCAG[C/T]TCTTTATCCTCAATTCCAGTTGCTTCCTTGATATCTTGGAAGCTAAGGTT
solcap_snp_c1_237	GTCATTGAGAATGAATGGTTCAAGAAAGGGTATTGTCCACCTGTTTTTGA[A/G]CAGGCAGATGTTAGTCTTGATGACGTGAATGCTATTTTTGATGAATCTGC
solcap_snp_c1_238	GGTGGGCGTGCTGTTCAATATCGTGAAGTGCAAGGCCATGAAACTGAGAA[G/A]TTCCTTTCCTATTTCAAACCATGTATAATCCCTCTAAAAGGTGGAATTGC
solcap_snp_c1_239	TTACTCCAGATTCAGCAAAATTGGCACCCAGATCAGCAGCTATTGCAGCA[C/T]TAACAGCAAGTTTCAATAAACCTTTACCTGCCAAGGAAGTCATAATACCT
solcap_snp_c1_240	TCGGAAGAGTTCAGAGAGAAATTCGGGATGGTTAAGGAGGCTTTCCACAA[G/A]TTACCCAAGTGGAAACAGAACAAGGTAAAAATGGCACTCCAGTTGTTCTG
solcap_snp_c1_241	GTCAGTATGAAAGAGCTCAAGTAATTACCCAAAGCAGTTGTCAGCAGTGA[C/T]AATGCACTGCACAAGCTACGCATTGCATCAGGTGATTGATCATAAAAAAA
solcap_snp_c1_242	TGCACTCGAGCTTCATTAGGCTCGATAGTACAAAAAGGAAAGTTTTCTGC[C/T]GGAATGGATAACTTTGTCAGTGTGTTGAAGAGAGTAGACTTCCCCACATT
solcap_snp_c1_243	GCTGCTTTTACGTTAGTTTTTTCTATTTGTGGTCTGGTTTCCGGTGGTTG[T/C]ACGTACTGTGATGGTACTGAGATCTCACCTTTTTCAGCCAATAATTGTAC
solcap_snp_c1_244	GAAGCAGAATCACAAGAATACTTAAGCTTCTCTTCCATTGTGCGACCTTC[A/G]AAAAAAGTGCGACCAACACGCCTCATATCATCCAACAAACTAATCGGAAC
solcap_snp_c1_245	GCTACAAGCATGCGACTGCCATATCCTTCAGAAGCAGGAGAAGCAGAATC[A/G]CAAGAATACTTAAGCTTCTCTTCCATTGTGCGACCTTCAAAAAAAGTGCG
solcap_snp_c1_246	TCAGTTCACAGCATATGATCAAATCCTCCAGCCTGTAAAGCAACCCGATT[T/C]CCATTAACGCTATGGAGTAATTGTTGCAGCCACCTCCTCGTCATTGGATC
solcap_snp_c1_247	CAGCAATCTTGATGAAGGTTGTTCAGCAAGTGTGCCGACCATATTCCCTA[G/A]AACTCGGGCTACTGCAAAAAACCTTTCCGCTGTGGTACAGATGTAATCTA
solcap_snp_c1_248	CCGACCATATTCCCTAGAACTCGGGCTACTGCAAAAAACCTTTCCGCTGT[G/C]GTACAGATGTAATCTAGACCCACATCATCTAGAAGGATTTTTTGCACAAT
solcap_snp_c1_249	GGAGAAAAATGAAGCAGCGATGACAAGAGAAAGATGCTATTACTTCAAAT[C/T]TGAAGCCCCATCATACTAGAAAGTTATGTCAAAATTGTTTTACTGTTGAT
solcap_snp_c1_251	TGGTCAGTCTTCCGCGAAGCAAGCTTTGGTCATGGCGAACTTAAGATGGT[C/T]AACTCAACACATGCCTTTTGGAGTTGGCATAGGAACGATGACGATGAATC
solcap_snp_c1_254	TACCGGAAAACACCAACTGGTTGTATGACTATAATTATGAAGATATAGTC[T/A]CCCCTGATGTCAATTTCTCAGTTTCTGGGTATTCTTGGTCTATGCAGGGG
solcap_snp_c1_255	AAATGGTTTTTAACTGAATACTCAAAAATTGATCAGGATAAAATAACAAG[A/C]TAGAAAAGTAACAAGTGAATGGCTTAAGCCTTGTCAGCCTTGGCAGCACT
solcap_snp_c1_261	TTGCCTTTTTCTTCCTCCGAGTCTTCATCTGAGTCTTCCCCTTCTTCCTC[G/A]GAATCCACCAGAGATTCACTATCAGAGGCCTCGTCTTCTGAATCTGACTC
solcap_snp_c1_262	TTGAATGTCTTGCAAAATGTGTTTTACCTAATAATGAGATCATCCATATT[C/T]TCCTACAGTCAGTCCTATGACTGTTTTGGATCATTTTATATGTTATGAAC
solcap_snp_c1_263	TTTTGAATGTCTTGCAAAATGTGTTTTACCTAATAATGAGATCATCCATA[T/G]TCTCCTACAGTCAGTCCTATGACTGTTTTGGATCATTTTATATGTTATGA
solcap_snp_c1_264	TTCTCCATCTTTGCTTGCATCTCCTCCATTACAGCAGTAACATCTTGTTT[C/T]TCAACTCTACTGGAAGGATGTGACGGTGATTGGTCCTTTAATCCCTCCTT
solcap_snp_c1_265	GAGCAAAAACTGTCTCAGGCACCAAAATATGGTCAAAGCCCATTGATTTT[T/C]GACTAACAGATGACCTTCCTCTTCGTTTCTTCTCCAAGTGGACATCAAAA
solcap_snp_c1_266	GGAGAAGTCGATACTAGCATCTGTACTCACTCGAGGACTACGATATTTAG[A/T]AGCTAAGAGAAGTTTTTCCTCGGGCCATGTTGCTGAGATTCTATCAAAAA
solcap_snp_c1_267	TTTGCACCGTCAAAGTCACCTCCATCGATCATCGATGAGCTGTTAATTCC[G/A]TTTAAACCTCCCGCCATACCCCTCAAGTCGCCGAGATTGGCCTTTGGAGG
solcap_snp_c1_270	TATCCATTTTCAAGGACTTTTAGCTGCTCAAGATCTTCTTCTAGTTGCAA[T/C]GGTGTTGGTGTCAGCTCTGGATATATTTTCAGGAACTTCGTATCATAACT
solcap_snp_c1_272	TAACCGGGCTCATTGAAATAGGGTTTTGCATTTAAAATTAGCCCCTGTAT[A/G]GACACCAAGACTTGTAACATAGTAGATGCACGAGGGATCCATTTCTCCTT
solcap_snp_c1_273	TGCACGAGGGATCCATTTCTCCTTCCCTTGGCCAGTCCAAGTGTTAAGTA[A/G]ACTCAGGCAGACTTTTCCACAGTTATACAAATTAGGATTGATTCGAAGGC
solcap_snp_c1_274	ACGCCATATTGGCATATCTCAAAGACAACGATGAGATTTCAAATTCTGCT[G/A]ACTTTGCCCAGGATTTGGGTTTTAGCCATGACGACATCGTCAATGTCATT
solcap_snp_c1_275	GATTCACCGCCAGGAGGCGGCGGAAACAGTCCGCCGGCGGATATTCCGGC[A/C]CCTACCGGCTCAAATAACTCGGCAGTAAAAGCATTTACTACAACTTCAGC
solcap_snp_c1_276	ATCAGGGGAGATAATTTCACCATCTCCATCGGGTGGTTCATCATCATCGT[C/T]TCCAAGTTCATCGAGTACGCCGGGATCGCCGGTGGATTCACCGCCAGGAG
solcap_snp_c1_277	GAACCAAATCAACTATAAGAGCAAGAAGAACAGATAGCTTGAGAGTAACA[C/A]CCATAGCATGCTTAGCTTTGTCAATATTTCCACCTCCTAACTCATTTGCC
solcap_snp_c1_278	TTGCAAGGAATTTCTACAGAGGAAAATGATCTTGTTTTCAAATGGCCAAC[A/T]ATAACCTCCTCCGATAACCCAGTTTTTGCAGTGCCAATCTGCTCTCCCAA
solcap_snp_c1_279	TTGTGATCTAAACATGCAGCACTTCCAAAATTGCAAGGAATTTCTACAGA[G/T]GAAAATGATCTTGTTTTCAAATGGCCAACAATAACCTCCTCCGATAACCC
solcap_snp_c1_280	AGTGTGAAGGCTAAACAACTTGCTGCGCAGCTTATCCCTAAGTTTGTTAA[G/A]TTTTTCCCTGAGTTAGCGGAGCAGGCACTTGATCAGCACTTAAATTTAAT
solcap_snp_c1_281	GAAGCGACCGGCTGCAACTACAAATGGGTCAAACAATAACCCTTTAAAAA[G/A]GGGCCGAGGAGCCGGTGGTATGCAACACCAGCTGGTTAACAAGGCATTTT
solcap_snp_c1_282	CAACTACAAATGGGTCAAACAATAACCCTTTAAAAAGGGGCCGAGGAGCC[G/A]GTGGTATGCAACACCAGCTGGTTAACAAGGCATTTTCAGGTATCTATGAT
solcap_snp_c1_283	AAAATCGTCTCCTTCGGTGGACGATTAGACCAGTTCGGGTTCGGGTCATT[C/T]AACGACGAGGACGTTTGACGAGTCGCGAAACCTCTCAACGACGTCGCCGC
solcap_snp_c1_284	GTTCGGGTTCGGGTCATTCAACGACGAGGACGTTTGACGAGTCGCGAAAC[C/T]TCTCAACGACGTCGCCGCCGTTAACGTTGCCGGAGTAAAGGTTCGGAGAT
solcap_snp_c1_285	ATCTGTTTTATAAATGCTAAGTTGGGCGATTGTTGATTTGTTGTGTTAAG[A/G]TGAAAACTAGTTGCTGGTTTGCTTCTTTACCGTCTTTAAAATGTTCTGAT
solcap_snp_c1_287	CGAGTGGATAGGGTTGTGGGAGAGTGAGAAAATGACGACTCGGAATTTGG[A/T]GAAATTGGCATCCATTGATGCCCAACTGAGGGCTTTGGTTCCTGGTAAGG
solcap_snp_c1_288	AATTGGTAGACTTAGGGCAGCCTATGAAGAAAATGGTGGTTTGCAAGAAA[C/G]TAACCCTTTTGCAAGTGGTGCTATACGTGTCTATTTAAGAGAAGTGAGAG
solcap_snp_c1_289	GCTATATTCTACATTGTGTTCATGCTATCAGCATGTGCCTTATTCTCAAA[G/A]ACTTGGATAGAAGTCTCAGGATCATCAGCAAGAGATGTGGCTAAGCAGTT
solcap_snp_c1_293	TTAGGGATTCTCATAGCGATTGGTGAAGCAGTTGCATATGTTCTCTCTGG[C/T]ATGTACGGCAGTGTTAGCCAACTTGGGGTTGGAAACGCGGTGCTGATAAT
solcap_snp_c1_294	CTTCTTTTAGGGGAAGTTGGAGCAGCATTGGTGACTTCATCCTTTACAGC[A/G]GCATTCTTAGGACTGGCATGTTCTGAAATAATCTCTGAAGAATGCAACTT
solcap_snp_c1_299	GCAAAGTTCACCATCAGGAGGCCATTCTCTCTGCAAACATCTGCCAAGTT[T/C]AGAGTACCAGCAACATTTGTGCGAATTGTTTCTGGTTTATGACTCTCACA
solcap_snp_c1_300	GTTTCATTGGACTTCCCTGAGAATTCGGTAGATCCAGAATCATATTTCTC[A/T]GCTCCATCCAAATTTCTTTCTATATCACCAGGCATCATCAGCATTCTAGG
solcap_snp_c1_302	CGGTTCGCCATGTTAGGAGCAGTAGGGTCAATAGCACCAGAGATTCTTGG[T/A]AAAGCTGGTCTCATCCCACAAGAAACAGCACTTGCATGGTTCCAAACTGG
solcap_snp_c1_303	TTAGGAGCAGTAGGGTCAATAGCACCAGAGATTCTTGGTAAAGCTGGTCT[C/T]ATCCCACAAGAAACAGCACTTGCATGGTTCCAAACTGGTGTTATCCCACC
solcap_snp_c1_304	GCAGGAACATACAACTACTGGGCTGACAACTACACATTGTTTGTCCTTGA[A/G]ATGGCACTCATGGGCTTTGCTGAGCACAGGAGATTCCAAGATTGGGCCAA
solcap_snp_c1_305	TGAATACCCATTTTCTCCATCTCCTCAAAAGTCCTCTTAGCCTCATCAAG[T/C]AGTCCGGCCTGACCGTAAAGAACAATGAAATGGGAAATGAACCGCTCCGA
solcap_snp_c1_307	TTTGAAATGCTAGCCAATCCTTCAACAAGAGACTTCATGGTGGAAAAATT[C/T]GGAACCCATCCATCAGCCAAACATTTTTTATACATCTCCAATGCAGCTTC
solcap_snp_c1_308	AAGACGAAGCCTACACGAGACCTTTGATTAGTGATGTTGTTACAGCTCTT[G/A]AGTACTTAGCCATGCCAAGAGATGATGAAGTCACAATTAGCAAGACAGAA
solcap_snp_c1_309	TTTAGCTTTGCCCATTCTTCTTCTCCAAAGCAACAAGCATGGCCAATTCT[T/G]GCGGGAAGAAAATCTAGCATTGCATGGATTTCCACCTGATTGGGTACCTA
solcap_snp_c1_310	AGCTTTGCCCATTCTTCTTCTCCAAAGCAACAAGCATGGCCAATTCTTGC[G/A]GGAAGAAAATCTAGCATTGCATGGATTTCCACCTGATTGGGTACCTAATA
solcap_snp_c1_311	CTGAAAAAAGCTGGACAAACTAGTGAAGCCAGATGCACCTCGCCACAGTG[A/G]AGGGTAATCAGAAGTCCTTGCTCTTTAGCAAACTCCAAAGCAGGAAGAAA
solcap_snp_c1_312	AGTTTCCATTGCAGCTTCTGTGGTTTCACGACGATCAATACTGAGTAGAA[G/A]TCTGACATATATTTTCTTTTTTCCTGTTCCATTGCTTGCACATTCATTGT
solcap_snp_c1_313	TTAGGTTCACTAAAAATATCAACTTCGACGGTACTAACAGCCCTTAAACC[C/T]TCCAAAACTGCTTCCATGTATGACTTCTTGTTCATCCCTTTGGAGACATT
solcap_snp_c1_314	TCTGTCCCAACAGCAAAACTTTCTCTTGGATCAGTTGCAACTGTTAATAG[C/T]CTAATCAAGTGTACTGTTGAAAGGATCAAAGCTTCCATAACGTGCGAAAT
solcap_snp_c1_316	AGAGTCAAATGAAGCGCAATCAACATGTGAGACTAACAAGGAGGTTAATG[C/T]TAAGAAGCAGAGGAGGAGGAAGTCCAAGACAACTTCCTCACCAAAATCTA
solcap_snp_c1_317	AAATGATTTGTTCTTCTAGCCTACGCTTGTCCGGTTCCGGCACCGGCACC[A/C]GAAACAGTCCATCTCCACCGGCGAGTTCTGAAAATTCCGATGAATCTCAG
solcap_snp_c1_318	TCTTCTAGCCTACGCTTGTCCGGTTCCGGCACCGGCACCAGAAACAGTCC[A/G]TCTCCACCGGCGAGTTCTGAAAATTCCGATGAATCTCAGTCGCAGGTGCG
solcap_snp_c1_319	CCTTCTGGCCTCTCTCGTTGGGCTCCTGAGAGGCAGAAATCTCCTCTCAG[C/T]GAGGAATACTTCCGGAGGATTGAAGCAATTGAATTTACCATAAAGCAAGA
solcap_snp_c1_320	TTTACCATAAAGCAAGATGATGGTGCCTTGCCGCGAAACCTGCATATGGC[G/A]GATATAGTTCTAACCGGTGTTTCACGAAGTGGGAAGACACCGCTATCTAT
solcap_snp_c1_321	TAGTTCTAACCGGTGTTTCACGAAGTGGGAAGACACCGCTATCTATTTAT[T/C]TAGCACAGAAAGGATATAAAGTAGCTAATGTACCCATTGTCATGAATATA
solcap_snp_c1_322	CTCAAGCATTGATGGATCAGATCTCAAAGACAATACTTGAAATCCAAGAC[A/G]TCTACTTTGTGCTGGCAGAGTGCCAGAGCAATAAACGTACTGCGGTTGCA
solcap_snp_c1_323	AGCATTGATGGATCAGATCTCAAAGACAATACTTGAAATCCAAGACATCT[A/T]CTTTGTGCTGGCAGAGTGCCAGAGCAATAAACGTACTGCGGTTGCAACCT
solcap_snp_c1_329	CTTATTATTCCAACAGAAACAAGTGCAGCTTTCCCCTTCAAAATAAAATC[C/A]TGTATAGCATCAGGTATATCAGCAGAACAACCTGGTGGTACAAGTGGAAA
solcap_snp_c1_330	CTATCAGCTTGCAGAGAAACACCAGCTGATCCAGCTTCAGATATTATAGC[T/A]ACCAGCTTCTTCCCTTCCATGAAGAGCTGTTTCTCATGTATATTGACCAT
solcap_snp_c1_334	CGCCTAGGAGAGATGGATCTTGATCGTGACCGGATAGGCCTTCTAATAGG[A/G]GAACGGCTAGACCGACGACCAATCGGAGATCTTCTGGGTGGACTTCTAGC
solcap_snp_c1_335	TTGAGCTCTAGTGCTGTCTTAAAAGACTCTATAGCTTTGTCATATTCTCT[T/G]GATAGATTGTATAACACCCCAAGTACAATGTGTACGTCAGCATCCTCAGG
solcap_snp_c1_336	GCATGATAGAAAGAAATGGGCTGCTCCTGAGGCGCAATACTCCCATACTT[C/A]GGGTGGTGGCGTAACCAACTATACAAATACTTCAATGCAGCTTGTTGCTC
solcap_snp_c1_337	AGTGAATTTTCAAAGTTGAATGTGAATGATGATTGGGCAGATGAATTTGG[G/T]CGTCAAGTTGCTGAGGGAGCATTTGGTGAAACCTCTGCTGATGGTTGGGC
solcap_snp_c1_338	CTGTAAATGATGAGTGGGTAAGTGAATTTTCAAAGTTGAATGTGAATGAT[G/A]ATTGGGCAGATGAATTTGGGCGTCAAGTTGCTGAGGGAGCATTTGGTGAA
solcap_snp_c1_339	GAAAATCAATTCAAGCCTGCTACAATTTCTTCTGGGGATTGGGCAGCAGA[A/T]TATGAACAGCAGCATAATGGAGGTCAATCATGGGCTGACCAGTTTGCACA
solcap_snp_c1_340	TGTTGTTCAAATGATTGGGCCCAAGCATTGGGGTCAGCATGTCCTACTCG[G/A]TTCTGTGCAAACTCACTAATCCATCCATCTGCAACATGAGGCACAGGTTT
solcap_snp_c1_341	GGGCCCAAGCATTGGGGTCAGCATGTCCTACTCGGTTCTGTGCAAACTCA[C/T]TAATCCATCCATCTGCAACATGAGGCACAGGTTTCATAGCTAATGACTCA
solcap_snp_c1_342	GACAATGTGTTGGTTAGGGAGCTTCTTGAAACTAGAGGTGAAGGAAGAGT[A/C]CTTGTCATAGATGGTGGAGGGAGTATGCGATGTGCTTTGGTAGGAGGAAA
solcap_snp_c1_343	TTTTTGAGATATGGGAAGAATTCCATGTTGTGAAAAGGACAATGTTAAGA[G/A]AGGGCAATGGACTCCTGAGGAAGATCACAAACTTTCATCTTACATTGCTC
solcap_snp_c1_344	AACGAAAAATAAGATAATCGACTTTTACAAGAAAGAAGAAACCAAGAAAA[T/A]AACAAGTTCAAAAGAAATCAAATTCGAGATAGTTATCAGACTTTTGCTGG
solcap_snp_c1_345	TCAAATTCGAGATAGTTATCAGACTTTTGCTGGTATTGGACAGTTACAGC[C/A]ACAGGTTTCTCACTAGTTGATGATGGCTGCTGTGCTGAGATTCTCTCGAA
solcap_snp_c1_346	AATTCGAGATAGTTATCAGACTTTTGCTGGTATTGGACAGTTACAGCCAC[A/G]GGTTTCTCACTAGTTGATGATGGCTGCTGTGCTGAGATTCTCTCGAATTC
solcap_snp_c1_348	AAACAAACCAGAAGCACAAATAATTCTAAAACATTAAATGTTGTAGTTCA[A/G]TAATTTTGTCTCCTACTTCTTCCTCTTATATATCTTTGCCAAGAATGACT
solcap_snp_c1_349	ATTCGCAAGAACTTGGTTAAGAAGTGCATTGAGCTATTCTTTGAAATTGC[C/T]GAGAACAAGGAAGACTATGACAAGTTTTACGAGGCTTTCTCAAAGAATCT
solcap_snp_c1_351	GGGATGCTGCACTAGACACCATCATCACCAAATCACCATCACCAACGCCT[A/G]CAGCGCTCAGTTTGTCAGAATTCCTCATTTCCTTCCCATTGTACAGAAGC
solcap_snp_c1_355	GTGAAGGAGAAGGAGATAGTTATTGAGGAGGCTGGAGAATCAAACAAGGA[T/A]GAAGAACCTGCTGCTGACGTGACACCTACAGTCAAGGTGGAAGCACCTGC
solcap_snp_c1_356	AGGCTGGAGAATCAAACAAGGATGAAGAACCTGCTGCTGACGTGACACCT[A/G]CAGTCAAGGTGGAAGCACCTGCTGACGTGACACCTGCAACTAAGGTGGAA
solcap_snp_c1_357	TCAGATTGCAAGGTATACATGATACCGTCTATTGTAGTTGATGTGTTTGT[G/T]CACCCCCGTGATAAGACCAGTACCTCTGGTACTATGTTGAGCGTTAGAGT
solcap_snp_c1_358	AAGGTATACATGATACCGTCTATTGTAGTTGATGTGTTTGTGCACCCCCG[T/C]GATAAGACCAGTACCTCTGGTACTATGTTGAGCGTTAGAGTTGTCATTTT
solcap_snp_c1_359	ATCGCGAAGACAGATCCTCCAGCTCCTTCCTGTAAATAAATTGCCATTAT[C/A]AGTGAAGTAACTGTTGCTGAATGTGATGATGGCATTCCACCTGAGCTAAG
solcap_snp_c1_362	TATGTGGTCGTTCAGTTTCTGGGGTTTCCTTCTCAATCATCCTCGATGAC[A/G]CTTGAACTCTGATGGAGCAGTTGTTGTGTGTTGATTTTTTACTTGTTCTT
solcap_snp_c1_364	GAGGGAGCCGCAGATGACGCTTGGGATGACTGATGTTTGTTGTCCACATC[T/C]TATGTGCCTCTACTCCGATAGTTGTAGTAGCAGTGGCAATGCCGTGATGC
solcap_snp_c1_365	TCTAGTTATTAGGGTTTAGGGCTTAGGGTTTTTTAGGTTAAGGTTTTTAC[A/G]GTTTTGTTTGTTGTGTTTTAGGGTTTAGCATATACGATTTAGGGCTTCAT
solcap_snp_c1_366	TGGGGCTTCATAGGTTTTAGAGCTTAGAGTTTTTTAGGGTTAGTGGTTTT[A/T]ATGTTTTTTTAGGGTTTTAAGGGTTAAGTGTTTCTTAGGGTTTTATCGGG
solcap_snp_c1_367	ACCCTAAGCCCAAAACCTTAAACCTATAAAACCCTAAGAAACTGTAACCT[A/T]AAAAACCCAAAGCCCTAAACCCTTAAAACCTAGATAAAACCCTTAACCTA
solcap_snp_c1_369	AAGGCGCGTTCTTTCTAAAGTAATGGGGCAATCATTACTCGACAACTTGA[C/T]GCTGACAGGTGCAACTGCTAAATCAAACACTCCACTTTTGCTAAACCAAC
solcap_snp_c1_370	TTTAAGGTTGGAATGGTTAGATGTTCCTCGGTCTCATGTAACATGTACAA[T/C]TTTGTCATGATATTAATTTTTGGGGCTTTTATCGCTCTAAAATCTTGCAT
solcap_snp_c1_374	GAAGCAGTTAATCAAAGTCCAGCAGGAGCTAATTGTCATCCTGTTGGAAC[C/T]GACGGGGTTATCTTCCCCTGGTTGCAGTGGGAGACAAGCAATGATGGTTC
solcap_snp_c1_375	TCATTATCGAAATTCCAACAGCCAAGTTGACATCAAGAAGAGTCAGAGCA[A/G]CAAAATTAGTGACTTTCCGTCATCAATGAAGCCAACAGCTGTAAATAATC
solcap_snp_c1_376	CAGATCATTATCGAAATTCCAACAGCCAAGTTGACATCAAGAAGAGTCAG[A/C]GCAACAAAATTAGTGACTTTCCGTCATCAATGAAGCCAACAGCTGTAAAT
solcap_snp_c1_378	CCAAAAACAGTAACAGCCTTCTCACCAAAGAGAAGGGTTTTCTCATCCTT[A/G]ACCTTAAGCTCATGATGCTTCCACTGGCCGTGTACACTATCATACTTAAA
solcap_snp_c1_380	GCGACAGCCTCTTCAACATTGGCAGAAGTATGTCCGGATAAAGCATCATG[A/G]AGATTCCGTGTGAAGTAATCACGGTATTCAGCAGGCAATGACATGAATGT
solcap_snp_c1_381	CTGCCATATGAGCTTGGAGTTAAGTCACCTCCTTCAGATGTTAGGACCAG[T/C]GCAGGAAAATTGCTGCGCGTTGAGAGAAGAGCAGGAGATGCGTCAGCTGT
solcap_snp_c1_382	CAGGGGTGTCTCTGAGATGTGCAGTATTTAAAGAAGAGATTCATGCTGCA[A/T]TAGTTGATGGACAACAACTAGATGTTTCATTTGATAGCTTCCCATATTAC
solcap_snp_c1_383	ATTTTATTTATGAAAGATGCTGAGAAATCTATGGCAGGGAGTTCAGAATC[G/A]TATGCAACTTTTAAAAGTCGGCTTGAAAAGCTTCCTGGTAACATTGTTGT
solcap_snp_c1_386	ACCATTTTCTGCAAGGCTTCTACAGCTAGTGTGTCAGAAAGCACAAAAAC[A/G]GGATTTTTCGTCATGATCTTTGAAACTGGTGTTTCCTGAATATTAACTTC
solcap_snp_c1_387	AAAGTGGAATTGAAGAGAATAGAGAATCAAACAAACAGGCAAGTTACCTT[C/T]TCCAAGAGAAGAAATGGTTTACTTAAAAAAGCTTATGAACTCTCTATTCT
solcap_snp_c1_388	TAATAGCAACAACTCTCTCCGGTCACCTCCGCCACCACCAGAGTCACAAT[C/T]TCATCCGCCGCACGCTGGCGACGGAAGCTCAGGCGGCAATAAATGAATCG
solcap_snp_c1_392	CACCTCTACTTGGAGAAGCCTTCTTCACTTCAGCAATAAGAGCAGGCAAT[C/T]CAGTTCTTGAATATGATTCTTTCAGAGCTCCTAGAAAATCCCTAGTAGGT
solcap_snp_c1_394	CAAAACTAGTGCAACTGAAATGCGGGACAATGACAAGGTAGTTGAGACCC[T/A]TGGTGAGGTCTCTGGTGGAGACGTTGTGGATGTGATTAGAAGGAAGAAGA
solcap_snp_c1_395	AAGCTGCTTGAATGAGCCTTTAGACACCAAAACTAGTGCAACTGAAATGC[G/A]GGACAATGACAAGGTAGTTGAGACCCTTGGTGAGGTCTCTGGTGGAGACG
solcap_snp_c1_396	GTTCTAGGATTAGAGGCATAATAATCAGACCAGTAACAGGGAGACATATT[C/T]TCTGTGAGTTCACCTTTAGAGTAAATGCAAAATGGCAGCCAATCTTCTCC
solcap_snp_c1_397	ATTTCTATTCATAGCGCATATTATCCATACGGTATATCTTACACTGACGC[A/G]AGCAGGTGACGAACAATACAAATGGTGAGAGATGACAAAATTGTGGGGAA
solcap_snp_c1_398	TAATAAGTATCAAATTATCATTTCTATTCATAGCGCATATTATCCATACG[G/T]TATATCTTACACTGACGCAAGCAGGTGACGAACAATACAAATGGTGAGAG
solcap_snp_c1_399	TCATATACTGAAAGCAAGCTTTTTACTGGATTATCTATCTTTCTATCACC[A/T]GCTTCACTTGACCTGACCGGCAAAGTTTCTATCTCCTCATTATCAGCACC
solcap_snp_c1_400	AAGTTTCTGAACCTTCAACTCAATTTTCTGCTTTGACCCTTGGCTGCTGA[C/T]TACAGTACCTTCAATCCATACTGATGCACCAGTTGAAATTAAGCCATTCT
solcap_snp_c1_401	CGTCGCAGATCAAGATACCACCAAAAGCTTTCTTTGTTGAGGTTCATGTT[A/T]TCCAAACGTTCCTCTAGGTATTCAAGGCGTTCCTCTCTTTGACTTCCACC
solcap_snp_c1_402	TAACCATCAAGAGATGTTCTAGGAAGAAGCAGCAAGTTAGCTTGCGATAA[T/C]GATAGTGTTGCCATCAAGTGCAAAACGGACAGTATTTCATACCAAGCACT
solcap_snp_c1_403	CATATTGTCTGTCCTCTTCATTCAGAAGGTTCTATCTAATCTAGTGCATA[G/T]GCATTGCTAAATTTGCTGTGTAAAATAAAATATACCAAGCCATCTCTAGT
solcap_snp_c1_404	CAGAAGGTTCTATCTAATCTAGTGCATAGGCATTGCTAAATTTGCTGTGT[A/G]AAATAAAATATACCAAGCCATCTCTAGTGTCCAATCAGGAACTTAGTAGG
solcap_snp_c1_405	TACCACACAATTGTTGATAATGATTTGCTCAGTGGAGGCCAAAAGCAGCG[A/T]ATCGCAATTGCTAGAGCCATTCTTAGGGATCCAGATATTTTAGTACTTGA
solcap_snp_c1_406	CCCAATGGCTACCACACAATTGTTGATAATGATTTGCTCAGTGGAGGCCA[A/G]AAGCAGCGAATCGCAATTGCTAGAGCCATTCTTAGGGATCCAGATATTTT
solcap_snp_c1_408	AAATGTGGTTGGACATCTATCATAGAGCTAACAAATGGAGAAGATTGGCT[C/A]ACAATGCGATCAGCATTCTGAGACAAGGATGACATTGTCACAGGAGGCGG
solcap_snp_c1_409	GCTTTGGGCATTTTCATCAGCATTTGAGGCCACAGGTGTACCCCGCTGGG[G/A]GAACTGACTAGTTTCATTCACCTCACCTTCTGTCTCTTCAACGATTGACC
solcap_snp_c1_410	AGAGTTTTGTTCAACAACTACAGGTGCAGGCTGGTGTAGATTATCATCCG[G/A]CTGAGGAAAAGGCAGTTTATCATCAGGTTCAGATTCCTCTGCATCAAATA
solcap_snp_c1_411	GATCATCATCGGGATCAGACTTCAGGGGATGAGATTTACTTGACTTCTCC[G/A]CATCTGTTTTGTTTTCAGGTATTGCTGCTTTCTCTTGTGCAGCAGCTGAA
solcap_snp_c1_414	GCAATCTCAACAACACCAGCCTGTTGAAAAAGTTGAGCCAACCCCTCACT[A/G]TCTATATCATAGGGTAAATTCCCAACAAACAATTTCGCATCTTCCGGAGG
solcap_snp_c1_415	TAACGGTTGTACAGTACTACAGCTTTCTCAGCTTCTTCCACAGTGCTCAT[C/T]GTCACAAACCCGAATCCACGACTCCTATCAGTCTCCCTATTGTAAATGAC
solcap_snp_c1_416	AAAGCCTCGTGATCTTCCAGACTCTCTGTCATAAACCACCCGGGCACTTA[T/C]TACTTTACCATGTTCACTGAAGACTTGCTCAAGGCGTGCATCATCAATGT
solcap_snp_c1_419	AGAAATCTGTTCCCTTGACTATTGATAGTGGGATCAGCACTTCCACCAAT[T/A]GCATACATTTCCCAATGTGTGTAGTCATTGTTCACCACATGGAAGTAACC
solcap_snp_c1_422	AAAGCAAATGTTGAACCCTCGACATTTTAGTTCTTATAAAAAGGCCTATA[G/A]CCATGTAGAATTTGTATAGTTTGCAAATTGGTAGATTGTATCATATGCCT
solcap_snp_c1_423	CTGGAGATCTCTCTCATTCTTGCTGGGAACAAAGCAAATGTTGAACCCTC[G/A]ACATTTTAGTTCTTATAAAAAGGCCTATAGCCATGTAGAATTTGTATAGT
solcap_snp_c1_425	GTGCAGCTGGTTCTTTCACTAAAATGGCAAAATCTCTGAACAAAATGGAG[A/G]TGAAAGTAAATGAAGCAATTTCAAAGAGCAGAATCGGCAAATACTTCAAA
solcap_snp_c1_427	GATCTCTACCGGTATGACGTGGAAAAGCAAGAGTGGAAGTTGATTTCAAG[C/T]CCCAACAGTCCACCTCCTCGCAGTGCACACCAAGCAGTTGCTTGGAAAAA
solcap_snp_c1_428	ATGTTCCATTCATTATCTGCATGAACAGGGTTTTCTGCAGGTGATAATGC[T/C]TCTATGTCCGCCTTTGCTTTAGCAGCAGCATCCCTAGTAGGCTTTGCAAG
solcap_snp_c1_429	TCATTATCTGCATGAACAGGGTTTTCTGCAGGTGATAATGCTTCTATGTC[C/T]GCCTTTGCTTTAGCAGCAGCATCCCTAGTAGGCTTTGCAAGAATGTATTC
solcap_snp_c1_430	TAGCCTATTCATATTAGCTAACTCCACTTTGTCATAATCATACAACAAAA[G/T]ACGACCAATGCCACACCTTGTCAGCATCTCAGCAGCAACACTGCCAACAC
solcap_snp_c1_432	GCAGTTTCCATAAAGCACACTTCTTTAATCAACTCCGAGTCTCCAAAAAC[C/T]TGGTCACATAAGCTCTTTTCAGCAGATAGAAGAATTCTCACCAGAACTTT
solcap_snp_c1_433	GCATAAATCCATTTTTTCATTTTCTCATCCAGCGACTGCCAATCAATCCT[A/G]TGGACCTCCTCAATGCTCAGTTTCTCAATGCCAAGAATTGCTAAACACTC
solcap_snp_c1_435	CTGATATTGTGTTTGAAGAGGCTGCGAAGCTTGTGCTTGAATGGGACTCT[C/G]CTCCTAACGCCGATCCTGATTCCACCTCTGAATATCTCAACGCTGTTGAC
solcap_snp_c1_436	GGTTCGTGTACTAGCTTTGAGATTATGTCTCTGAGTGTGATTACCCCCTC[G/A]AGATTTCCCATGTCATCGACAACGTAGATCCTGTGGATCTTCTTCGAGTC
solcap_snp_c1_437	CCTCGAGATTTCCCATGTCATCGACAACGTAGATCCTGTGGATCTTCTTC[G/A]AGTCGAGCTTCATGATAACGTCTTTAAGGCTGTTACCTCTTCTGCAAGTA
solcap_snp_c1_439	CTTATTAAGACCAACCAGCAAAACATATTGATTAGGTCTCTCATGCTTAA[G/A]AAGCAGAGAGGTGAATATAGTTCAAAAGACGGCAAGGGGATTTCCTCAAA
solcap_snp_c1_440	AGAAGCCCAGAGAGATTTACACTGTCCAGGACTTCGATCAACTCCAATAG[A/C]AAGTAAATTTGAAGATATCTCTTCCCATAGTGCCATTCGTCCACGAACAA
solcap_snp_c1_441	TCATGTTTCCATCTGTTTCTCTTCAAAGGCTTGGAAGATTTCATCATAGA[T/C]TGTGGAAAGCCAGAATCAATTTGAATGCTCTCTTTTCTGGACGATTCTGA
solcap_snp_c1_442	TACTTCTCCCGAAAATAGTCTTGAGGACGAGGTTGGTGTAAGAATGGTGG[C/A]TCTGTTTGATCATGAAGAGGTTGGGTCTAATTCAGCACAAGGAGCTGGAT
solcap_snp_c1_443	GTGGCTCTGTTTGATCATGAAGAGGTTGGGTCTAATTCAGCACAAGGAGC[T/A]GGATCGCCGGTCATGTTTGATGCTCTCTCACGAATTACAAGTACATTCGG
solcap_snp_c1_447	GGAGTTGGAGGGAATTCAAGTTCACATCAATCTCAATCTGGTAGATAATT[T/G]CCCAATGTATGTGCTTTGAATCATCTGAAGGACCCAACACAACTAGTCCT
solcap_snp_c1_448	TGTATGTGCTTTGAATCATCTGAAGGACCCAACACAACTAGTCCTAGAAT[A/G]ATAAATCTGCTCGTGCAAATCAGGCGATCTGCTGGACAAGGATATGTCTT
solcap_snp_c1_449	GAAGAGTAAACCCCAGATGACATAACATCGGGCGACGTCATACGGCTACC[A/G]GAGGCTTCAAATGTTGCCGGAGTGAGATGATCATGATCATGATCATTGGG
solcap_snp_c1_450	TTAATGAACCTCAGTTTGTAGCCTTGATCACAAGAATTACGAAGATGATG[C/T]TTGTATTATATAGTAACTTGCTTGTCTATTTTAGACCTGTAATTTTTGGC
solcap_snp_c1_453	AAGAAAGGACTGGGAAAGACACTTTTTGAACGTTTAGCAGATTTATATGG[A/T]GATGAAATCATGTCAATGCTCACTGTTCAGTACCGCATGCATGAACTGAT
solcap_snp_c1_454	ATACTGAGACAGTCAGTGGTGATAAATTCTTGAAGGGATTGATTGAGTAC[T/A]TTGAGGAGCATGGTGAATATTTGAGTGCTTCAGAGTACGTAAATGAATAG
solcap_snp_c1_455	CAGGATGGGATATACCTACCATATGAGAATTTTCTCAACTATGAAAGTTT[C/T]GCAGTTAGGATACGTGAAGATGAAATACCCAATCTACTAAACATTCTTCG
solcap_snp_c1_456	CATAACCATTCAACAACAGCATATTGGGGTGATAATTGGGATCCAATTTC[C/T]TCAGATAGAAGAGGAAACCACACCTGTTTTGACCCTGACAAAGATCTCGT
solcap_snp_c1_457	GATGTCTTTACAACAAATGGTAGCAAACGAGGATGGTGTAATGTGGATCC[A/G]GAAGAAGCATATGCCTCCAAGGTGCTTTTCAAGGAGGAGTGTGATTGCAA
solcap_snp_c1_458	TGCTCCTGTGACTGACTTCACAAAAGCTGATCTCGATGTCTTTACAACAA[A/C]TGGTAGCAAACGAGGATGGTGTAATGTGGATCCAGAAGAAGCATATGCCT
solcap_snp_c1_459	AGCAATCTCTGGCACATTTTCCTTACATCCAATGGAAGATCTGAAGAGCA[T/C]ATATCTTGAAGCAATGTTCTGGCCTCCACAAGCCCACCAGAAATTTTCTG
solcap_snp_c1_460	AGCAATTGAAATGATGATTGCGCTAGAAGAATTATTGGAATAAAGGCACC[A/G]CCTTTTACAATGGTCAAGTAAGAAATGTAAATTTCTTTTCCAATGCTTCC
solcap_snp_c1_461	TGTGCCTTCTCCATTATTCAGCTTCTTGGGACAATTGCAGTCATGTCGCA[G/A]GCCGCATGGGAAGTGTTTGTCATCTTTATTCCAGTAACAGCAATATGCAT
solcap_snp_c1_462	TTGCGCATGCAAACCTTTGTCTCATAGATGGTCATTCAAGGCCATGGTTT[C/T]ACAATGTATCCGCAATGGAATGGCTTTCTTTTAGACTGAACCAGCTAGCT
solcap_snp_c1_463	TGCAAACCTTTGTCTCATAGATGGTCATTCAAGGCCATGGTTTCACAATG[T/C]ATCCGCAATGGAATGGCTTTCTTTTAGACTGAACCAGCTAGCTAATTTTG
solcap_snp_c1_464	TTAATGCAAAAGAAAAATGCACCTGTTTCATTAGCCACTGCTCTGGCTAT[C/T]AGGGTCTTCCCAGAACCAGGGGGTCCATAAAGTAAAATCCCCTTTGGTGG
solcap_snp_c1_465	TTACGCCAGGGCCGTGCCAAGGAGTTCTTTACTGCTGGTCTATGGGATTC[A/G]GGTCCACATGATGATTTGGTTGAGGTCCTACACTTGGCTGTGGTCTGCAC
solcap_snp_c1_466	AATGCTAGCAATTGCATAGGCAGTGGAGGTTTTGGAGCAACATACAAAGC[G/A]GAGATTGCACCAGGGTTCCTAGTGGCAGTAAAGCGACTTGCTGTAGGACG
solcap_snp_c1_467	CACCTTCTACAGATCAGCAGGGAAGAATAGGGGACTCACAAGATTCTGCT[G/A]CGTCTCCTTCAGGTTCAACCCAAAAAGGAGGGAGCAGTGGTTTCAACTCC
solcap_snp_c1_468	AAAGATTTGATGAAATGCAATAGTGTTCAGGGAAACCCTTTTCTGCAATC[G/A]TGCCATGTATTTTCTCTATCAACACCTTCTACAGATCAGCAGGGAAGAAT
solcap_snp_c1_469	AATTTATCAGGGAATATACCTTCAGGCTTGGCCAATGTGACCACACTGGC[T/A]GCATTTAACGTTTCTTTCAATAATCTGTCTGGGCCACTGCCTCTTAACAA
solcap_snp_c1_470	TTGACTAACCTTCTTCTTAACAACAACAATTTATCAGGGAATATACCTTC[A/G]GGCTTGGCCAATGTGACCACACTGGCTGCATTTAACGTTTCTTTCAATAA
solcap_snp_c1_471	TTTCTTGCTGGTAGTAACAGGTTTACTGGACCTTTTGCTGGTAACTTGTT[T/C]GAGAAATGTCATGAATTGAAAGGTATGATTGTTAATGTAAGCAATAATGC
solcap_snp_c1_472	TAATTTCGGTGGTAACAACTTCACAGGAAATTTACCGCCTTCCATGCTAA[C/T]TGCACCTGAAATGTTAGGCAAACAAATTGTTTATGCCTTTCTTGCTGGTA
solcap_snp_c1_474	AATGAGCGGACCTTGATAACAAAGTCTTCGGCCTGAAGATATTTCTTAAA[A/T]AGGTTGAGGCTGCTAGAAACATGTAAGTTGTTACTGGAAACAGATGCATG
solcap_snp_c1_475	GAAATACGATTTCCACGGATGAGCTTGTAGATTCGAGATACCCCGAGCCT[A/T]GCATGGGTAAATGAGCCAGGCTCTGACTTTCCTGACATGATACCTGGAGT
solcap_snp_c1_476	TTCCTGCATACTGTACATGTTAGTGTTACCTGTAAGTATTTACATTCACA[A/G]GTGCTGCCTTAACCTGCTACTGCTTCTTCTGCCACTATTACTACTCTTCA
solcap_snp_c1_478	AGGTTTTCCCTACTCTCCGCGGCGTGTAGGCCCACGTGGTACACCACGTT[A/G]CCTCCGGCACTCGTGCCCATTAGGAAGCATTTGGAGAAATCAGCGTGGTT
solcap_snp_c1_479	GGCGTGTAGGCCCACGTGGTACACCACGTTACCTCCGGCACTCGTGCCCA[T/C]TAGGAAGCATTTGGAGAAATCAGCGTGGTTGGATAATAGCTCGTCGGGTT
solcap_snp_c1_480	GTTGAAACTGTGGTGTTGGAAGGGGATAATCCTGCAACAGTGCTTCTAAA[A/T]TATGTAGCTCAGGCTGGGATTAATAGTCTAGTGTTGGGCTCTTCCTCTCC
solcap_snp_c1_481	TCCTGAGATGACCAATCCAATTTAAGCTCCGTTTTGTCTTCTTCCTTATC[G/A]AATCCCAAAAATTTGTTCAAAATATCCTCAACACTCTTCAAAGAGCCCTG
solcap_snp_c1_482	ATTATTAACCCGGATTGTTGATTCGAAAAGTCAAAAACAGATTGATTTGC[A/G]AATTGCTCCTGAGATGACCAATCCAATTTAAGCTCCGTTTTGTCTTCTTC
solcap_snp_c1_483	CATTATTAACCCGGATTGTTGATTCGAAAAGTCAAAAACAGATTGATTTG[C/T]AAATTGCTCCTGAGATGACCAATCCAATTTAAGCTCCGTTTTGTCTTCTT
solcap_snp_c1_485	AAATCAGCTTTGTATCAGAGAGCAAACAGGGGACAGCTGAAGGATACTTG[G/T]GTTGTAGGAAATTCAGGATATCCATTAATGGATTGGGTATTAGCTCCTTA
solcap_snp_c1_486	TAAACATTTTTGTGAATGATCATAGTTTAAAAAACCGCCCATGTCTGAGG[C/T]AGATGTAACATTATTACAGTCCATGACTTGCTCCGAATTATCAAAGGGAC
solcap_snp_c1_494	AAAAGATGGTAGATCTATGGACAACAATTTGATTTCACCAACTGATGAGC[T/C]TTTAGGAAATATGACTTGTTCTGATTCTCTAGTGGATGAGTGTGGCGGCA
solcap_snp_c1_497	CATGAGCGTCTCCATATGGTTTTAGCACAGGAGATAGATATTATGAAAGA[G/A]GATTCACATAATGGAAGTGTTAACTGGAAGGAGCAATGGTCAAAGGCTTT
solcap_snp_c1_498	TCTAATTTTAGCAAGTGATGGCCTATGGGATGTCTTGACAAATGAAGAAG[C/T]TTGTGATGTGGCCCGGAGACGAATTCTTCTCTGGCACAAAAAGAATGGTG
solcap_snp_c1_499	CTACAGAACAAGTAACAACATTGATCATAATAGCTATGGCTAGTATGAAA[T/C]TTTGCATCGCAGAAGCTACAAGAAGAGAGTTGCTGCTATAATAAGCAAGA
solcap_snp_c1_500	GATTGCCTAAAACAATGGTTGTAAAACTTATAGGGCGTCTGAATTGAAAG[A/G]ATTTTCAGGAACTTTTGGTTGCCAATCGTACATATTTGCCATCAACAACG
solcap_snp_c1_502	AGAAGATAAAAGCAATGGTAGTTTCTCTCAGGATTTGAAATTTGACAGAC[G/C]CGAGACCTCTCCAGAAGGTAAGTTCGTATAGCTGCCCCAGATATCCTCCC
solcap_snp_c1_503	GGAGCAGCACAAAGAAGATAAAAGCAATGGTAGTTTCTCTCAGGATTTGA[A/G]ATTTGACAGACGCGAGACCTCTCCAGAAGGTAAGTTCGTATAGCTGCCCC
solcap_snp_c1_504	ATCACATTCAGATTCTCAAAGATACAAGGCTTAAGGGCATTATTAGGCTT[C/T]ACACATCTGATGTAGTGAGGCTCTGTTGAACTTAATGTTTCCATTAAAGA
solcap_snp_c1_505	ACTTTTTACAATGCTTTGCCAATGAGCAAATAGAGCTTGCTGGGCAGCAG[C/T]ATTAGCTTGGGATCTTCCTTTGATTAAACTTGCACGAGATGTTCTTGGTG
solcap_snp_c1_506	AATCTACAACTTGTGAGTCACAGAACTTAAACCTTTCATTCATGTGTAAA[G/A]CAGATAGAAAAGTTAACAACAGCTAAGTCAGATGATGAACACTCCAAATC
solcap_snp_c1_508	ATTTGGAATACAACATGCAACTTATATGACAGAAATATGGGCACCGTGAG[C/T]GCTGTAGTTGCTATAGTAAATACGGCCTGAAGCAGAATATACATAAGCAA
solcap_snp_c1_511	AGGATTATCAGCAGACTTAATTATAGAGCCACCTGATCCAGCAGACTTGG[G/A]TGCATTTGCTGCCAATGTTGAAATGTGATCTTGAATGCTCCACAAGACAA
solcap_snp_c1_512	CTACTAGCATAGTAACCATTTTCCAGCATATCTTTTACATGCAAATATAA[A/C]TGCTCCATTCCAACTATTACACATACTGTTTAACTTATATAATGGCAGCC
solcap_snp_c1_513	AAGCGCTCTGCAATGCCTTTCTCTAGATTATAACGGCCAGACAAATTGAT[G/T]ACTGTGTGAACATTATGATACTTAGAAGCATATAGAAGCACAACATCCCC
solcap_snp_c1_514	ATTCTCTTATCGCTAGAGCTTGTTGTCTAGGTAAATCAACACCCACTCCA[A/T]AACATGATGCTTCTTTCGTGCACTCAACCAAGAGACAGCAGCTTGCTGAA
solcap_snp_c1_515	GAAGATGATTCTCTTATCGCTAGAGCTTGTTGTCTAGGTAAATCAACACC[C/A]ACTCCAAAACATGATGCTTCTTTCGTGCACTCAACCAAGAGACAGCAGCT
solcap_snp_c1_516	TAATTCAGCTATTATATACATGGAGTGGGCAAAATCCTTTATAGGATATG[T/C]ACACTACTATTGGACTAGAGAGTGTAAATCTTGGAGAACTTCAGTTTCTT
solcap_snp_c1_521	ACAAATCCTGACAAGGCATACTTGAAAACAATCACTCCTCAACTGCAGAC[A/T]TTACTAGGAATTTCTCTCATAGAGATATTATCAAGGCATGCATCAGATGA
solcap_snp_c1_522	TCCGACCACGTACTCCCCGCTCGGTGGTGCAGTAATATATCACTTTGCAT[T/G]CACCATCTGATCTTATATTTAAATATATACGTAGATACAGATACCATCGA
solcap_snp_c1_523	CAGCCGAGAGAACAGAGATACTGCAGCTCTCACAGATAAAACAACACATT[G/A]CTAGGACAGACCTCCAAAGGTTCCAGTCTTTAATACAGATCTAGTCCATA
solcap_snp_c1_524	TGGAGGTTATAGGAGGGGGAGATATGGTTATTGAAACAGAGGCTGGTGGA[A/G]ATATGAAGGAAACAGGGGCTGGAGCTGCTGTTGCAGCAGCATCTTCTTCA
solcap_snp_c1_525	GAGATATGGTTATTGAAACAGAGGCTGGTGGAAATATGAAGGAAACAGGG[G/A]CTGGAGCTGCTGTTGCAGCAGCATCTTCTTCAGTCTTGAAATGGGAAAGA
solcap_snp_c1_526	ATGTCCTCAAACGACTCTGTTAGTACGGTTTATAGATGCATGCTGAGAGG[T/G]GCAGCAGACTTTCTTGTCAAGCCAGTTAGGAAGAATGAATTAAAGAACCT
solcap_snp_c1_527	GAAGAGAATGCAGAAAACTTACCGGAATCTGTTCAACCAAATAGGGATGC[A/G]TCTCCTCCAAATGCTGCAGATTTGGTGAAGGAACTACTTCATGAAGCAAA
solcap_snp_c1_528	TGTGATCCTATATTGCGAATCTGCCTATGAGTTACCTGGCGAAGACTCAC[T/A]AGGAACATGACGAACAAACTGTCCTTTAACTCTGGGACGCTGTTCAGCGA
solcap_snp_c1_529	TTGGATGAATTTGTGATCCTATATTGCGAATCTGCCTATGAGTTACCTGG[C/T]GAAGACTCACTAGGAACATGACGAACAAACTGTCCTTTAACTCTGGGACG
solcap_snp_c1_530	CTTTCGTTGGATGAATTTGTGATCCTATATTGCGAATCTGCCTATGAGTT[A/G]CCTGGCGAAGACTCACTAGGAACATGACGAACAAACTGTCCTTTAACTCT
solcap_snp_c1_531	TCTGCTGCTACCAGTGTGGGAAGTATGTGAAAGCACCATAGCATTAAGCT[C/T]TCATATATGGTTTTACAATACCATACAATGTAATGTTAAATTATTGAAGT
solcap_snp_c1_532	TGCTTTCACATACTTCCCACACTGGTAGCAGCAGAAATGCAGAAGCATGG[C/T]ATTGAACAACTGGACGCTGAATTCAACCAACACCCATCACCAATAAAGGC
solcap_snp_c1_533	TGACTGGATGCTCGATAACTTGCATTGTTTTGTTACTTGCTTGTGGATTA[T/C]GGTGGCAATGCGAGCCATATGCAGAAGCAGCAGGTGGAAAGTAGTGGCCC
solcap_snp_c1_534	CATGGCCGCCTCTTCGTCCTCATCGCTATCGGAGTCTTCATCGTCTTCAG[C/G]TCACCGGGACCGTAAGCGTCCTCGGCGCAACCGCAAAGACAAAGATAAGG
solcap_snp_c1_537	CCATGACCACCCCCACCCCCCATAGCAGGCATCATTTTAGAAGGTGGAGG[G/A]CCACCAAATTCATCATCAGATTCATCATCATAATCATCAGATTCATCATC
solcap_snp_c1_543	AGATTCAAGAATGTTGGGTCTTTCTTGAAGCCATTGAGACTCTGTTACAA[G/T]TCTCAAGAACCCAAGATTTCGTCTTGCAGCAGCTACAAGATCGATACTCA
solcap_snp_c1_546	ATCATATGGTTCTTCCACACTACATGGGCAGAAGCAGAGAAATTGAGATC[G/A]AAAGTAAGACAGCTGAGCTGCACTCGAAAGATCTGAATGGACAAGATCCA
solcap_snp_c1_547	ACATGGGCAGAAGCAGAGAAATTGAGATCGAAAGTAAGACAGCTGAGCTG[C/A]ACTCGAAAGATCTGAATGGACAAGATCCATTTCCGTCTGGGTCACCACCG
solcap_snp_c1_548	GGCAGAAGCAGAGAAATTGAGATCGAAAGTAAGACAGCTGAGCTGCACTC[G/A]AAAGATCTGAATGGACAAGATCCATTTCCGTCTGGGTCACCACCGGAAGA
solcap_snp_c1_549	CTTTCAGAATCAATTTTTCATCTCGGGTCTTGCTGGAGATGAAATTATAC[A/G]CAATCGTGTAGCTGATGCTATATACAGACGTATAAGGCGAGCACACAAAG
solcap_snp_c1_550	GTTGCTCCTGATAAACTTGAATCTCACGTTGATGGGGAAGTAGATGTAGT[A/G]AATACGAAAGAGAAGTTAAAGTCAGTCAAAGGACATCTTGTTACTTTTCC
solcap_snp_c1_555	TTCTTTGAGAGAGCAATGCAAGGAACAGCCTCTTCCAAATTAATACCTAC[G/A]ATATCGTTGGTCATAAGAAGACCACTGTTCGGTTGCCAATATTGTGGAAC
solcap_snp_c1_556	TAAGAGTCATTCTTTGAGAGAGCAATGCAAGGAACAGCCTCTTCCAAATT[A/G]ATACCTACGATATCGTTGGTCATAAGAAGACCACTGTTCGGTTGCCAATA
solcap_snp_c1_558	TTTTTGTGTATCTTATCAGTATAGGTTTTAGTCCACATCTCTTTATGATG[G/A]CACACCTCTTACTCTTTTAGAGAGATTCCTAAACTTTGTTATATGTTTTT
solcap_snp_c1_561	ACTACAAACGCAGATGTACATGTTCATAGCTTCAAAGGCTTTAATCCAAG[C/T]GATGCCCTAAGCCTGTTGGCTTCTGCAATCTCTGGATCAGGATGATCTGT
solcap_snp_c1_562	CTACTTGAAACTGCAGTTTTGTGCTCTGCATTTTTACTGCTTGCAAATTC[C/G]TTGCACCTTGTTTTTCACTAGTATTATTAACTGATGCTAAAAAGTCGGTA
solcap_snp_c1_565	TTTTTGGTAAGTTGCTGAACGGAGTATTGCCCAAGCATTTCATTATGCAC[T/C]GCGATCCTATGCCACTGTCCAGGTTTAGGCAAGTCTTTGTCTTGTGGGAT
solcap_snp_c1_566	GAGACAGGCTGGCAGCCAAATCTCCCCTGTGGAGGATCGCTGTACTCTTG[C/T]CTCTTTTTGAGTGAAATCACGAGTATAGAAGACATGCTGTTTGTTGAAGC
solcap_snp_c1_568	CTTTCTAAAAAGGTGCGATGAACCTGTAGTATGCCTCTTTACATCTTCTA[A/G]AGTTCCCATAACTTTGCCTTTTTCAGAATCCAACTCAACAATCCCTATAT
solcap_snp_c1_573	ATGATCAATTGGACCTGGTAGCTGGAATGAAACAGAAAATTCTCCCGGTG[G/A]ACATAGGTTTTGAGTTTGCATCTTAAAAACCATGTTGTCCCTGCGAACCA
solcap_snp_c1_574	CCAAAAACACAATTCAAGTTTTGATGATCAATTGGACCTGGTAGCTGGAA[T/A]GAAACAGAAAATTCTCCCGGTGGACATAGGTTTTGAGTTTGCATCTTAAA
solcap_snp_c1_576	AGTTGTTATGATACATCTAAGTTTTACTCACATGTAAGTATTTTTCTTCT[G/A]AAAGACGCACACATTTACAGTTTAAAGCCTTGAACTGTTACAGGTTTGTG
solcap_snp_c1_577	CACAAAAGAACTAAAGTATGATGCAAAATAAGGCCTAAAGCTGCACAGAG[G/T]TCCTGAAATCAACAGCAGCATTGCTCCTAGTCTTCTCAAATTTGGCCTCT
solcap_snp_c1_578	TTCAGAGACGTGGACCCAAACTTTCCATTCTGTAAAAGTAGCCCAGTTTG[G/A]TAAGCTATGCCCTTAGCAAGTCTTAACAATGGAAAGAACAAAAAGACATA
solcap_snp_c1_579	AGAGTTGCAACTGCCTCCTGAGATAGAAGGTTCCATACTTGAGGCCAGAC[T/C]AGTGCAAGGGAGACTAAATTCTCCTTCACACGTAAATCTGCTGGCAGTTT
solcap_snp_c1_581	GTTCCAACAGAATCGTGGCTTCTTCGGCTGGAAATGGAGCTGCTTCTAAG[G/A]GCTTTGATTATGATCTGGTTATTATTGGAGCTGGTGTTGGTGGTCATGGT
solcap_snp_c1_582	TTTTCCATGATTATGTAATGGTGTCTTGTTTATATGTAGCAAATGAGCGG[G/A]TTGAGCTGAATTTGGGTTGGTCAAAATGGATTGAGTTAATAAATAAACAG
solcap_snp_c1_583	TTATATGTAGCAAATGAGCGGGTTGAGCTGAATTTGGGTTGGTCAAAATG[G/A]ATTGAGTTAATAAATAAACAGATTATTGTCCCACCCAAAATTACATGCGT
solcap_snp_c1_584	TTCTTTTTACATGCATGAATCAGTTTGTAATAAATGGGCAAATCCAACTT[C/T]GGATGAACTGGGGGCTATGATTTCATCAACTAATTTTATCATCTCTACTG
solcap_snp_c1_585	AGCCATTTAAATAGAAAATTAGGTAGAAATTAACTAGTGTAATTTCAACA[C/G]CATTTAGTTTAAAATTCTAGTCAAAACCAAACATGTATTCCTATTGGCCG
solcap_snp_c1_586	GTTCTACGCCATTTCGGCTGAGTTCCCTGAATTTAGTAACAAGGGAAAGA[A/G]CTTAGTGTTCCAGTTCTCTGTTAAGCATGAGCAGAAGCTTGACTGTGGTG
solcap_snp_c1_587	CAGACAGCAGCCATACTTAACCAACGGCTTCCAGTCTCCTTCTGACTCTC[A/C]ACCATCCGATCTCTGTATAATTAGGTACAGATTCGTATCTCAGGAGTCAG
solcap_snp_c1_590	GCTGCATTGGACAAGGATTCTGCAATGGCTTCAACAAAGGATCAGCAACA[C/T]CAGCAGCCAAACCAGTACTGTCAATAACATCATTTAAATACCTGAGCCTA
solcap_snp_c1_593	CTGCACTCTTGAATGTGGACATGGAGGTGCGCTTCGCAATCTAAAGAAAC[T/C]CAGATCCCCGCCATCAACTTGTTTTATAGTTCAGGTCTTTGATTAAAAAC
solcap_snp_c1_594	AACTCAGATCCCCGCCATCAACTTGTTTTATAGTTCAGGTCTTTGATTAA[A/G]AACTTGCAATAATTATAGAGACAAATTTCATTTAGTTTTCTTTTTATTTC
solcap_snp_c1_595	GGGGAGGATAAGTTGGATAAATCCATTCTACCAAAAGTCATGCAGGTCAA[A/G]CACTTTGGTCGCAGTGGAAGGACAAAATGGACACATCTTGTCAATGAGGA
solcap_snp_c1_596	CACCGTGATTTCTCTGCACCAACAGGGGAGGATAAGTTGGATAAATCCAT[T/A]CTACCAAAAGTCATGCAGGTCAAACACTTTGGTCGCAGTGGAAGGACAAA
solcap_snp_c1_599	CCATAGATGAGCGTGAAAAGCGCGAGGCAGAGGAACGAGCTCTCGAGGAG[T/C]TAGTGAAGAAGAGGTTAGAGGAGAGAAAACTTGAAACAAAACAAATAGTA
solcap_snp_c1_600	TGTTCCAAAATCTGAGAGAGACACCATAGATGAGCGTGAAAAGCGCGAGG[C/T]AGAGGAACGAGCTCTCGAGGAGTTAGTGAAGAAGAGGTTAGAGGAGAGAA
solcap_snp_c1_601	AAAACTGGTTTCACCATTGCTATCCCTGTGGTCTCTTCCTCTGATTCAGT[T/C]TCATATTCTGATTCCTCTTCCTCCTCTTCTTCTACCTCCTCTTCTTCTTC
solcap_snp_c1_602	GAAAATAGAAGACTAGAAAGAATGGAATTTGAGGAGGATGACGAAGATGC[G/C]TTGGATGAAAGGAGGAGGAGAATCAGGGAAAAAAATCTTCAAAGGCAACA
solcap_snp_c1_603	ATTGAAGAGGAAAATAGAAGACTAGAAAGAATGGAATTTGAGGAGGATGA[C/T]GAAGATGCGTTGGATGAAAGGAGGAGGAGAATCAGGGAAAAAAATCTTCA
solcap_snp_c1_604	TGGTAAAGCTCCTGAATGGGCAGATGAACCAGAAAAAGATGAGGATATGC[A/G]GATGAACAGGGAAGCAGCACTTGAGAAAGCCTTTCCCAGCCAGGGTGGTT
solcap_snp_c1_605	AGCATATAAAGCGTCCACTGTTTCGTTTACATACCATTTTCTTCAAGGGG[A/G]TTCTTTCTCTTATAAAAATGTCTGTAACAGCTGGTGTAAGTGATGCAATT
solcap_snp_c1_606	GAGATCATATCATTGGGTTCAGAGGCTTGAAGCATATAAAGCGTCCACTG[T/C]TTCGTTTACATACCATTTTCTTCAAGGGGATTCTTTCTCTTATAAAAATG
solcap_snp_c1_607	ACTTGTTGAAGTAATTAAATTATCTTTGCATAGGGAACTGAGCTGTGACT[T/C]TATGTTATTCAAGAAACTTGTAGCTTCATCAAACGGCTTTGAAAGCTCCT
solcap_snp_c1_610	CGTGCATCGATCTAACCTCTAGCAGCTCTGAGGAAGTTATCAAAAGGACT[T/G]GCAGGAGGTAGCCTCAGTGCTAGCCATGATTCATTTGATAACGGAGGTCC
solcap_snp_c1_614	ACAATCAATCATAGAACTAAATTTTTGAAACTTCGGTGAATTGTTTACGG[C/T]CCAACCCTGCTTGTGTTCCTCATCAACATTGTCTCTCGCCTTCAAATCTT
solcap_snp_c1_615	GCCCAACCCTGCTTGTGTTCCTCATCAACATTGTCTCTCGCCTTCAAATC[T/G]TCTTGAATAACATGTCCTTCCTTCAACTTAATTCCATCCTTTCCCTTTCG
solcap_snp_c1_616	GTAACGAAGTAATTGACACAAATGTAGATGAGCCGTTTGCATTCCATCTC[T/C]TTGTGTGGTTGGCTATGTCATGTCTAATATGGTTAGAACTTGGGATTAGG
solcap_snp_c1_617	CCTTTAGCAGTTTCTAGGAAGCATTCTTGGATAGATGTTTGAAGTGCAAG[A/G]TTGAAGTTAAGCTCTTGCTCTTGAACTGATTCGACAGTTGCTTGAAGGCT
solcap_snp_c1_618	CAGTTTCTAGGAAGCATTCTTGGATAGATGTTTGAAGTGCAAGATTGAAG[T/G]TAAGCTCTTGCTCTTGAACTGATTCGACAGTTGCTTGAAGGCTCTTACGC
solcap_snp_c1_620	ACCAATAAGATCAGGCTGAACATGGATGGAAGTGCTGAGGGTGAACTCGA[C/T]GATCCGGTGTTTGGTGACATTGTCCATAGCAAAGGTAGCGTATGTGGGTA
solcap_snp_c1_622	GGTAATGGACCTTGTTGAATACAGGAAGAATCTTTATGATTATCTTGTCG[C/T]CAAAATGCACGACATAGCACCAAATTTGGCTGCTCTGATTGGTGAAGTCG
solcap_snp_c1_623	ATTAATGTCAAGCTATTTGCACAGAGGGTAATGGACCTTGTTGAATACAG[G/A]AAGAATCTTTATGATTATCTTGTCGCCAAAATGCACGACATAGCACCAAA
solcap_snp_c1_626	GAAATGCCTGTTCCTAGGGATAGTCACAGTGCTGTTGCGATTGGTAATAG[G/A]CTTTTTATATATGGCGGAGATTGTGGTGACCGATATCAAGGTGATGTTGA
solcap_snp_c1_627	GTACTTGAAATTTTGATTCCTGCAAAATCTCAACAAATGCACTCATACAA[A/G]CATTGTGAGATAAGTGTCCTTCCAAGTGGTCACCTTTGCACATTTCATTA
solcap_snp_c1_628	ACTATTGCAGAGCACACCATCCATATCAAACAACACAGCCGACACTTTCC[T/C]CCATTGGGTATCCGATACATTCTTCTCTTCCAATTTTTGGGAAGCACTCA
solcap_snp_c1_629	ACTTGAACACCCATCTCAGCAAAAACATCCACAGCCGCTTTTCTTGATGA[C/T]TCCTCACTATTGCAGAGCACACCATCCATATCAAACAACACAGCCGACAC
solcap_snp_c1_630	AATCTGTTCAGAGAAGACAAGGGACACAATCCCGAAATCATTCGTGAATC[T/C]CAGCGTCGTCGGTTTGCTGATGTCGATCTTGTCGATCAGGTCATCCAACT
solcap_snp_c1_634	ACTATTGAAATGTATCTAGGATCGGTTTGAATTATGTCATATTAATCACA[G/C]AGAGAGCACACTGTTCTTCGTATCAACTTGACTGGAAGTGTGGCTTGGTC
solcap_snp_c1_635	ATTCAACGTTACAGTATAGCTATGAAACTATTGAAATGTATCTAGGATCG[G/A]TTTGAATTATGTCATATTAATCACAGAGAGAGCACACTGTTCTTCGTATC
solcap_snp_c1_636	ATCTTCCTGTTGCAACTTGCTCTTGCCTTGGTACTGAGGGTTTACTTATT[C/T]AACGTTACAGTATAGCTATGAAACTATTGAAATGTATCTAGGATCGGTTT
solcap_snp_c1_638	TTGCATATATACACACATAAAAATCCCCTTCCTTCGTTCTACAGAAAGGA[A/T]ACGAAGATGATGTCCAGCAATTACACCGCAATTGATAGTCAGAATGTTTC
solcap_snp_c1_639	TTTGATGTAAGATCTGCAGATAAAACACGAGGGGGTAGTTGAAATTGAAC[A/G]TTTATATCATCAATTGTCTTCCCAGGATCATTGCGTATCCCAACTAACAA
solcap_snp_c1_641	AGTAAAGAAATCCCTAGGCCATCAAATGCTTCACTCCAACTACCTTCTGT[C/A]AGTGTTTTCCAAAGGCTTTTTGATTTCCCAAATGCACTTGTCTGCATCCT
solcap_snp_c1_642	AAGTAGCTATATCCATAGAAATACACAAACTGCGCAATGAAAGATTGCAA[G/A]TTCTTGGTTCCCAGACCTTGGTACAGTGACAGTATCTTACCTTTTGATAT
solcap_snp_c1_644	CCATGAGCTTGAACCTCTGCTTGGTACTTAGCTTTGCAGGTGTCAAGAGG[G/A]TACAAGATAGTAGTGCTAACTAGAGCTCCAATGGCTCCAGAAGTCGCTTC
solcap_snp_c1_645	ATAGTAGTGCTAACTAGAGCTCCAATGGCTCCAGAAGTCGCTTCTGATAT[G/A]GATTCCAGATCAGCTGACATTTCCTCTCTCTCTTTCTAAAACTATACAAA
solcap_snp_c1_646	GCTCTAATGGGGTTTAAAGCCCATTCAGAAAGTTTAGGGACGATGCAAAA[G/T]CCAATAATGACACTCTCCACACTTGCCATTAAGCACATCAAAGTTATGCA
solcap_snp_c1_647	AAAGTCCAACTGAGAAATGCAGAAATAACCAACAACAACGGATTGAACAT[C/G]GAGACATATAAAGGACCTTTTTTCTCGATGCACCATGAGCTCAGGAAAAA
solcap_snp_c1_648	GCACCATATACAAGCACAACGTTGATGTGCCTAATGGCAAGTGTGGAGTG[T/C]GTTATCATTGGCTTTTGTGTCGTTCCAAAACTCTCTGAATGGACATTAAA
solcap_snp_c1_649	GTTGTAGGGTCAATCATCGTAGTGGCTGGGATGTACGGCTTTTTGTGGGG[T/C]AAAAGGATGGAGACAAATGCAGAGGATATTGATGTACTAGAATTAACAAA
solcap_snp_c1_650	AGGGTCAATCATCGTAGTGGCTGGGATGTACGGCTTTTTGTGGGGTAAAA[G/A]GATGGAGACAAATGCAGAGGATATTGATGTACTAGAATTAACAAAAGAGA
solcap_snp_c1_651	GAGTCCACCCGTATCCGAATTAGAATCACCAAAATTGAAAATGACTGGTC[G/C]ATTTTTACACTGAGATTGAACTGGGTTTGAAAAAGAGGAGAGAATGAAAG
solcap_snp_c1_652	AAATGAAGGAACTGCAAGACTTGAATATTTAATGCGAATGGTTCATACTT[A/G]GGTAGTAACCGAGATCCTGCTATAGCGAAATTTGCTCCATTCAAAAAACT
solcap_snp_c1_653	CAACTCTTGCAACAAATGTCGAAGCCCTTCGTTAAACAGTTTTGCAGCAG[A/C]GTTGTAATTTGCCAGACAGCCATGTGGATCGAGATCAGAAGAAACTTTCT
solcap_snp_c1_654	GCATCCTTCATTTCAGATCTCAACTCTTGCAACAAATGTCGAAGCCCTTC[G/A]TTAAACAGTTTTGCAGCAGAGTTGTAATTTGCCAGACAGCCATGTGGATC
solcap_snp_c1_655	TATGAACTCAGACCCTTCACTGCAAACCTGATAATCATGTTGACCGCATG[A/T]CACTCCTTTACGGTAGTTGTATGGAGGACCTCCATAGCCACAGCAAGCCA
solcap_snp_c1_658	AAAAGAAATCGAAGCCAATTCGTGGAGTGGAGTAGTCCATTGACAGTATC[A/T]TAGAGGCTATAATTCTATTAGCTGCCTCGGTATAATGAACTCCATCCCAA
solcap_snp_c1_659	GAAATTCGTATACAATTTCGTCGTGTTCCTGGAAACATTTATCATAAAGA[C/T]GGAGGAGGGCATATGCAAGATCTTGTCACTAATGAGCTGATTCTGCGTGA
solcap_snp_c1_664	TTTACCTTTCTGTGCCTCAAGAAGCACTTATCGACGTAGCATCCTCTCTT[T/G]CTGAAAAGGCCCAAACTCAGAGGGGTTGGAATCGTGTAATAATTGAAAAA
solcap_snp_c1_667	ATAGTGGTTGCAGGTGATGCTAAAACTGGAAAGTCTAGCTTGATCTTGAC[A/T]GCCGCCACTGATACTTATCCGCCCAATGTCCCTCCGGTGTTGCCGCCTAC
solcap_snp_c1_670	GCAATGCTCGAGCAAGACAGCCAGCTAGAGTCTGCTTGATCTCAGTTGAC[A/C]GGCCATCAGACAACACAATTTTGTGAGGATATTCTCTTCCATTGATAGAC
solcap_snp_c1_672	GTTTTCTTGCCAATGCCACCATCGATAATTTCATCAGCCCAAGTAACTGA[C/T]TGAGACATTTTCTTGGAATTTGAAGATTTTAAAGAAGATTTGAGTAATTG
solcap_snp_c1_673	ACTGACTGAGACATTTTCTTGGAATTTGAAGATTTTAAAGAAGATTTGAG[T/C]AATTGTTTATCATGTTCACCATGGGATGCATATTTCCTTCCGTCATCCGA
solcap_snp_c1_676	ACAAATGTTTGAAATTCCATGTTAATCTTGTTTTTCCGATCCCTTTCACG[C/T]TGTTCCTCCTCAATCTCATCAGGATCATAAGCAGATCTTTTTCCACCCCC
solcap_snp_c1_677	GTCCAGAGGTCATTTACCTTGTTCACAAATGTTTGAAATTCCATGTTAAT[C/T]TTGTTTTTCCGATCCCTTTCACGCTGTTCCTCCTCAATCTCATCAGGATC
solcap_snp_c1_678	GATGTTGGGACTATAAAAGCTGTTGACTTGTGGGGCACCCCGTGGAATCC[A/C]AGCTCTCTCAACGGCTGATCAAACTCCAAATCAAGCCCTTTAAAATGAGG
solcap_snp_c1_683	CACGGTCTATCTTGAAATGACTTTCATGAAGCGGTTTATAGAAGAGAAGA[T/C]TCCAGCTGCTTGATTTAACAGTGAGGGGCCCTTATCTTCCTTCTCATCCA
solcap_snp_c1_684	GAGTGCATTTACAAGCAAATCCTGGTGCTGATTGTTTGTGTCATTTAGTT[A/G]AATGCTCAGCACTACGCCTCTGTGTTAAAAAGTGAAGGCACGGTCTATCT
solcap_snp_c1_686	AAATATGCTGGTGTAAATGTGTCGTCAAAGCTTTCATGCTTGAGATCTGA[A/G]TTAAGAAATGCTGGTGCATCGGCGATTGTTATCTCCATGCTTGACGAAAT
solcap_snp_c1_691	GTTCATCGTTTCACGAAAATGAGGAAGGAGAAGCTTATGAATAGGGTGAA[C/G]CACACTTAGTTGCCTATTTGTTGCAATCACAAATGGCTCGATCACTGTGT
solcap_snp_c1_694	AACATGTAGACTGGTTCTAAATCTTGAAAGTCCTCATAGAAAACCACCTT[A/G]TTGTGTGTAGAAACTCGGAATTTGAACAGAGGCTGCCACTTCAAAGGCTA
solcap_snp_c1_698	TCTTCATTAAAGCCACCACAACAAAGCCCTAAAAGGCAGGGTGATCACCT[G/A]GCTGTATCAGCAGCCGAGCAAGAACCTAAATACATCAGTCACTGAAATGA
solcap_snp_c1_699	TCGCTCCATTACTTTATGCAAAGGATCGGACCTTAGACACATTTGACACC[T/G]CTGTCCATTGAATAATCCATGAGGAGAACTTGCATCTTGTCCCAATTGTA
solcap_snp_c1_700	TAATAAAGACAGAGCAGCACCAAGAGAAGCATTTGGTCTTAGCATTGCGA[T/C]TGCCTTTCCACTTGATTCACCAATTTTCGGAACCCAGGTACCAATAGGAA
solcap_snp_c1_701	TAAAGACAGAGCAGCACCAAGAGAAGCATTTGGTCTTAGCATTGCGATTG[C/G]CTTTCCACTTGATTCACCAATTTTCGGAACCCAGGTACCAATAGGAATTG
solcap_snp_c1_702	CTTGAATACGAATTCAAGTTACAGTCGATTTGCCTGTTGATGCGTAACTT[C/T]CCCCCTTTCCAAGCAGATATAGAGTGTGTCTCGAGCTCTTCCTCCGTCAA
solcap_snp_c1_704	CAGTATTCCCATGTCATCTCCTTTAATCGTACTTCAAGCTTTTGAAAAAG[A/T]GGGGTTTTCTCGAAGTCCTGCTTATTATGGGTTGGCTGAATGAAGTTTGC
solcap_snp_c1_705	CACCATAATCCTGCTCGTGCTCTTGGAGATCTTACGGGGATTAAGAAACA[T/C]TTTTCTCGTAAACATGGTGAAAAAAAATGGAAATGTGAAAAGTGCTCTAA
solcap_snp_c1_706	AGGGTAAGCTCTGGCCTCGCGTATCCGGAGCGATTCTATGCAGCGGCATC[T/G]TATGCTGGGTTTGATGGATCTTCCGACTCCTCTACAAAAGGTGTCAGCTC
solcap_snp_c1_707	TATCCGGAGCGATTCTATGCAGCGGCATCTTATGCTGGGTTTGATGGATC[T/C]TCCGACTCCTCTACAAAAGGTGTCAGCTCCAAATTCTCAAACGACGCTGC
solcap_snp_c1_708	ATGGAGTGGTCAACGCCTACTCAACAGGGTGAAATACCAAGTCCACGTGC[G/T]GGCCATGCTGGTGTGACAGTTGGAGAGAATTGGTTTATTACTGGTGGAGG
solcap_snp_c1_710	GAAATTATAAATAGATACAATAAAAACAAAAGCCACACAAGAAGTAGGGT[A/T]GCATGCACCCAGCTAGCTTCCCAAGTTAGAAGTTCTCCTCGGACTTCAAG
solcap_snp_c1_711	ACAGTCACTACCATGTCCACCTGCGAAATTATAAATAGATACAATAAAAA[C/T]AAAAGCCACACAAGAAGTAGGGTAGCATGCACCCAGCTAGCTTCCCAAGT
solcap_snp_c1_715	ACTCTTGTCCCAGAGACAATGTCGACGCCACTCTTAGCTTGGTGGATTGA[C/T]TGAAGCATTGTGATTAGTGCAGACCGGGCATCGCCTTCTTCATAAACGCT
solcap_snp_c1_716	ACGCCACTCTTAGCTTGGTGGATTGACTGAAGCATTGTGATTAGTGCAGA[C/A]CGGGCATCGCCTTCTTCATAAACGCTGGTGCAGTAGTTGTGAAGCTCAAT
solcap_snp_c1_719	ACAAATAAGTGATGGGAGTACCAAAAAGCGTTAAATCCAGTGAGTTTCTT[G/A]ATTGTTGATGGAAGATTGAGTCGGTTTCTACGAAACCATGGTTGGGCTAG
solcap_snp_c1_720	CTGCATACTGGCAATAGAACTAAAGCCATGTTGAATTTTGTTGTTTCAGC[A/C]CCTCCTTTTGCTACAGAGACACAATAGCCCATAACATCAAAGACAGCACG
solcap_snp_c1_721	GCACCTCCTTTTGCTACAGAGACACAATAGCCCATAACATCAAAGACAGC[A/G]CGACGTTTATATTGAATAAATTTCCATGTAAAGAGTCCTGCACAGATTGA
solcap_snp_c1_726	ACAAGAGACATGAAGAGCCTGGCATGAGATACATAATATCCTCATGACTC[C/A]ACCAATAATGATACACTCAAAAAGAATTAGGGAAATACAGCTTAATTAAA
solcap_snp_c1_728	AATCAGCCAATGAAGATATACTCAAGTCTTTGGGACGCAGATGATTGGGC[C/T]ACAAGAGGTGGGCTTGAGAAAACCGATTGGTCCAATGCCCCATTTACCGC
solcap_snp_c1_730	AGAGAAACAAAAAACTGATCTCTGATTGGCTTGGTTTTTCTCATCATGGG[T/A]ACCATAAAAGGAGTTTTATTTAGTATTGTTTTGATTAATTTGTCACTTGT
solcap_snp_c1_731	AAAACACAAACACAAGAGAAACAAAAAACTGATCTCTGATTGGCTTGGTT[T/C]TTCTCATCATGGGTACCATAAAAGGAGTTTTATTTAGTATTGTTTTGATT
solcap_snp_c1_732	ATTCATTCTCAAAAATAGAAGTAAAAAACACAAACACAAGAGAAACAAAA[A/C]ACTGATCTCTGATTGGCTTGGTTTTTCTCATCATGGGTACCATAAAAGGA
solcap_snp_c1_733	AAATCAGACGTATACAGTTACGGTGTGGTTCTTCTAGAGCTATTGACAGG[C/T]CGTGTACCAATTGATACAAAGAGGCCTCCTGGAGAACATGTACTTGTCTC
solcap_snp_c1_734	GATCAAAATTTCAGAGCTAAGGTGTCTGATTTTGGGCTAGCAAAAATTGG[C/G]TCAGACAAATTGAACGGTCTGATCTCAACGCGAGTATTAGGGACCACGGG
solcap_snp_c1_737	TGAAATTTATCATAAACAGGGCCAACCACAGTCTTGACGGTGCCTTCAAC[A/G]GTCTGAACACCAGGCTTCAAGGGACCAGAATTCTCTTTAGCGTAACCATA
solcap_snp_c1_738	AGTACTTCGACGGGAACATCATGAAATTTATCATAAACAGGGCCAACCAC[A/G]GTCTTGACGGTGCCTTCAACAGTCTGAACACCAGGCTTCAAGGGACCAGA
solcap_snp_c1_740	CTTACAAAAATATTGCTTATGTTGATCAGAGACTCTCCCGAAGGGCAAAA[G/A]AGAATTCCCAAACAACAATGAAAACCGAATAGGCAAACACACGATATACT
solcap_snp_c1_741	GCTGCACAGCGAATGTTGAAGCTACGGTGTTTCAGCGTCATCGATGAAGA[T/C]GAAGAACATGGAATTGAGGACGCCATGGGCAACCGCAAGCACGTGGCCAT
solcap_snp_c1_742	GGAATGTTTGAACTGCTATTGCTATAGGCTGCACAGCGAATGTTGAAGCT[A/G]CGGTGTTTCAGCGTCATCGATGAAGATGAAGAACATGGAATTGAGGACGC
solcap_snp_c1_746	GAAACATATCCAAAAGGCATCTGTTCAGTTTACTGTACGAAGGGAAAGGA[T/C]GTGGAAGAGCCAGGATTCGACTTTGAACTTGTTGTGGTGATTTCAGCTGC
solcap_snp_c1_748	AGAAAGATGAATGTTAACCCAGATGTTAACTTTGAAGAATTGGCTCGGTC[G/A]ACAGATGATTTTAATGGGGCACAGTTGAAAGCTGTATGTGTTGAGGCAGG
solcap_snp_c1_749	AGAATCCGATTAAGAAGGCTAAGCAAAAGGGTCTTGGTGAGATGAAAGGA[A/G]TTTTGAGGAAGCGGTTTGGGGATAGGTGGGGAAAGAAGATGGATGAGGCT
solcap_snp_c1_752	CCTGGTCTTGGGATATCAGCATTGGTTCTGGCAACTCTCTGAGTAACAGA[A/G]GGAACCGAGGACTGATCAGCAGTACCAACACGACTGTTTGCCATAGGGAA
solcap_snp_c1_753	CGTGACCAACAAGGAATGGAGGGACAAAAGATCCTGGTCTTGGGATATCA[G/A]CATTGGTTCTGGCAACTCTCTGAGTAACAGAAGGAACCGAGGACTGATCA
solcap_snp_c1_754	TGCAGGATGTGAAGGAACTGGCTTTTAGCGCAGTGCTTACTATGGTTAAA[T/G]CTTTTGAGTTGTTGTAATGGAGCTTTGAATTCTAGCTAGCTAGTTGCGCG
solcap_snp_c1_757	TATACTTCCACGTCCACAATCATAGTATTTATCAAACAGCTGCCGCAATC[T/A]CTAATACCAATCACCCGACGGGAACACATTGAAACAAGAACCATTTGCAA
solcap_snp_c1_758	CATAGTATTTATCAAACAGCTGCCGCAATCTCTAATACCAATCACCCGAC[G/A]GGAACACATTGAAACAAGAACCATTTGCAACACACTTTCTGGAGGTTGCA
solcap_snp_c1_759	CAATCACCCGACGGGAACACATTGAAACAAGAACCATTTGCAACACACTT[T/C]CTGGAGGTTGCATGTCCAATTTATGAGAGCCATAACAATACAAATGCCTG
solcap_snp_c1_760	CACTTTCTGGAGGTTGCATGTCCAATTTATGAGAGCCATAACAATACAAA[T/C]GCCTGCTCCAGCCCCACGCTCTAAAAACAAAATAATTTTTATTTGTCTAT
solcap_snp_c1_761	CTCTTCTTATCTTCATGGTTTTGACTGGTTAAAGAATTGACACCTTTGTT[A/G]GAGGAAGGACTACTCACAATTTTCTACACAGGGGCTTGTTTTCTACATTT
solcap_snp_c1_764	TTCAAATCTCTTGGTCCCTTTTTTACTTTTCTTGGAGGTTTTCCTTCATT[T/A]GAAAATCTAGGAAAGCGACCACCAGGTGAAATGCAAACTCCATTATCTTT
solcap_snp_c1_765	TCACAGCAAGTTTTCCCACGAAATACCCTACAGAGGTTCAAATCTCTTGG[T/G]CCCTTTTTTACTTTTCTTGGAGGTTTTCCTTCATTTGAAAATCTAGGAAA
solcap_snp_c1_766	ATGGACATAAAAGCAGGATGTGTCTGTGTTACATCACAGCAAGTTTTCCC[A/G]CGAAATACCCTACAGAGGTTCAAATCTCTTGGTCCCTTTTTTACTTTTCT
solcap_snp_c1_769	TTTTAGTAAGGAGTTAGTTATCATCTTTAACTTCCCTTTAGGCTTCCTAA[T/A]GTTGTAGGAGATCTTGGACTCCCCCTTCCTTCTAATTTCTTGGCAGTACG
solcap_snp_c1_770	ATACAAGAAATAAACAAAAGGTGTCTAAATTAAACAACTGAAACATCTTA[C/T]GTTTTTCTGAGGATACGTTATGTTGCTGATTTACAGAATTCTTTTTTCCT
solcap_snp_c1_771	AAATAAACAAAAGGTGTCTAAATTAAACAACTGAAACATCTTACGTTTTT[C/T]TGAGGATACGTTATGTTGCTGATTTACAGAATTCTTTTTTCCTTTAGTTG
solcap_snp_c1_773	CACGGGCTGACGCTGAGCGAGAGAGAGAGAGAGAGGGGTAGTAGGGTTTA[A/C]GCGATGAATTGACAAATTTGGAAATTGAGTTTTCAATTTTATTGACAGCT
solcap_snp_c1_774	CCCATCGATCCACGTTTGTCTCTTTGTCTATGTGCTGGAATGGCTTCCAA[G/C]GAGCCAGATTCATCGACATGATCATCAATTTCATCCTTGACGTGGATCAT
solcap_snp_c1_775	GCCCCATTCAACACGAGTTAACCTTGGAACATGCCCTAATCCAACATGAT[G/A]CAGGTACTCCACAAATTCCCTTTTGGCAAACCAAGGGTAGTCAATTGCAC
solcap_snp_c1_776	TCAACCCCAAGCTCTGGTCGGTCAAACTGAACACGACATCTAGAGTGATC[A/T]ACTGTCAGCACATTTCCATCATGTATCTCTCTTGTTTTTGGATGGATCGC
solcap_snp_c1_779	TTGGTCCATCAAGGCTGTTCAGAATGGAAGAATTGGAGAAATCTACAAAG[C/A]ATTTTGATGAGAACAGTCTCATTGGCTGTGGGAGTTTTGGTCTGGTTTTC
solcap_snp_c1_782	AGCAAGCATTGCACTGCCACAGAATAATTCCGAAGCAAAATGCATCAGCA[A/G]TTAGAAGTTCATTGTCTGCATCAACCAGGTCATCATCGCCAAATTCTTTC
solcap_snp_c1_783	CAATGAAGTGGCAGCCATGTCAAGGATTTAAGATCAAACATATGCAGATC[G/A]TTTAGCTTCCTCCTCTTTACGTCTTCACCCCCAAATAAAATCAAAACTGA
solcap_snp_c1_792	TTCCGAACGGCACCTTTGTTTCGGTTTGATTGGTTTGTGAAGTCTCGGAC[G/A]ACTCAAGAACTTGCCAGAAGATGTGATACACTTATTCGTTTGGTGGAGAG
solcap_snp_c1_793	GGCTATGGAAACTGGGATGAGCTGAAGGCTGCTTTCCGAACGGCACCTTT[G/A]TTTCGGTTTGATTGGTTTGTGAAGTCTCGGACGACTCAAGAACTTGCCAG
solcap_snp_c1_794	TGTATGGTTCACAAGCTTGGCTATGGAAACTGGGATGAGCTGAAGGCTGC[T/A]TTCCGAACGGCACCTTTGTTTCGGTTTGATTGGTTTGTGAAGTCTCGGAC
solcap_snp_c1_795	GAAGCATTTAACAGTCCAGGGAGTGAAAAATTTGCCTTCTTATTGTCAAC[C/G]AGAGCTGGTGGTCTTGGTATCAATCTTGCTACAGCAGATATTGTTATTCT
solcap_snp_c1_796	CGTGATGCTTCTATTGAAGCATTTAACAGTCCAGGGAGTGAAAAATTTGC[C/T]TTCTTATTGTCAACCAGAGCTGGTGGTCTTGGTATCAATCTTGCTACAGC
solcap_snp_c1_797	GATGGAAACACTGGTGGAGAAGATCGTGATGCTTCTATTGAAGCATTTAA[C/T]AGTCCAGGGAGTGAAAAATTTGCCTTCTTATTGTCAACCAGAGCTGGTGG
solcap_snp_c1_798	AAGGGAAAGGGGCGTCTTAAGTATCTTTTGGAGCAGACAGAGTTATTTGC[T/A]CATTTTGCAAAAGGCGATCAATCGACTTCAGAAAAGAAGACAAAAGGAAG
solcap_snp_c1_803	AATAAATTGTGAACTTATCAATATCTGCTACAGCCGGACAAACTGCATAC[C/A]TCAAAATCGATTTGTCGGAGAGTAGCTAGTTAAGACTTCTTTGATAGAGT
solcap_snp_c1_804	GAGAGTGTTCTATATTAGGAAGCACAATGAAATGGCAGGAAAAGCAAAAG[G/A]CGTAATTGATTTTGTCAATCGCTGTTTGGCATTTGAGTCGATTGAGGTGG
solcap_snp_c1_805	AAAGCAAAAGGCGTAATTGATTTTGTCAATCGCTGTTTGGCATTTGAGTC[G/A]ATTGAGGTGGGGCATTATCTGAAAGCAGTAAGAGATCTGGATTCGATCCT
solcap_snp_c1_806	TGAAAGCAGTAAGAGATCTGGATTCGATCCTTTTTGGGTTTGAAGATGTC[T/A]ATACATTCTTCCTTAAATCCAAGCACAATGTGCTGCTGAACTTGATTGGT
solcap_snp_c1_807	GGGTCAATGGATTATTATGAGAACGATTTTGAAGCTGCAATGCTCAAGGA[T/C]ACAGCGGCTTATTATTCTCGCAAAGCTTCTAACTGGATCCTCGAAGATTC
solcap_snp_c1_808	AGCCCTACTAAAGAATGTGCTAGATATATTTGTTGAAATTGGAATGGGGT[C/T]AATGGATTATTATGAGAACGATTTTGAAGCTGCAATGCTCAAGGATACAG
solcap_snp_c1_809	TCATCGTTGCAAAGCAAGACTGACAATTCAACACTTTCAAAGCAACCAAC[G/A]TCATTAATTGCTCTATCCCTCGTTTGATAGTCTGAATCTTTCAAATTATC
solcap_snp_c1_810	ATTGGCAGCTCAAGTTCAGGTATATGTTGTGACATTGAAAGGACATCAGT[A/T]GGGCTATCCACATCTCTCCAGTCCTTATTAAGTTCGCAGATGAACTCATC
solcap_snp_c1_811	TCTGGTTGAGCTTGGACAACAGAGGCATTATCTCCAATTGCCTCCGTCCA[G/A]TATGGTCTCAATGTAGAACTCACTCCCTCCACAGTATCAAAGAAGATCAC
solcap_snp_c1_812	TTAGGACTAACACCCAAATGATCAAGAAGTATCTTTACTCCACTGCCCTT[A/G]GAAGTTCCAGGAGGAACAATTTCAAGTATGTCTGGTTGAGCTTGGACAAC
solcap_snp_c1_813	ATCTCCCGACCAGTGTCTTAAGCAGATTTATCGTAGTGAGTGTTTCTCCT[T/C]GCACATTCCAAGATTGTCTTGTCAGCAGTAATGAAGTATGCAGCAATTGA
solcap_snp_c1_814	TCTCTCTGCTGACTTCCTCATTTAAAAGTTAATTCTTTTTGAATACTTGT[G/T]CTTTTTCTGAAGCAGATTCTTCTTAATTTGTCAAAAAGAGAAATGGGAAT
solcap_snp_c1_815	ATGTCATTTTCTTGATCCATCTCTCTGCTGACTTCCTCATTTAAAAGTTA[A/T]TTCTTTTTGAATACTTGTGCTTTTTCTGAAGCAGATTCTTCTTAATTTGT
solcap_snp_c1_816	TTGCAAGTCGGACAGGAGCTAATGAAGGAAACTCTTCCATTACAATCCGG[G/A]TCGAGACTATATGAACTGCAAGGGTTGAATTCCAATAAGTGGTATGAAGT
solcap_snp_c1_817	GTTTTGCAAGTCGGACAGGAGCTAATGAAGGAAACTCTTCCATTACAATC[C/T]GGGTCGAGACTATATGAACTGCAAGGGTTGAATTCCAATAAGTGGTATGA
solcap_snp_c1_818	GCTCTTTTCAATGATTCGCTGGCTTTCACCAGATCGGATTCTGAATGAGC[T/A]GCTGAGACAAATAATCTAATTCCAACTGGCAGCTTACATTTATCAAGAGT
solcap_snp_c1_819	AAAGGCATTAATTTCATCTATACATCAGACTGACCGTAAATCTTGTGCTG[C/G]TAGCAACTCAAGCGAGCATCATCTGGAGAAAATGTTCTCTCTGTTCATGG
solcap_snp_c1_820	TTAGCTGGTGAATTTGGACCTTGGACTTCACTGGAGAGTCTTGAGTGCAA[A/C]GGCGTTATTAAAGCCATGCTAATTACAAGTGATCGACACCAAGCAGCAGA
solcap_snp_c1_821	AATCCATTAGCTGGTGAATTTGGACCTTGGACTTCACTGGAGAGTCTTGA[G/A]TGCAAAGGCGTTATTAAAGCCATGCTAATTACAAGTGATCGACACCAAGC
solcap_snp_c1_822	CCTGAAGGAGAGAGCACGACTTCTCCAAATGCTGCAACTGCTGATAAGAG[A/G]CAGAAGGTTTTATTGGTTGCTCCGCATTTAAACCATGACAATCCTGTTGT
solcap_snp_c1_823	GTAATGTTCCACAAAGCATATACACGTGCAAGACCAGCAGAACGCCTTTG[C/T]CCATGACTGAAGAGAGCATTAATTCCAGCAGGAAATGGAAGTAACATCCC
solcap_snp_c1_824	CAGATCTCTTTTCTCCTTGAGCATCTTTAAGCTGTCAATGTCTAAAATCC[C/T]ACCGTAAAACTTCCGCTTTACAGTGCCTTTGTCATCCCCCCTTAAAATTG
solcap_snp_c1_825	CTTGAGCATCTTTAAGCTGTCAATGTCTAAAATCCCACCGTAAAACTTCC[G/A]CTTTACAGTGCCTTTGTCATCCCCCCTTAAAATTGATTCATCTCTTAGAT
solcap_snp_c1_826	AATGGAAGCTGCATTGGGGGTGGCATCACATATGGAGATCCCACTTTGCC[A/G]TGTGAACTCGGCAGTGGAAGTGGGAATAGTAGCCTAGCTGGATCAACTTC
solcap_snp_c1_827	GAGCGCTACGAATGTCTGTCAAAATGTTTCTGATGTGGAATTCACAAATG[G/A]TAATTGATGGTGGTGGTGATCAAAATGTTGAGACATCAATGGTTGAGGCT
solcap_snp_c1_828	AATTTCCAGCTGACGATGAAATTGCCAAGTTCACGGGTCTATCCACAGCT[C/A]GGATTGCAATGGCTAGTAAATGTCTGAGAGTTGTTGGTTCAATTGATCAG
solcap_snp_c1_833	TGCAGCCTAAAACCCATTTGGCAGAAGGGGTTTGGATGCAAGAAAAAAAG[T/C]TAGAGTTGGATATACAGGTGTTGTCAGAGCTGAACCACTGGTTTCCCATC
solcap_snp_c1_834	CAGCCTAAAACCCATTTGGCAGAAGGGGTTTGGATGCAAGAAAAAAAGTT[A/C]GAGTTGGATATACAGGTGTTGTCAGAGCTGAACCACTGGTTTCCCATCGA
solcap_snp_c1_836	GATTCCGCCAGCCCACGCGGAGTCATCGGAGGAGATTCAAGCGGCGGAGA[C/T]GACGAAAACGATTCAAACCCGACCCGACCCGGAGACCCATCAAACGAATC
solcap_snp_c1_837	GGAGAGATTAGCCTATTAATCTCTATTTTGTGTTTGCTTATTTGGGTATT[A/T]GGGGGAAGTTTTGAATATTTTGTACATAAAGAAGAAGATTTAGGGTTCTT
solcap_snp_c1_838	ACCTCTTGTATCTTCTCTTTGTTATTTAATAATGCCACAACATTTTCCGC[C/T]TTCTTCCTCACATTAATTCCCACATCCTTACCGTTTGGCTCAACATACTC
solcap_snp_c1_839	TTTGGTGGTGTTTTAGCTTCAACAGACGATTTGCTTACTTTGTCACGAGC[G/A]TCATGATTCCCGCCATTGCTAGTATTTTCATCGGGGAAAGGTACAGGTTT
solcap_snp_c1_840	ATGTGTCCTTTGGTGGTGTTTTAGCTTCAACAGACGATTTGCTTACTTTG[T/C]CACGAGCGTCATGATTCCCGCCATTGCTAGTATTTTCATCGGGGAAAGGT
solcap_snp_c1_841	TCATTCAGCTTTTGCACCATCTTATGGTATATATGGAGAAGAAATCGGAC[G/A]TCATCTGCAGCAGCACGGATCATCTGTTCAGACAATGGCCTATATGTCCA
solcap_snp_c1_842	AACTTGATACACAACAACACACCTCTAGCTAGCATTACAAATAGCAAAGC[A/T]GACTACTCGTAAATCGCTTTATTCCCTTCTTACCCTTCAGCTGGTTTGGG
solcap_snp_c1_843	TTGGGCATGTGTTCTTTTGTATACACGCGGTGTCGCCTTTCTCTCCCATA[T/A]ATGACCCAGAATGTAAGGGAAAGCAATACTGCTAAACCAACCATCACCAG
solcap_snp_c1_844	CCAAAGCTCACATTTACAGCAGCTGCCATCTGGCCGTAGATGACCGGAGT[C/T]AGACGGCCAGTTGTGGAACAAGTGCCACTAGGGGAAACTTGACAGACATA
solcap_snp_c1_845	GGACTTGGAGCTGCATTTCCTTTCTTTTACATTGAACCCAAAAAGTACGA[G/A]TCTGTACTAAGAAAGTTCTTCCCTCAACAAAACGGACCTATAACCGATAT
solcap_snp_c1_846	TGTCAGAACCAGATCATGTTATTGTCAAGCCCATCCCTAACCTATCTAAA[A/G]ATGGACTTGGAGCTGCATTTCCTTTCTTTTACATTGAACCCAAAAAGTAC
solcap_snp_c1_847	CAGGGCCTTTTGGATTTCGACGTGTTTCATAGGACTCTTGGAAATTGGGG[G/C]ACTGATCAATTGAGTTGTAGTACACCTTGGATGAAAAGTATTGTCTTTCT
solcap_snp_c1_848	TTCCTAGCATTAAACAAGCTGTGGAGAGCTCAGGGCCTTTTGGATTTCGA[C/T]GTGTTTCATAGGACTCTTGGAAATTGGGGGACTGATCAATTGAGTTGTAG
solcap_snp_c1_853	TTCATCATATTATCTAGCACAGGTAGTACATAGAGTGGACTTAGATGCTA[G/C]CCTCAATTGGTTGAGGTGGTTTGGAAGATAGGAAGCACTGAATTATGACA
solcap_snp_c1_855	TATGCCGTCGGAAAATCTGGTGCAGAATTCAGAAGGGAGATGCAAAGAAA[T/C]TCAGTCGCTATACGCCAGTTAATTCACTACAAGGGTCAACCCGATCCTTT
solcap_snp_c1_858	CCTCCTCCCACAGAAAATCTAAATCTTGGTGGTAGGATACAAGGCTTTGG[T/C]AATACCAGCTATGAAATCGCATCAGCAGATGATAAGAGGTCTTTCCTCAG
solcap_snp_c1_859	ATTAGGGAGCATGCACCCATCCACTAGTGCTAGTCATGCTGCTGATTCTG[C/T]GGAAGTTTATGGTTCAGCTCTCCCCGATATCTTCAATGCTAGCATTTCTA
solcap_snp_c1_860	TTAGGGAGCATGCACCCATCCACTAGTGCTAGTCATGCTGCTGATTCTGC[G/T]GAAGTTTATGGTTCAGCTCTCCCCGATATCTTCAATGCTAGCATTTCTAA
solcap_snp_c1_866	ATGTTTAAACCCCTTTTGCATCGCAGAATTCTTTACGACATGAAGACTAT[G/C]ATAGAGAGAAAAATGAAAAACACTCTCAGAGCTTGTCATCCAGCTTTTGA
solcap_snp_c1_867	AAAGAAGAAAATTCTAGTATTCATAATGTTTAAACCCCTTTTGCATCGCA[G/A]AATTCTTTACGACATGAAGACTATGATAGAGAGAAAAATGAAAAACACTC
solcap_snp_c1_868	GTGCCTACACCAATCTCCCCAAAGTATTGAGCATCCATATAGTTCTTCAG[T/C]GCTACAATGTCTGTATCCTCAGAGTCCCCAAGTTTACCACGGAAGTTATA
solcap_snp_c1_869	CAACCCAGAATATCCATGAACTAACAAAGTGAATCAACACAAATTTCACC[A/T]CCTCATACATAAAGATGTGTGCATGTCAAAATTCATATCCACAGTCATCC
solcap_snp_c1_870	TCAGCTGTGGTCATCTTCCTAGGCTTCTGTATGTTCACAGTGTATCCACT[A/G]TCTGTATTCGGCACATATTCAGCACTATATGTCACCTCCCAACCCAATAC
solcap_snp_c1_871	TCTGCAGTCTTTGATGGACCAGCAAATACAAACTTGCTTTTTGTTCTCTG[C/T]GTCATGAATGGGCTGATCATTGTGTAGAAAGCTAAATACCACCAAGGGAC
solcap_snp_c1_872	GAGGTCACTGACTTGAAATATAGTATTGATTCCACCAGGACTGAAATCCA[G/A]CTTCCTTATACTCCTCTCCAAGAACTGAATCCTCCAGCGCAAAAACTTGT
solcap_snp_c1_877	CAACTCTCCGTAACACCTCAGGAACTTCAGGATCTTGATGCAACCTTGAT[A/G]CAGACTCACTAGGAACCAACAAGGTAATCGGACGACGGCATAATGGGCAT
solcap_snp_c1_880	CGGGTTCTAGAGATTCAAGCAAAGAATGCTGCTCTTGGGAAGAAAGTAAA[A/G]GACCCCGCAGCTACAAAAGCAGCTAAGGGTAGGGAGGCATCGTATTATAG
solcap_snp_c1_881	GATTTAAAGAAAATGTTTAAAGTTGGTGTTCTAACTGCTGTTATAAAGCA[T/C]ATGTCACCTGATATTGCAAAGATCAGGAGATTAGTGCGGCAGTCAAAGTG
solcap_snp_c1_884	GCAACCTGATGACGTGGCTAGAAACACCTTACCTGATATGAACAATTCCA[A/G]TGTTCAGTTTTCTGGGTACATTGCAAATGAAAGCCAACCAGAGAACAATA
solcap_snp_c1_888	CCTACATCATGAACTACAGGATTCGGGTTTCACTCATGGATCTCAATATT[T/C]GAACTTGCATAAACCCCCCATATATCAATATTACACACCATCAGCTGAAC
solcap_snp_c1_890	GATGAGAAGATGAAGAGAGAGAGCCATGAATTGCAGTTGAAGAAGTGAAA[G/A]CCAAAGCCATTTCTCAAACAGATTGATTTTTCCAACTGAAAAGAGCAAAA
solcap_snp_c1_891	CCCAATTGGGTAACATTCAGCTATTGGATCAGCCAAACAAATTCTTGAAT[T/A]TTTCTCAGAGGCGTTGTGCTGTGAAGCCATTATATGCTGAACCTAAAAGG
solcap_snp_c1_892	AACTCTTGTTGTGCAAATGTTTTCTGCTCACCATCTGCCCTGAACTTCCC[T/C]ACCTTTACACCAGAACCTCCCAACTTCTCTGCCAATTCAACATATGATCC
solcap_snp_c1_893	TGGCTGTGAAGCGTGCTTAGGGAAAAATAGTATTGTCGGGAAGCTGCCCA[G/A]CTGTAACTCTTGTTGTGCAAATGTTTTCTGCTCACCATCTGCCCTGAACT
solcap_snp_c1_894	ATTGGCTGTGAAGCGTGCTTAGGGAAAAATAGTATTGTCGGGAAGCTGCC[C/T]AGCTGTAACTCTTGTTGTGCAAATGTTTTCTGCTCACCATCTGCCCTGAA
solcap_snp_c1_895	AAAATTGACGATGGTAGTAGAGAGGGAAAAACCATCATCACTTCCACCAT[C/T]TTTGGCCAGTAAAGATATAGAAGTCTCAACCAACTTGTCAAAGAATTTCT
solcap_snp_c1_898	GCTGGTGTTGTGAGGCGACAGGCTGTTGATATTTCTCCACTCCGTCGTGT[T/C]AACCAGGCAATATATCTCCTCACAACTGGTGCACGTGAGAGTTCTTTCAG
solcap_snp_c1_900	ACTGGCTAAAGGGTACAACTTTAGAAGCAAAGAGTGAATCAATCTACAAA[A/T]ACTAGGAAAATGATGATATGGGTGTCGACAAATGGGACAGTTTGATTCCC
solcap_snp_c1_901	CTAACAAAATATATAAGAGGGTACCAATACCAAAACTGACTAAAAACAGC[C/T]AGTCCAACGACTGCTGTAATTTTGTCATGCTTTGTCTTCGAAAGTAATTT
solcap_snp_c1_910	AAAATGGATAGGTACCAGAAGGTGGAGAAACCAAGGCCAGAGGAACCCAT[T/C]AAGGAGAATGAGATCAGAGTCACTGCACAAGGTCTTATTCGAAATTACAT
solcap_snp_c1_911	ATTTCCATTGATGTGGTTGGATTGGTGGATGAATGGGCTGCCCGCTTCTT[C/T]GAAGAACTTGATTATGTGAATGAGGGAGAAAATGGAACACTTTTTGCTGA
solcap_snp_c1_912	AAATAGGGTGGTATTCTAAATGGATAATCAAATGTTATTTGTGCCAAATC[T/G]GATGCCAGCTCCTGGAAGTTAAGATTTTTTGCTCCCCCACCTTCAAGTGC
solcap_snp_c1_913	TCATTTATCTCAAAGAGATCAATATCTTCAAGTTCAAGGCCTGCAGATTT[G/C]ACAGCAGCTGGAATTGCAACAGCTGGACCAATTCCCATAATGGCAGGGTC
solcap_snp_c1_914	AAATTTGAAAATCTCAGAGAGAAAACAATGGCGTCGAAATCGAGCATGAA[A/G]GGTTTCTACAAGCAGCAGAAGAAGAGTGGTGGCATCACAAAACCATCGAA
solcap_snp_c1_917	TTCACGATATTTTATCTAGGAGAATAAAAGAAGCTTACATTGTCATCAAT[C/T]ATAGCTCTTGAGCAAGAACGCGAAGATTATGTCACTACCGAGGCATACAT
solcap_snp_c1_921	CAAGGTGCATAGAATTCAAGAACAATGAAGTTGTGCTTAGCAACAGTCTC[A/G]GTGAGGTTAGTATGGTCCAAAGTCAACACATATTCCTTCTCCTCAGCAAA
solcap_snp_c1_922	CGGGATGGAGGAAAGAAAGTTCAAGAATATAACGGTCCTCGTGAAGCAGC[T/C]GGTATTGTATCCTATTTGAAGAAACAAGTGGGTCCTGCATCTGCTGAAAT
solcap_snp_c1_923	CAAACATACAAGGGATTCTGAGAAAAGATGGTTCCTTGTAGCAACACTTA[T/C]TCCGACTTAGCAGTTGTTTTCACAGTCGCGGACTTGATGATATCAATAAA
solcap_snp_c1_924	CCTTGCCTTGCGGTGCCTATCCAAAGATCCTCGATTTAGACCAAGCATGA[G/C]TGACATTGTTAAAGAACTGGAGCAACTTTATCAACAATCTAAAGATTCAG
solcap_snp_c1_925	TTACGACTCAACGTTATCCAGTTAGTCCTCGTACCCTTCACCATAACCTT[C/T]GTAATGTCACCTGCACCAGCGACATTCGTGACTAAAACCAAGTTGAAGTA
solcap_snp_c1_926	TTACCGGCGGAATCAACGGAAACTACAAACTCCGACAACATTGCTAGACC[T/A]AGAAACGAAGAAGAAGCAATGGGATTGACAATATGGAGACTTCCAGGAGG
solcap_snp_c1_927	CGGGGTGATAGATCTCCGTTTAATCCGGTTATTGTTCTTCGTAGTCCATC[T/G]GAAGCTCCTGGGGAGGATGAAGCTGCTGCAGCTGCAGAGGAGCGGAGTTA
solcap_snp_c1_928	TCAGATCGGAGTGTGAACATGGGTTCTCGACGGAGCAGGCGTAATCGGGG[T/A]GATAGATCTCCGTTTAATCCGGTTATTGTTCTTCGTAGTCCATCTGAAGC
solcap_snp_c1_929	CTAATCGGAGCATAATTTGGGGTTCTGAGTTATCGGATCTAACCGGGTTT[A/G]TTGGGTTAAGTTTTGACGGATCTCCGGCGGCTGCAGATGTCTTCGTACTG
solcap_snp_c1_930	GAACTGGCTGGGAAGATCGTGCAAATGAGCCAGCAGAAGTTTGCCTCTAA[C/T]GTTGTTGAGAAGTGTTTAACTTTCTGTAATTCCAGTGAACGACAGCTATT
solcap_snp_c1_931	CTCGGGGCGAGCTCTGCTCTTTCATCATACGATGGCATAAATCTCTCCAT[G/A]TCTAAGTTGTAAAGGATGCCTCCATCACCTCTGACAGCTTCAGTTATCAG
solcap_snp_c1_932	CGCTTTTTGAGCTGGTCATCAATACTTCTTGCTACCACATCTCTCGGGGC[G/A]AGCTCTGCTCTTTCATCATACGATGGCATAAATCTCTCCATGTCTAAGTT
solcap_snp_c1_939	CTTCTTTGGATCAAGTACCCTATTCTCTTGGCTCTGCGAGGGAAGAACAG[G/A]GCGTCTAGTCATTTCTTTTCGATTTAGAGTTGGAGTCTTCACAATAAACA
solcap_snp_c1_946	TATTTGGTAACTGCTTCTGTTGATAAAATGGTGCTGAAGAAGCCGATCAG[C/T]GTTGACACTGATCTGAAAATGGTTGGTGCAGTCATTTGGGTTGGTTTTTC
solcap_snp_c1_947	TTAGCAGAAGAGTACTTGCAAAAGTATAAGTTCATCTCAGCCGTTGAGGC[A/G]TTTGCAAAGCTTCGTGATGACCCCACTTCCCAACTTTTAGATATTCGTGA
solcap_snp_c1_948	TCCTTTGATGCCTCCTATCTCATCGATCATGTGAATGGTGTAATCTTTGC[C/T]ATGTCTCAACTGCAGCTTGACATCAATATGTTTCTGAAGAGAGTATGACT
solcap_snp_c1_949	GGAGAAAAACAACGAACACAAAGGAGCTATGATTTTACGGGAGTGACGTC[T/G]TGGTTTGCTTCTAAGTGTGATCTCATTCTTCTTTTGTTTGATCCTCACAA
solcap_snp_c1_952	TATTTGGTTTTAACCGATTGTCTCTGCAAGTGTAGTCATGCTGGTCATTG[C/T]TAAAACTGCATCATGTTCATTGTTTATAGTCAGATAAGAACGGACTACAC
solcap_snp_c1_953	CACGTCACTGATTGGACTCCAGAAGTTGTGCTCTTTAATACTTTTGGGAG[T/C]TATCCAGCATGTCCGTACAATACATGTTTTATCCCAAATGTTACATAGGC
solcap_snp_c1_955	AGCTTTGGACTAGTGTATGGTAATTTGCAGGAGAAAAAGAAGCTATTGCT[C/G]AAACTGTAACAGCGAGATATTGGTAGCTTCAGCGCCATTTCTCTGACTTC
solcap_snp_c1_957	ACAGAGGAATAACCGTAACTTGTGTGTATCAGTTTTAAGTTTGAAGATGC[A/T]GCCCCTTCAGTCACTTTTTTTGTTTCACAGGCCGCTGAAAGGGATCAACC
solcap_snp_c1_958	GTAGAATTGGAAAGATTCAAGAATAGATGGAAAAAAGCTGCCAGAGAAGA[T/C]CAATGTTGGGTTGATCCCTTTCAGCGGCCTGTGAAACAAAAAAAGTGACT
solcap_snp_c1_961	TGGTTTACCCATGTCCATCATCATTCCCTCCATCAATTCCTTAAATTCTT[T/C]ACCAGAATTTTCATACGGATCTGCCAAGTCCTTTGAGAAGAGAGTGTTAG
solcap_snp_c1_962	ATGTGGGAAGTCATGATTTTGCGGAGAGTTCTCCATTGAGGATGGGAAGC[A/T]GGAAGCCAACCAACGGAGAACATGTGAAAATTTTCCTCTTTGACTATATC
solcap_snp_c1_963	CCATTGAGGATGGGAAGCAGGAAGCCAACCAACGGAGAACATGTGAAAAT[T/C]TTCCTCTTTGACTATATCAGGAATTGACCTGCTAGAAAAGGCTGAATCTT
solcap_snp_c1_964	GGCCATGTTTGAAGAAGAAATCACCACAGTTGTTATTTGCCCCAAATTCA[G/A]ACGCATAATTGGGCCATGAAAATCGGCGAGTTTGGCAAGGGATTTATGAG
solcap_snp_c1_965	ATTTGCCCCAAATTCAGACGCATAATTGGGCCATGAAAATCGGCGAGTTT[G/C]GCAAGGGATTTATGAGGTTGATTGCCCAGTAAGTGAAGATTTCCGATTAT
solcap_snp_c1_968	CAATAAAGCAAGTCATGTGGTAAATCCCTCAGGAAGCTTCCAATCTGCTT[C/T]GCCTTTGGTTCATGGAACTCCGGCAAGTTCTGCACCATTACCTTATCAGC
solcap_snp_c1_969	AATCCCTCAGGAAGCTTCCAATCTGCTTCGCCTTTGGTTCATGGAACTCC[G/A]GCAAGTTCTGCACCATTACCTTATCAGCTGCCTACCAGTGAGGTCAGACC
solcap_snp_c1_970	GTTGCAGCAGCTAAACGTGGACCAGATACCAGGGTGACAGCACAGACAGG[T/C]AACAAAGTTGAGGGAGGAACTGATGCCAAATCGCAAATGACAGCATCTAG
solcap_snp_c1_971	GTGGCCCTTGACATTTGTGGAGGAAGTCTCAGATGGTGTGCAATATTTAG[C/T]TTTAGGTCCGATCTGTATCATTCTTCCGGTAGTTATTTGTGTCCTGTCCA
solcap_snp_c1_972	CCTTGACATTTGTGGAGGAAGTCTCAGATGGTGTGCAATATTTAGCTTTA[G/A]GTCCGATCTGTATCATTCTTCCGGTAGTTATTTGTGTCCTGTCCATCCAG
solcap_snp_c1_973	CTCATATCTATAGTAAGGGTTTCTACTCTGGTATATATGTTGACGTTCAT[A/G]ATTCCTTGGACCAATCACTTCTTTGTCAATCATTCTCCACCGTTCATAAA
solcap_snp_c1_975	TCCAGGGAAGGACGGACCACAACTTTTACTGTTGTGTCAAGGCTCTCCTG[A/G]CATCTTATGTGAATTGGGACAATCCAAAAAGGAAATGCAGGATCCAACAA
solcap_snp_c1_976	ATCTGAATGCCTTGCCACAGCCAGAGGATGACGACGAGATTTTTGGACAA[C/G]AATTAGAAGATGAACCACAAGAACCTATTTTACATAGTGATGAGCGTGCA
solcap_snp_c1_977	TTTGATTTCATAAAATTTCTAGTTAGTTAATTGTAGGGGTTTTTCCAGTT[C/T]TCTGTACGGTGAAGCGTGAAGTTTTCTTCTGGTTTTCAAGCTGAGTTCTT
solcap_snp_c1_978	TTCTCGCTCTCTGAGAGAGCTTTCAATTGTTCGCAATCGGTAAATCCTTT[C/G]TCTTCGTCATGGGTTGAACCATGAATCAATCTCTCTGATCTCTCTCTAAC
solcap_snp_c1_979	TGTGAAAAAGGAACAAGTTTGTCTCACTCCACGAAATGAAAATGGGGAGA[C/T]GAAAATTGGAATGTCTCCACGATTTTGCTCTACGAAATTGGCAGCGGAAG
solcap_snp_c1_980	GTTTTCGTGGAGCTGTTTATGAGGATAGAAGAGCTTGAATTTGGCTAAGT[G/C]TGAAAAAGGAACAAGTTTGTCTCACTCCACGAAATGAAAATGGGGAGACG
solcap_snp_c1_982	TATGCTGAGTATGATTCTGATGAGTGGTTTTGGGTCCGATTTGCCGGCGG[T/G]ATGGTGGTTTTTGCCGGTGGGATGGCGGTGAATGTTTGGGCCGATAAGGT
solcap_snp_c1_983	AAGGAATTGCAAATTGAGTGCACCGCGAAGAAAAAGGCTCCATCGTCTGC[G/A]TGCTGGAGTAGTTTCACAGATTTATCATTTGCAAAAGCTAGTAGCTAACC
solcap_snp_c1_984	AAGGGATTCAACGGTTTCCACAACCTCTTCCTTCAGCTTCTCGTGTTTCT[G/C]CTTTAACTCTGGAAAACTCATAGCCTGTGCAAGACTTTGCTTTATTTGCT
solcap_snp_c1_985	GGCCTGAATTTTTGCCTTTGACTCAGCATCTGCTGTCTTTCCAGCCTTCG[C/T]TACCTCCATCTTTAACAATTCAATCTTGTTTTTCAAATCTGTGGAGTTCA
solcap_snp_c1_986	ACCTCCATCTTTAACAATTCAATCTTGTTTTTCAAATCTGTGGAGTTCAC[G/A]AGGTCTTCCATAACCGTTGTAATTTCATTGTTAAATTCATCAATTCTTCT
solcap_snp_c1_987	ATGCTGGGTTGACGTTCAAGCCTAGAGATTCGAAAACACCAGAAAATTCC[G/A]TATCCATTTCATCCTTCAGTTGCACAAGTTTCTCCTTTATCCCCTGGTCT
solcap_snp_c1_988	AGATCCATAACTCTCGATACACCGGTACTCTTGATTTCAGCCTTCAATGC[A/G]TCCATCTTCTCCTTCAAATCTGGGCGGTTCATGACTTCTTTTAACCTCTT
solcap_snp_c1_989	ATCCATAACTCTCGATACACCGGTACTCTTGATTTCAGCCTTCAATGCAT[C/T]CATCTTCTCCTTCAAATCTGGGCGGTTCATGACTTCTTTTAACCTCTTAT
solcap_snp_c1_991	AGCAAATAAAGCAAAGTCTTGCACAGGCTATGAGTTTTCCAGAGTTAAAG[C/G]AGAAACACGAGAAGCTGAAGGAAGAGGTTGTGGAAACCGTTGAATCCCTT
solcap_snp_c1_992	AGAAGAATTGATGAATTTAACAATGAAATTACAACGGTTATGGAAGACCT[C/T]GTGAACTCCACAGATTTGAAAAACAAGATTGAATTGTTAAAGATGGAGGT
solcap_snp_c1_993	AGACCAGGGGATAAAGGAGAAACTTGTGCAACTGAAGGATGAAATGGATA[C/T]GGAATTTTCTGGTGTTTTCGAATCTCTAGGCTTGAACGTCAACCCAGCAT
solcap_snp_c1_994	AAATGGTGCTTGATGAGCTGAGACATGGATTCGCCCAGTTTGAGCTGGTT[A/G]CTTCTCCAGTTGCTTCAGTTTCTGCTTCCAGTAATAGACCTTATCAAAGA
solcap_snp_c1_995	CAGTTTCTGCTTCCAGTAATAGACCTTATCAAAGAGGAAAACCATTTGCC[G/C]TTTTTGCTGGCGCCACCGGTCATCAGTTTTTTGCCAGAATAGGACCTTCA
solcap_snp_c1_996	TGGGAATTCTTGTAGTAACATTGTTTGCTTGGGTGGTGTTTGAGATCTCT[G/C]GTTATACACTTCTATCATTAGTCTCAAGTGTTCTCTTTCTGCTGTTTGCC
solcap_snp_c1_997	ATCTCTCTGAAGAAATGGTAAATGAAGCAGCATATTTCATCCGCAATCAC[G/A]TCAACATGATACTGTCAGTTTCTGAGGATATTGCCCTTGGTAAGGACACA
solcap_snp_c1_998	AGTTCCTGCACTCTATGAGAAGTATGAAGACCAAGTTGATGCATATGTGT[T/C]AATGGCATACAGGAAATTGTGGCAGTTGTACCATAAATTTGATGCAGTGT
solcap_snp_c1_999	GACCAAGTTGATGCATATGTGTTAATGGCATACAGGAAATTGTGGCAGTT[G/A]TACCATAAATTTGATGCAGTGTGTGTTAACAAGGTTCCAATATTAAGTTT
solcap_snp_c1_1000	AGGGTTTTTTTACTCTGTTTTCTCATCCTTTCGTCGAATTTCTCTCATTT[G/A]CAATCGGAGGAAACGAAGACTAACAAATTCCGAGAACGAGAAGCTACAGA
solcap_snp_c1_1006	TATTCAGGTAGGATCAAAAGCAATTGTCCCTTTTTCCTATACAGTTCAAC[G/A]TACTAGTCACAGTTGAATTGCTGAACATTCCCGCTGGCCACAAAGGCCGT
solcap_snp_c1_1008	CAAGCTTTTGAAGAATCAGTAGAGTTAAACAAACAGGGGATCGAAGAGAA[C/T]GAGAAGAAGCTGGCGGACTTTGTAGACCAAATGGAGGAGGAGAAAAATGA
solcap_snp_c1_1009	AACTTCCAGCCACCACCATTCCCACGCTTGCCACGAGATCCTAGCATCTC[G/A]ACAGTGAAATTCCAGCCATCTGAAGGGCGCCTGCGGCTATACTTGTGGCA
solcap_snp_c1_1018	CCATTTCCTTCTCGTCCGGGGAAGGCGGAGATCTTACCGTCAAATTTATT[A/T]GCCATGCCACTTCGGACCGCGACCGGTCGGCCCCACCCGAAATCATTATC
solcap_snp_c1_1019	CAATCAAATTGACAACAAAATATCATAATACATTTTCAGGTCAATATTCT[A/G]CAAACACATCTTGATGCAAATCTATGAAGGATACACCTTACAAAAAGCAT
solcap_snp_c1_1020	AACAAGCTCTATGCTTTCAGAGGAAAGGATCTATTACCTATACTCGACTT[T/C]TGGAGCTGCGAATATACGCTGAAACAACCATTGAAATGGTCTCAGGAATT
solcap_snp_c1_1021	AATTGTGCTTTTTGCTTCCTCCAGAACCAAATGGCTGCACTGTACTGTTC[G/A]TTACGAATTGTTCTTGTTGCAGCCTTCCAGTCATATTTCTCCATTTCTAC
solcap_snp_c1_1022	ATTGTTCTTGTTGCAGCCTTCCAGTCATATTTCTCCATTTCTACGCGTGC[T/A]GCTTTTCCCATGGTTTCTCTCAATTCAGTATCGCGCAAAAGAGGCACTAG
solcap_snp_c1_1023	AAAAGAGGCACTAGTTTGCTCATGCAGTCGTCTAGGTCCCCAGGAGTAAA[C/T]AGGTATCCAATCTTGCCCTGCTGATCATCAGGGATGATGTCTGGAACTCC
solcap_snp_c1_1024	ATGATGTCTGGAACTCCCCCGGCACGGGCAGCCACTACAGGAAGTCCTGA[T/C]GACATGGCCTCCAAAACGACGAGCCCCAATGTCTCTGACTCTGAAGGCAT
solcap_snp_c1_1025	ACGACGAGCCCCAATGTCTCTGACTCTGAAGGCATAAGAAAAACATCTCC[A/G]CTGGCATATGCTTGGGAAAGCTCCTCCCCTAGTAATGTACCTGTGAACAC
solcap_snp_c1_1026	ATTAATCGAATGGGGTTTGTTCTTGAAGTAGAAAAGCAAGAAACTTTATC[A/T]AAACTAGAGGTGAAAAAGGAACAAGAGAAAAATGGTTGTAAGGAATCAGA
solcap_snp_c1_1028	GAAGGCCTTAAAAGAAGCAAAAAAAACAGAGCTTTTAGTTGCAGAAAGGG[C/A]AGAAAAAGAAAGAAAGAAAGAAAGAAGGGAAGTAATAGTAGTAGTAGCAG
solcap_snp_c1_1029	AAGCAAGCAGAGGAAGCAATTGTCCCAAATTTCAGTGATACTGATGGAAA[T/C]TGCAGCAAAGAAGAAGTTGAAAAATTAGAAGACGATCAATCGCTTTTTAA
solcap_snp_c1_1030	GATGGAAATTGCAGCAAAGAAGAAGTTGAAAAATTAGAAGACGATCAATC[G/A]CTTTTTAATGTCAAGAGTTTTCTCTGGCATGGAGGCTCTGCTTGGGATGC
solcap_snp_c1_1031	GTGTTGTTGACATTACCATACTCTTTTTCTCAACTTGGTATGGTATCAGG[C/A]ATAGTACTACAAGTGTTCTATGGTCTTATGGGTAGTTGGACTGCATACCT
solcap_snp_c1_1032	TGGTTTGAAGTGCTTGATGGACTATTGGGACCATACTGGAAAGCAGCAGG[A/C]CTTGCCTTCAACTGTACTTTCCTTCTGTTTGGATCTGTCATACAACTAAT
solcap_snp_c1_1033	GCCACGGTTAAGTACCATGCTGTGTAAGTAGTCATTCCAAGGCCTAAAAA[T/A]GACCAAATCCTATAGTTGTGGAAAGATGGAATGAAAACAGTTGTTGCACA
solcap_snp_c1_1034	GGAGATCAACTTTTAAACCATAGTAACGCGTTCTCACTTCTACCAAAAAA[C/T]GCGTGGCGTGATGCTGCTGTGATCTTGATGTTGATTCATCAGTTCATCAC
solcap_snp_c1_1035	TCATGCATCCCTATAACTTTCTCCCAAACAAAGTACAACGGAGTACACGC[G/A]AATCCAAACGTGATGAACTGATGAATCAACATCAAGATCACAGCAGCATC
solcap_snp_c1_1038	ACAACTATGCTCAATCTCAAACTAGTTCGGTGTGGATTCTAACTTTACTC[G/T]GACCGTCGACCAACTTCCCATTGATGACCATTGCAAACCGCAGCAGACAG
solcap_snp_c1_1041	TTGCAACCCTCTTCTCTGTTAGGACATGAAACAGGCAATGTAAGCTCATA[C/T]AAAGCTCACAGCTCCACACGATCACAAATTTAAAACAGCACCGGAAAACT
solcap_snp_c1_1044	GGAGCTCCATTTAGACGAGATAACAGCTTTTCTGAAGCTGATGTTGATGG[A/G]AAGAGAAGGTACCCCATATTGAATCCTAGCCAGGATATGAGGTATCGTGG
solcap_snp_c1_1045	TTTGCTGGGAGCTCCATTTAGACGAGATAACAGCTTTTCTGAAGCTGATG[T/G]TGATGGAAAGAGAAGGTACCCCATATTGAATCCTAGCCAGGATATGAGGT
solcap_snp_c1_1046	AAGTCTTTACTTACTGTCTTCCGAAATGGCATTTGTCATCCAAAATTGGC[A/G]ATGGTTATTGATGACCGATTAAAAGTGTGGGAAGATAAAGATCAACCTCG
solcap_snp_c1_1047	TAAAAGATGAGTCGTTTAGGGTTCAAATCCCTGGTGTTTCAAGGAGAAAC[G/A]TGTCTAGGAGAGCTGGATACCATACCTGTGAAGGATCAGAACTTCCAATT
solcap_snp_c1_1048	TTCGAGGTATCTACTGAAGACTCCGGAGACTACGTTTTTGGTTTGGAGTC[G/T]GTGATGTCTGAAGCTCAGTTCACCGGAGAAAATGGACCGATTCTCCCTCC
solcap_snp_c1_1051	GAATTCAAAAAAGGTCTAGGCAATCCTGAAGACTTGGGTAATTGGGATCC[G/C]AAAACTGATTGTTGTACTGATTGGTACGGACCTACTATCAGATGCGATGA
solcap_snp_c1_1052	AATGACAAAAAAGCCCTCCTAGAATTCAAAAAAGGTCTAGGCAATCCTGA[A/T]GACTTGGGTAATTGGGATCCGAAAACTGATTGTTGTACTGATTGGTACGG
solcap_snp_c1_1053	TTGGTTTGGTTCGTGGAAGGGTTACCCATGTTGTGTGGCCTCCTCACCGG[G/A]TTGGTAAAGTTGAAAGAATGACACCAAAGAGCCTAACACCTTTCTAATTG
solcap_snp_c1_1054	GCCTTACCTGGTGACTTGGTCAGTACCCCTCATTATGATGCAGTAGTGAT[C/A]CCTGAAGGACATTGTTGGGTTGAAGGCGACAATCAGGCTTGGAGCTTGGA
solcap_snp_c1_1055	ATCCTGTAGATTGTGGGAGGCAAGAGAAGATAATGGAAGATTTGGACAGG[A/C]TAAGACGCCCAAAACCACCTTCCCTTCATCTAGCAATCCCAATGCAATTG
solcap_snp_c1_1056	AGGCAACCAACTTTGTCTTGATCATCCTGTAGATTGTGGGAGGCAAGAGA[A/C]GATAATGGAAGATTTGGACAGGATAAGACGCCCAAAACCACCTTCCCTTC
solcap_snp_c1_1058	TTACACGAAGGCATAATCGTTACCAATCAAAAGCTGATGCCTGCTCTCCT[T/C]AAGGCTGTTAAAGAATCTTTGAATGAGAAAGCTTCATCCTTGTGATGATC
solcap_snp_c1_1059	CGAAACTTGCAAGTTTGTCTTGAAATGAGACAGAGTTATGTATTCAAGGA[G/A]GCTGTTGCTCCTTGGGTGAAGGAAGTAATCTCTGATCCATGCACCCCAAA
solcap_snp_c1_1060	GAAAGAAGGCCTACCAAACACATGCCTACACCTGCTCAATGGACTAACGT[A/G]TTCAATCCTGCATTCTCATACTATGTCTACTATTGTTATGCTAATCTCTA
solcap_snp_c1_1062	ATCACCAATCCTAGCACCAGCAACATGTTCTAAACCAAGTTCTTGAATCA[G/A]ACACTTAACCCTTGAACTCAATTCTTTAGGAGCAAGTTTTAACCTTAGTT
solcap_snp_c1_1063	AGCATGTCAATGATCTGCAATGCTGAAGTACTGTCAAGACCTGAAGTTGG[T/C]TCATCAAGAATCAAGACTCCAGGGTCATGAATCAGTTCAACTCCTATAGA
solcap_snp_c1_1067	CATATAATGCCGGATATCTTTATCCAATTACATCTGAGCAAGAAAATCTC[T/A]AGAGAGTGTGCTTTTATAGACCAATCGAGTTGGTCCTAGATTTATTTTTG
solcap_snp_c1_1068	TCTCATGGCGCGAACTTCAGATTGCAACGGACAATTTCAGTGAAAGCAAC[G/A]TTATAGGACAAGGAGGTTTTGGTAAAGTTTACAAGGGCTATCTTTCAGAC
solcap_snp_c1_1071	ATCCTGAGCAATAACTAAACGTCCTGAAGCAACTCATCATCGTTGCAGGT[A/G]CTGAGTTCATCCAAAAACAAGAAGCAATCTTTCTGACCTTTACAGTTCAT
solcap_snp_c1_1072	ACAAATGCAAACAAATCATCAATGATGGTATTTAGAAATTTGTAAGTCAT[C/T]TGCCTCCAAGGTAAATGAGCAACAGACTTCAGTTTATAATTGATGAACAA
solcap_snp_c1_1073	TACCAACTCTTGTGGCGGTCATACATTAGAGAGTATATGGCAAAGCACAC[A/G]GCAAGGAAGAACAACACATAGGACAAATATTTCATGGCAAGATCATCATA
solcap_snp_c1_1074	ATTAGAGAGTATATGGCAAAGCACACAGCAAGGAAGAACAACACATAGGA[C/T]AAATATTTCATGGCAAGATCATCATATTCTTTCGTCTTATTTCCAGCATA
solcap_snp_c1_1075	AAGAACAACACATAGGACAAATATTTCATGGCAAGATCATCATATTCTTT[C/T]GTCTTATTTCCAGCATATGATTCCCGATCTCGGAACCTCAACATGGGTAT
solcap_snp_c1_1076	ATGGCCTTCCCTATTTTCCAGAACTCAATGCAACAACCAACACCAGAACT[A/T]GCAAGTATCATCCATGAAGTATCATTATCAAGCAAATACAGGAAGACAAT
solcap_snp_c1_1077	AATTTTGGAATAAAAACAAGTCCATGGAAGGGCTATCTGCAAAATCAGTG[A/G]TTGTGAACTTTTTCTGCCAGTTTATTGTCTTCCTGTATTTGCTTGATAAT
solcap_snp_c1_1078	TATGTCCGTCCAAAAGCAGCCAATGGCTGATACTCAGGATCATTTGGATC[T/G]GGAGAATACCCAGAACGTGCAAAGTAAACATGAGCATAAAGACTCCCATT
solcap_snp_c1_1079	AGGAATTCCAACTGATTGCATTAGTTTCTGAGGCAGGGGCTTCTTACAAC[G/A]AGACAGTCGGAACATATCTACCATCGTATTCTCACCATTCACTCCATTTT
solcap_snp_c1_1080	ATCATTCTAATCAGTATCAATCCCACAGTACATCTTTGTCTTATAGATAA[A/G]CTGTATCTAAAACCTATTACAAAGCATTGCCTAATTTGGGGAAAGAAAAT
solcap_snp_c1_1081	AACTCTTTCAAGCTATCATTTTTTTCAAAATCCGGAGCCAAAACTTAAAC[T/G]TGAATTAAGGAGACACTTATTAAATTATAGCCAAGAAGAGGTGGTGGTGT
solcap_snp_c1_1082	GTCTTAGCCCTCCTCCCAGACATCTTCTTATGTAGAGGACTTGTCACACT[C/T]GTAGAAGCAGCCATCTTAAGTTGACATGGAAAGCACTTAAATCATTTTAA
solcap_snp_c1_1083	GGCTCAAGATTTTGTTGCTTCAGTCTCTCATTAAGGTCAAATGCTGCCCA[A/G]CCAGAAGTCTTAGCCCTCCTCCCAGACATCTTCTTATGTAGAGGACTTGT
solcap_snp_c1_1084	TTCTTACCGTTGCGGGTAGTCAAAATTTCTTTTGCGGCCTGGGCATTTAG[T/C]CTATTAGCAGCAACCCACTCTTCTTGGGCTTTTAGAGAAAAATGTTGGGC
solcap_snp_c1_1085	TAGAGACAGCAGCTCCTAAGCTGCGCTTCAAGTTCACTTGATTCATATGG[C/G]CAACAAGATTCTGTGCCACCTGAGATTCAATCTTTTGCAAATGTTCTTGT
solcap_snp_c1_1086	CTTGAACTGGTCTGATAAAAACGACCAGAAACCTGTTGTGGTTTTATGTA[C/T]AACTATATACTGTTGAATATTTCTGTAATTGTATACCATCAAACATAATA
solcap_snp_c1_1087	ACTGGTCTGATAAAAACGACCAGAAACCTGTTGTGGTTTTATGTACAACT[A/G]TATACTGTTGAATATTTCTGTAATTGTATACCATCAAACATAATATGTTC
solcap_snp_c1_1088	TTCCAGAATGAACATGATACTATGCTGCAGTGGAATGCTTCTGCAATTCA[G/A]ACTGCATTTGATAACCACTTGGAAGTTTTCGTCTATATGACTTCAGTATA
solcap_snp_c1_1089	AAACCAAAAATAGACGAAGAAGGTGATGCAGACAATGACCAGCTAATTCC[A/G]GAATGAACATGATACTATGCTGCAGTGGAATGCTTCTGCAATTCAGACTG
solcap_snp_c1_1090	AGATAATGGCATGCCAGATCACTAAGTCCCTTTTCAGTAATAACCACGTC[C/T]GGCTTGAATTTAAGTATCTGTGCGCATATGTTCTCAATGTACTCTTCTTC
solcap_snp_c1_1091	CACTGACTGATTGTTGAACCTCCACGGAGAAGATGCCGACTGCGCCGGCG[T/C]CGGCGCCACTGATGACTTCAATAGTACCTGATTTACTTGAACTTGTAACG
solcap_snp_c1_1092	TCACTGGGTGCTGGACTTCTATAGAATGTCCCTGCCATTGGGGATTTGAG[C/T]GGTGGAAGAGATGAATCAGCTGACTTTGCTGCAGCTGGAGAAGGTGCAGG
solcap_snp_c1_1093	GTGGAAGAGATGAATCAGCTGACTTTGCTGCAGCTGGAGAAGGTGCAGGG[G/A]TTTGAATTGGAGCAGGTGCAGGTGCAGGTGGAGGAGGTGCATTAGATTGT
solcap_snp_c1_1094	TTGAATTGGAGCAGGTGCAGGTGCAGGTGGAGGAGGTGCATTAGATTGTA[C/T]AGATGGTACATGATATGATTGTATAAATGGAGCTTGTGCAGGAGCAGGAG
solcap_snp_c1_1095	TGGCGATGATGGCAGAAAGGTAATAAAGTCAAGGATTTCGGGGCATTTTT[T/G]ACCGGAAATCCTGCCGGTGAAGCAGATGCCGCCGGTGTTGCCGTCGTCGT
solcap_snp_c1_1096	AAAGAGTGAAGAGGAAAAAAGCCCTTACATAGATAGAGAGCAAACCTAAG[C/G]TTGAACTCAGCAGCGAATTTTAAGCGTTCATCGTCAATGGACGCCATAAG
solcap_snp_c1_1097	CTGGAGAGGCTGAGCAAATTTGCAATGGCTCTTTCATTAGCTAAATCCAC[C/T]TTCTTCTCTAATCCCACTTCATATTTTCCCAAGAATGGCATTCGAAGCTT
solcap_snp_c1_1098	GAGAGGCTGAGCAAATTTGCAATGGCTCTTTCATTAGCTAAATCCACCTT[C/G]TTCTCTAATCCCACTTCATATTTTCCCAAGAATGGCATTCGAAGCTTTGG
solcap_snp_c1_1100	GACACATATTATGTGGATTCTCAAACTGTCCTAAGGTGCCACACAAGTGC[G/A]CATCAAGCTGAGCTACTGAGGAATGGACACACCCATTTTCTTGTTACTGG
solcap_snp_c1_1106	ACAGACAAATTAACCCATTTCTACACATTCATTCTTAGACCTGATGCATC[A/G]TACAGCATCTGGATTGATGGTCGAGAAAGGGATTCTGGAAGCATGTATAC
solcap_snp_c1_1107	TACACATTCATTCTTAGACCTGATGCATCATACAGCATCTGGATTGATGG[T/C]CGAGAAAGGGATTCTGGAAGCATGTATACAGACTGGGATATCTTTCCTCC
solcap_snp_c1_1116	ATCAAAAGGAAGGGATGATGGCAGGAGCGATAGAAACAGAGTTAGGGATG[G/A]GTCCAAAGATGGGTGGAAAAGAAGGCAAGGGAACTTTGTTGACAAGGAAA
solcap_snp_c1_1117	TTTACCAACAGTCAACCAGCCAGATCGAATATTATGGTCTTCACCAAAGA[G/C]CTCAAGCCTTCTCCGGCCAAGCGCAAAATGTTCAATTATACGGTACATAT
solcap_snp_c1_1118	ATTATTATTCTGGGGTGAGTTACCGGCTGGCCTCTTGTTGGAAGAGTTTG[T/C]TGTCATCACAGATATAGATGCTGTCTGTTGCTGCTGATTCTTCATTGGTG
solcap_snp_c1_1119	GAGGCTTCTTGGTTCACGTTTTGCGAATTATTATTATTCTGGGGTGAGTT[A/C]CCGGCTGGCCTCTTGTTGGAAGAGTTTGTTGTCATCACAGATATAGATGC
solcap_snp_c1_1123	CTTGTTTTGCCTAAGGAGATTGAGAGTATTAGATGTGATTTGGAGAATGG[A/G]AAGGCACCAATTGGTAATAGAATTCAAGAATGCAGGTCATATCCATTGTA
solcap_snp_c1_1124	GTGCATTTGAGGAAGAATTGAAACTTGTTTTGCCTAAGGAGATTGAGAGT[A/G]TTAGATGTGATTTGGAGAATGGAAAGGCACCAATTGGTAATAGAATTCAA
solcap_snp_c1_1125	TTAGTGCATTTGAGGAAGAATTGAAACTTGTTTTGCCTAAGGAGATTGAG[A/G]GTATTAGATGTGATTTGGAGAATGGAAAGGCACCAATTGGTAATAGAATT
solcap_snp_c1_1126	CGAATCACCTCGATTTGTGGGCCTAACCATTGTGGAGATGTCCTAAGCGC[G/A]TAACGATCTTGTTTAGGCTTTTGTAACGGGTCCATTTCATGGATTTTCTT
solcap_snp_c1_1127	CATTGTGGAGATGTCCTAAGCGCGTAACGATCTTGTTTAGGCTTTTGTAA[C/T]GGGTCCATTTCATGGATTTTCTTGGCTTCTTTCACATAGGAACTTCCATC
solcap_snp_c1_1128	TCTCCATTAGGCCCGGTGGCCTTGGAGTTGGTCCGGCCTGTTAAAAGACC[A/G]GCAATGTAGGACAGTGGTACCAAGTCACCAGACGCTGTGATCGTGCCACG
solcap_snp_c1_1130	TCTTTCCATTCTGCCCTGCAAACTGGGCAAACTTGATTTCCATGTTTCAC[G/A]TTTGAAGCAATACACTGGAAGTGAAACGAATGTGAACATTCAGCGGTGAA
solcap_snp_c1_1131	CCTTCAGCAATATTTGTCCCTCCATTTGCAACCAGGGAGTTTACAGCTTG[G/C]AGTGCTTGCTGCCGTCCTGTCTCAGACATCCTACGAAGAGGGAAGAGGCG
solcap_snp_c1_1132	TCAATAAATGAAAACGTTCCTCCTGAAATCTCTGATATCGAATGCATTGA[T/C]GAAGCATCGTGATCAGCACCAAACCCGAAAGCATGTACTGGTATTTTAAA
solcap_snp_c1_1133	ACTAGGTCTCCTTTCTCAGCAGCAGCTCGTGCCTGTGCCATTGCCTCGGC[A/T]ACTCGGACCCTGTTCTGCTGCCTGTCTACTTCAATTAAAACACTCTCTTG
solcap_snp_c1_1134	ATCCTCTCCTGCATCTCCTTGAGCTCAGCATCAAGTGCAACACAAAGCCG[A/G]TCATGAGATTTAGCAGACTGTGACTCTGACAACAACTTTCTGGAGTTCTC
solcap_snp_c1_1135	GAAAATGAGGTCAATATAGAGAAAACTAGGGCTAATCGAAGGATCGCCAT[T/A]GCTCCCATTGCTAGTCTTTGAGGAAAAAAAATTGGTAAACTGTCTTCTCA
solcap_snp_c1_1136	CACCTTTGCCCAATGGCTTAAGCAAATGTATTAAATAGTACTTAGTCCCA[T/C]TTGGTCCATCAGGCAGGTCAGTTGGCTTCACATCAAGAGGCAAATAAGAT
solcap_snp_c1_1138	AATAAGGCATTTGCTGTGGTTGAGGAGCTTGTGCGCGAAATTGAAATTTC[C/T]CACTGGGGAAGCATACAGGTTACTGAACATTACAAATTGGTACATGCTGG
solcap_snp_c1_1139	GAGCTTGTGCGCGAAATTGAAATTTCCCACTGGGGAAGCATACAGGTTAC[T/C]GAACATTACAAATTGGTACATGCTGGTGCTCGGCATAAAGGTGCTTTCTC
solcap_snp_c1_1140	TAATTCAGGTAACGTGTGCCATCAGCTGCCTCAAAAAGGAAGTCTTCTAG[T/C]GGAACCCCATATCCAATGACAAAAGTAGATTTCCAGCCTCCAAATAAAGG
solcap_snp_c1_1142	GAGAATGAGAATGTTGGCCTTAGTTCTACTGATTGCAAAGATTTTCCAAG[C/T]ATTTGGAATGACCCCTTGCCGGATTCCGACTCCCTTTTCTCTGGCAGCCA
solcap_snp_c1_1143	TTTGTTGCTCCAGGAGTTCCAACAGAATCAGAAAATTTCGCGGAGTCTCC[C/A]ATGAAGAAGAATCTGAAACCGGCTGCACCAGAACAGAAAAAGAAAAAGAA
solcap_snp_c1_1144	GTTGCTCCAGGAGTTCCAACAGAATCAGAAAATTTCGCGGAGTCTCCCAT[G/T]AAGAAGAATCTGAAACCGGCTGCACCAGAACAGAAAAAGAAAAAGAAGAT
solcap_snp_c1_1145	TGAAACCGGCTGCACCAGAACAGAAAAAGAAAAAGAAGATCAAATTCTCT[G/A]TTCCTCTAGCTCCGGTCGAGACAAATCAGAATCCAGTGGCACAGCAAGCA
solcap_snp_c1_1146	TTCTCTGTTCCTCTAGCTCCGGTCGAGACAAATCAGAATCCAGTGGCACA[G/A]CAAGCAGTTAGGAAATGCCAGCATTGCGAGATAACAAAGACTCCTCAATG
solcap_snp_c1_1147	GTTAGGAAATGCCAGCATTGCGAGATAACAAAGACTCCTCAATGGAGGGC[C/T]GGTCCAATGGGACCAAAAACTCTCTGCAACGCCTGTGGTGTTCGTTACAA
solcap_snp_c1_1148	GCATTGCACTCAAACTCTCACAAGAAGGTTCTCGAAATGAGAACCACCAT[T/C]GTCCCAGACAACGACACCATAGCCAGGACCTCGTCACCAGCAATAGCCAC
solcap_snp_c1_1149	TAACCACGACTATACTCTACACTTCAAGAAGAGAAGCCAGCTTCCATTGC[A/G]CGATATATTGAAGCAGTGTCAAATCGGAAGTTTCTGAAGCTTTTGCCAGG
solcap_snp_c1_1157	TGCCGGTGTCCGTCGGAGCTACCAACTCCATGTCTCGATTCTCCATGTCC[T/G]CCGATTGGATGCCCGGGCAGCCCCGTCCATCCTACCTCGATGGCTCAGCC
solcap_snp_c1_1158	GCGAATTTGGACTTGGAAGAAGAGAGAAAAGAGGGGCAAACAGCTGGAAT[A/T]CCACAACTCATCAATGTATTAGAAGCCATCTCTTCTTCCTCTTTTTTTTT
solcap_snp_c1_1161	CAACAAAGATCTGTATACTTGTAAACTGGCAATTGATTGACCTGCATCTG[G/A]TTCTTCTAAAATACTCAGATAGCCTTGAGTTTCATGCTGTAGGAAAGTTT
solcap_snp_c1_1163	ATAAGACCACCTACTTTATTCAATGTGACCCAACTGAGACAATTCTACAA[A/C]TGAAGGAGAAATTGTCTAACCTCATAGATCAACCTGCTAATGATCAGCAA
solcap_snp_c1_1164	GGAAGCAGAGAGAATAGAGGGGCAAACAGGTGCAATTCCATAACTCATCA[A/G]TGTGTTAGAAGCCATTTTCTTTTGGTTAATTTAACAAATGTTCAAAAAAA
solcap_snp_c1_1165	GGTAACTCCGGCGGATACCGGCAACGCGGTGACGAATTTAGACTTGGAAG[C/A]AGAGAGAATAGAGGGGCAAACAGGTGCAATTCCATAACTCATCAATGTGT
solcap_snp_c1_1166	CTGCTCCACATGAAGTCTTGGAAAGTAGTATACTCTCTCCCCAGCCTTTG[G/A]AACATCCAACGATGAACCAGAACAGACCTTCCATATTTCCCTACGCAGAC
solcap_snp_c1_1167	AACCAGGAACTGATTGAAAGACTACAATTGTCCAACTTACCCCCAAAGAT[G/C]CTTTGTCGTGTTCTACATATTCGCCTTCTGGTATGCGTGATAATTGATCA
solcap_snp_c1_1169	AGCTATAGTATCGAGACTAGTGTTTATAGAGTCTGGAAAGTCAAAATCCT[C/T]GAATAGCTCATACAAGTCCTCATCTCTAGTTTGGATGCTTACAGTGTCAT
solcap_snp_c1_1170	AATGCCTCAGAAGATCACTCTAGACGGACTTCTTCTGTATTGGAGCATCC[A/G]ACTTCCTTCCAAGTGATGTCTATCTCTACAAACCCGAGTCAGATTCCCTA
solcap_snp_c1_1171	ATCTCTACAAACCCGAGTCAGATTCCCTACGAAGGACCTGGTCGTGGTGA[C/T]GAGCAAGTTCCTTGGGGAGGCTATCAAGTAGCACGACGAACTTTACCAAT
solcap_snp_c1_1175	ATAAATAAATATACAACACAAATGGAGAACAACCATTAAACTGGTGTAGC[A/G]GGAAAACCAGAATTAGGGAGAATCAAGAATCAGCAGAAAATGACCATAAA
solcap_snp_c1_1176	GACGCAAATATGAGAAACTGATCTTCTGGAAGGAGCTTCTGTACAAATAT[C/T]GATGGCTCAGCAAGGAGAATAGGCTTCTGGAATGTTCCAGGAAATCGAAA
solcap_snp_c1_1177	ACAATGTCCACAGCCTCTTGATTGCTGAGATGCTCCCATAAGCCGTCTGA[C/T]GCAAATATGAGAAACTGATCTTCTGGAAGGAGCTTCTGTACAAATATCGA
solcap_snp_c1_1178	GCATCTCAAGGACCTCCTCCGCCTCCTTTTATGGAAACCACAGGTGCACG[G/A]AAGGAACTGCGACTAATCAAGTGAGAATCAAGAAACAAAACTATGACTGT
solcap_snp_c1_1179	GTTATAGGTAACTTATTCTAGGTATTGGCATCTCAAGGACCTCCTCCGCC[T/G]CCTTTTATGGAAACCACAGGTGCACGGAAGGAACTGCGACTAATCAAGTG
solcap_snp_c1_1181	ACAATCACAACCACCTAAATTACCAACACATTGTGCCATGACATGAACTT[T/G]CCCAATACTCAAATCACAAAATCCATTTCCATTTATTCCACAACTCTTAA
solcap_snp_c1_1182	AGGCAAAGTAAAGCTCTGTGGTTCAATTTCATCATAGTTGTAATCAGTGA[A/C]ACTGTCCCAACAGCAACAATCACTCCCAAACATTTCTTCTTTAACAAAAA
solcap_snp_c1_1183	GAAGAACAACTGGTTCGGGGATGAAAGGTGGTAAGACAGAGGCGAATCCA[G/T]GATCCAAAGTCACTAAGTTCAAAATAAGTATGATCTTATTATACGTTTTT
solcap_snp_c1_1184	ATCCAGGATCCAAAGTCACTAAGTTCAAAATAAGTATGATCTTATTATAC[G/A]TTTTTCCTTTTTGTGCATATGTATACATGATTGATCCGAAAGCAATAGGT
solcap_snp_c1_1185	GATCCAAAGTCACTAAGTTCAAAATAAGTATGATCTTATTATACGTTTTT[C/T]CTTTTTGTGCATATGTATACATGATTGATCCGAAAGCAATAGGTTCAGTT
solcap_snp_c1_1186	TGTTGGTACAAGTTCAAGAAAGTGGCAAGACTTGCTCTGTACACACCGTT[C/T]GTTGTTTGTTTAGCTTCTGGGACTCTAGAAAATGATACATTTCTGAGTTT
solcap_snp_c1_1189	CGAACGTACTATCATTGACGAGTCCGAGAGATGCGAGTAGGTTATCGGTG[A/G]TCGGTACGGTTTTCCGGTCGGCTGCTGAATCTGACGCCGTTTGGGACCGG
solcap_snp_c1_1190	TTCCGGTCGGCTGCTGAATCTGACGCCGTTTGGGACCGGTTTTTGCCGCC[G/A]GATTACCGTGATATTATTTCCCGGTCTAGTGATGGACCGGAATCGATCAA
solcap_snp_c1_1191	TACCGTGATATTATTTCCCGGTCTAGTGATGGACCGGAATCGATCAATGT[T/C]GGTTCTAAGAAAGAGCTTTATCTCTATCTATGTGATCATCCTTTCTTCAT
solcap_snp_c1_1192	AGTATCTGCTGACCAAACGACAGCAAATGACTTCAAGAAGAACGGGATTG[C/T]AACATTAAGCAAGGGAACGAGGAGAAAAAGATAATTGAGAGCTTCTTTCT
solcap_snp_c1_1194	GGCCAGACAAAGAAAGTATCCGCAATTAGGAAGGAAACTGGAGGATTCTG[A/G]TTATTAGAATTGACAAGATTTCCAATTAGATCATCCACATGTGTTGAGAA
solcap_snp_c1_1195	ATTTCTTCGCGATTGCTGATGGCCAGACAAAGAAAGTATCCGCAATTAGG[A/C]AGGAAACTGGAGGATTCTGATTATTAGAATTGACAAGATTTCCAATTAGA
solcap_snp_c1_1197	AATTGAACTCGGACTCAAAGGCCTTCAATTCAAGAATGCAGATTTGTTGC[A/G]GAAGGACTTATCTCTCCTCGGTGTCGATATATCAACAAATGAAAGTCAAG
solcap_snp_c1_1199	AACCTTCTTTGATCTCTTCTCCAACAGATTTATTTTCATTTTTCTCCCCA[A/G]CCTCAGAATCCTTATCATCTACTTTGTTTGGCCCATCTTCCTTTTTGTCA
solcap_snp_c1_1200	GGTCCTTCTTCTCACCATCAGCCTTCTCATCAGAACCTTGGCCTACCTCC[T/C]GATCCTTTTTATCATTCAGTTCAACTGAGTTTTCTACTGATTTTTTCTCA
solcap_snp_c1_1201	AAGACTGGTCCTTCTTCTCACCATCAGCCTTCTCATCAGAACCTTGGCCT[A/C]CCTCCTGATCCTTTTTATCATTCAGTTCAACTGAGTTTTCTACTGATTTT
solcap_snp_c1_1202	CCGAAGACTTCTGCATTTCCTTTTCATTCTTTGATTCTGACGCCTGAGTT[A/G]AAAATGCCCCATTTTGAGTTGTGGTTTCATTCAAAAGGTCTGACTGAGTC
solcap_snp_c1_1204	GTGCTTCTGAGGTTCCTAATTGCTTCCAAATTATCAAGGCAAGGGATATA[A/G]TCTGGCCCAGCAGTGGAATTGCAGAGTTTCCAAATGTAACTATTTTCTTT
solcap_snp_c1_1205	GTCGGAGGATTATCTGGGCAGTGTCTCTCTCGGTGTTCATAATGTTTTGT[G/A]CTTCTGAGGTTCCTAATTGCTTCCAAATTATCAAGGCAAGGGATATAATC
solcap_snp_c1_1207	AAAATGTTGCAGTCATTGGAGCTCTTTGAGGAAAATGAAAGGATTAAGCT[C/A]TCAATTTTTACAGCCCTTGCTTTTTCCCAGAAGCTATCAGGCCTTCCCCC
solcap_snp_c1_1208	AAACTTGATGAAGGGGAGCGCCACCCTTACTCTGTGATTGAGTGTGAACC[T/C]AAACGTGAAGCCATTTTGCCTTCTGTCATCTATGTGCAGAAGATATTAAG
solcap_snp_c1_1209	TCACACCAGTCATGATAAATTCCAAAAAGACCCCTTTCATAAATAATTGG[T/C]AGTGTATCTGGAGCGTCTACTGAGACAACGTTCATAACCCACACATTCAA
solcap_snp_c1_1210	ATTCACACCAGTCATGATAAATTCCAAAAAGACCCCTTTCATAAATAATT[G/T]GTAGTGTATCTGGAGCGTCTACTGAGACAACGTTCATAACCCACACATTC
solcap_snp_c1_1212	TAAAAAGTTGACTCCTTTTAAGCTATGTTTGCTCAAGACTCTTCAAAAAT[G/T]ACGACAGGTGCATTGTCGCAATATTTTTGGAGAGTTCGAGCAACGTAACT
solcap_snp_c1_1213	TTTGAGACCAGGAGGGAAGCTCATTGTGCGTGACAAAGAGGAGACTATAA[G/C]CGAGTTAGAAAGTATGCTCAAGTCTATGCAATATGAAATCAATATGACCT
solcap_snp_c1_1215	TAGCAGCAAATGTCATATAATTGGGCCTTCATGGCAAAAAGAAATTAGAA[C/A]CATCGCGTTTGTTGGTCATACGTTTTCTTCACTCTGTACGAGTCCAAGTG
solcap_snp_c1_1216	TCAATATCTTTAATTATTTCATCAAGATTGAGCTCGCTTAGACCAAATTC[T/C]TTGCAGGCTTGCTGAAGTTCCTCGATAGTTATGTAGCCACTACCATCTTT
solcap_snp_c1_1218	ATTTTGCGTATCAAATCCTTTGCACTATCTGAAATTCCAGGCCAAGGTTC[G/A]GATTCTAAATCTAGTTTGCCTCGCAGTATCTGACGAAATATTCCCATATC
solcap_snp_c1_1219	GCATCCTCTTGAGAACTAAGAAACAAGAAATTCTCAGGCTTTAGATCTCT[A/G]TGCATAACCCCTAATGAATGGCAAGCTTCCACCACCCCAACAATTGTTTT
solcap_snp_c1_1224	TTTCTGAAACCTTCGAATGGGGATTTTTATGTCTGAATCCTTTTGCAGCT[C/G]ACATCTGCAACAAGATGGCGAATATGAGGCGCGTACCACTTCACTCTCTC
solcap_snp_c1_1225	CAGCAACAATTTTTCTGAAACCTTCGAATGGGGATTTTTATGTCTGAATC[C/A]TTTTGCAGCTCACATCTGCAACAAGATGGCGAATATGAGGCGCGTACCAC
solcap_snp_c1_1226	CTCTAATCTAAGATGGTGAACCCCTCAGCAACAATTTTTCTGAAACCTTC[G/A]AATGGGGATTTTTATGTCTGAATCCTTTTGCAGCTCACATCTGCAACAAG
solcap_snp_c1_1227	ACAAATCCGTGCAGAAATGATGTTGACAAATGGCCACGAGAGGAATATCT[T/C]AGGAACGATAAGTCTACTCGATCTTCTCACATGTATATAAAAATGCAGCA
solcap_snp_c1_1228	ACTATGGGTTCCTATCGCGCAAGCAGCTGAGATTTCCCAGTGATAATCGA[T/C]CAAACAAGTCTTAGCAAATCATCCCAATTTCTCCACAAATGTTTCTGTCA
solcap_snp_c1_1229	ATGACGTTCGGAAAGCGCAACCTCCTTCAATAAGGGCAAAACTTCAACCA[C/A]ACTAGGATCTGGTGTGGCATTTGCCAAAGTAACATGCTGTGACGCCACAG
solcap_snp_c1_1235	AGCAGCTTCTTCCAATTTTTTCCAAGCTCGCTCACGCTGCTCCACAAGGC[T/C]GCTGGCACCAGCTGCCTTTTCATTGTATTCCTTTTCACACTCCTCAAAAA
solcap_snp_c1_1236	ACATTCTACCCGACCATTGAAGCAGCTTCTTCCAATTTTTTCCAAGCTCG[C/T]TCACGCTGCTCCACAAGGCTGCTGGCACCAGCTGCCTTTTCATTGTATTC
solcap_snp_c1_1238	CGTCGGATGGAACCTGAATCCCGGTGCTAAAGACGTTGGTGCCGCTGCTG[G/A]AGCAGCCACCGTCACAGCCCCTTTCGATCCTTCTTGTTCCATTTCTCAAC
solcap_snp_c1_1239	GTAACAGCTTGAAATCTGAATGGCTTCCCACACACTTTTCGCCGTAGATA[G/A]TACCTAACTAATTCCTCATCCGTCGGATGGAACCTGAATCCCGGTGCTAA
solcap_snp_c1_1240	CCATCGGGAGCTCGACCACTATGGAAAACAAGTGTCTTCTTCATCCCAAT[C/G]GCCTGAGACTTATGGCTGATATGACGATCTTTCCCAGTAGCTTTCCAATA
solcap_snp_c1_1241	ATTACCCAATTAGTTCTCTTGCCATCGGGAGCTCGACCACTATGGAAAAC[A/G]AGTGTCTTCTTCATCCCAATCGCCTGAGACTTATGGCTGATATGACGATC
solcap_snp_c1_1242	TTGCTCTCAACTCGTGCGTCAACACCATTCACTGCATCATCCTCTGTCTC[A/T]CCTCCAGGAAGCACGGCTGAATCATCATCCCATTCCTCCTCGATAAATGG
solcap_snp_c1_1243	GATTGAAGAACGTTGATCATGGCTTGAGCTCTCATCACTTCAATCTTCAG[C/T]GTCTCCCTCTCCATGGAGACATTTAGTATCTCCGTCTCTAAATTGCTAAT
solcap_snp_c1_1244	ACTCCAAGTTAAAACTAGTGCAACAGAAAAAAATTCTGCAGATACCTAAA[G/A]GGTACATATGATCCAGGTTACAACAAGAACTACAGAAATGTCTCAAACAT
solcap_snp_c1_1245	CGCCATCAATTTCGCCGACCCTTTTGATTCCATCAGTCAAAGATAACAAA[A/G]ATGAGCAATTTTGAACCAAATTTTGTGAAAAAAGTAACAATTTAACAAGA
solcap_snp_c1_1246	CCGAAGAATGGGGAAAAGTATGGGGCACCTTTTGTTGAGGAGGAATGGGA[G/A]GATGATGAGTTAGAAATTGTTCCCAAGGAGGAGGCTGCTGAAGAAGTTGA
solcap_snp_c1_1247	CAGTTCAATCCACGTCACTGGTTTTATTCAAATAACAAACATGACTATGA[G/C]TGGCAATGGGATGGACGAGTTGGTGGGTAAGCATGGGAATTACAACGTTA
solcap_snp_c1_1248	TCATTCTTTCCACAACCTTCAAAGTTGGGACCTTAATTCGTGCCGCGTAA[G/T]GCCTCAAGAATCTAGAGAGCTCAATAAAGAAGGGGCTCAAAACTAGTTTT
solcap_snp_c1_1249	CCTAAAATGGCGGATTCTGTGTATGGCAATGAATTTGGTAGAACAGCCAA[A/T]GCATGTGCTGGAACCACACAGTATTCAGCTAGACCTCCCATGCTATACAT
solcap_snp_c1_1250	GGGAGACCACAAACATTCTTGCAGTGTGTGCAAAGCGTTCGCGATGGAGG[C/A]AAAGCTGTGATGATTGGACTTACACTATCTGGTGCTAAGGGTGAGGTGGA
solcap_snp_c1_1251	AATTTGAAGACGCTCCACAGGCATACAAAGATCTTGATCAGGGAACCATT[A/G]CTGGACGTGCTGTTGTTGAAATAATGTAATTTTGATATTTACAGCAAGCT
solcap_snp_c1_1252	GACCACCAGAAACAGAAGTTTACATGAATGTCAAATGAGTGATGAGCTTG[C/T]TGTAAATATCAAAATTACATTATTTCAACAACAGCACGTCCAGTAATGGT
solcap_snp_c1_1253	GACACATATTTACAGTTTTGCTTTATTTAACGCCAACAGTAACATTTGCT[G/C]GCATTAGACCACCAGAAACAGAAGTTTACATGAATGTCAAATGAGTGATG
solcap_snp_c1_1254	GATCGTGTCATCTCCTCGTCTCGATCATCGATCATCGGGCTACCATTGTA[G/A]CTTATCATCCCTGAGTTCTTCATCTTTACAATTTGTTGTTGTTGTTGTTG
solcap_snp_c1_1261	AGTCACTGATGATGGGGTACAAACACGTGCTCATTTGGAGTCTCAATTGG[C/T]GTCTGCTCTTGCTTTGAAGTCTCCTAGTGAATATCGTCAATGCCTTTTAT
solcap_snp_c1_1262	GATTGTGATGAATCTTGGAAGTTTTTGCTCGTCACAAGGAAAGGGTCATT[G/A]CATCTTTGGGATCTATTCAACCGGAAGTGTCTCCTTCAAGACTCATTGGC
solcap_snp_c1_1264	TGATCCTCGATACCAAGAGATAATCCTGATGTATGATTAAATTGGTCCCT[C/T]ATCATAAAAACTGAATGTGGTTGCTGGTATGGTGGGCTCAAGCTTGATTC
solcap_snp_c1_1265	AGGACTGATCCAGGAACTCCTGCACCGTCATCTGAGTCTCCTCATGTTGA[T/C]AAGCCTGTAAAAGCACATACCTCAACCAAGAGCCTTTCTATGGATGAATC
solcap_snp_c1_1268	GAGATTCACTCTTTTTCCAACTTATGCATTCATTTATCTGTTTTCTCCAC[C/T]TCTTCCTCCTTCTCACCATATCGGCGCTTAAACTTTGCAATCTGACCAAG
solcap_snp_c1_1271	CAACAACTTCATGGGAAAGGACATCAGGTGCAGGTCAAGGGTTAGATGGA[A/G]TTTTCCTGGGCGGAAGGGGTTTTGGATCTGCAATGGAAGCCCTTTTCAAT
solcap_snp_c1_1272	CCATTCCAGTGGTGAAGAATGTTTTCATTCCTCATGATTCTGATGGTACC[T/C]TGTCTATGGAACTTCAGGATGTCATGCCCCTATCTTCATTTTTAGCTCCA
solcap_snp_c1_1273	TGTATGATGTTCAAGGCCCCATTCCAGTGGTGAAGAATGTTTTCATTCCT[C/T]ATGATTCTGATGGTACCTTGTCTATGGAACTTCAGGATGTCATGCCCCTA
solcap_snp_c1_1274	GCTGCAGGTGGCTCAGGGTCAGTAGCTGATGCTGCATCAAGTGCCCAGGC[C/G]TCTTCAACATCCAGAGTATCAGATGACAAATACCGCAACTATGGTGTTCT
solcap_snp_c1_1275	TCAGCCATGAGATTGAGAGCCCAATCCAGCAGAGCAGCTTCTGTCTGTGG[C/T]AGAAGTCTCACAAGTGCAGTACAGTCTTCTTCTGACTGGCATTGCATGAC
solcap_snp_c1_1276	CAACATCAGCCATGAGATTGAGAGCCCAATCCAGCAGAGCAGCTTCTGTC[T/A]GTGGCAGAAGTCTCACAAGTGCAGTACAGTCTTCTTCTGACTGGCATTGC
solcap_snp_c1_1277	GGAATTCGAATTTCTTTAAGTATAAACCTTCCATCTTCCCTGAATGATTT[A/G]AAGCAAACCCATGGCTTCCCACTTCTTCCTATGCAAGAAATGGGAGGTGG
solcap_snp_c1_1278	CCATCTAATGTCAAAAGAACCTTATATAAATCAGGACGTCGATCACGATA[C/T]ACCCCCCAACCATGCCTTTTGGACTTGATTTTGTCCAGATCAAACTGTGC
solcap_snp_c1_1279	ATTAAATTTACTCTTCTATGCAAAACTTGCAGCTCACAGTGTAAAGCTTC[A/G]AAGAGCCAAAAATGGCGGAGAAGAATCGATTAGTCACCGTTGCTGCTCTG
solcap_snp_c1_1280	AATTAAATTTACTCTTCTATGCAAAACTTGCAGCTCACAGTGTAAAGCTT[C/A]AAAGAGCCAAAAATGGCGGAGAAGAATCGATTAGTCACCGTTGCTGCTCT
solcap_snp_c1_1286	ACTGCTGCTCAGCAATATGGGGAGTCTCCGTTTCTAAGTGGCCTGAAATC[A/G]CTGTCTTCCAAACCTTTCCACCGAGTTTGCTCGCACATTATCCGTACAGT
solcap_snp_c1_1287	ACCTTTGGGTTCAAGTACTTTACTATCCTTTCTATGGTTCTGGTCCTGCT[C/G]ATTATGAAGACTCTGAAGAGGATCCACAAGTTATGAGACAAAAGAAAAGC
solcap_snp_c1_1288	CTAGAAGGTTTGGATCCACTTCTGGCTGATGATCCAGAAGATCCCCTGAA[T/C]ATAATAATATCAAATATCCACAAAGTTCTCTTCAATATAGATTCGTCTGC
solcap_snp_c1_1291	TTTTCCAGAAAATGACTCTATACGCTTTTTTTCCTTCACAGCTATCTCAA[C/T]TCTTAACTTCCCATCACTGCCCCAATCAATACCTACACCTCACAATCAAT
solcap_snp_c1_1292	AAAAGGAGATTGAACGCATGGTAGTGGAAGCTTCTAGGGCTGAGTATGTT[T/G]CCAATGACAAGTTCAGACAGCAGCTTGGTTGTCGAGAAACTTCCACTTCT
solcap_snp_c1_1299	ATCTTACTGGATATAACCATTTCATTGGAAACAAATAATTGAAAAGATAG[G/C]TACAAGATTTGTATCTAGTGATGATAGTTGAAATAACAAGGCTTAGGATG
solcap_snp_c1_1300	AGACTGATGTTACAGGTCAGGATAAATGATCTCAAAAGAAGAAAATTCAT[A/T]TACAAACTTGGGGTCCATATGTGGAGTCTGAATCTTGATGTTTTACCTTG
solcap_snp_c1_1301	GTCATGGGGTTCATCTTCTTGTCTCCAAAATTACAGCTTAACCAAAAATC[C/T]ATTTTCTGAAACAGTGAAATTTTCAGAAAGAACTTCAATATTAACCATTG
solcap_snp_c1_1302	GCGTCATGGGGTTCATCTTCTTGTCTCCAAAATTACAGCTTAACCAAAAA[T/C]CCATTTTCTGAAACAGTGAAATTTTCAGAAAGAACTTCAATATTAACCAT
solcap_snp_c1_1303	TCATTACTGTTAAATTCAAGTACAACCAAAACCTACAAATCTAACAGAGA[A/T]TTTTCAACCAAACATAAGCAACTACCTTTACATTCCCCAAAATACCAATT
solcap_snp_c1_1304	ATATTCATTACTGTTAAATTCAAGTACAACCAAAACCTACAAATCTAACA[G/T]AGAATTTTCAACCAAACATAAGCAACTACCTTTACATTCCCCAAAATACC
solcap_snp_c1_1306	GTATACTCCTTGTTGACATCAGTACCATTCTCCTTTGACTTCGAAAGAAA[G/T]ACTTTTTCTTGACCTTGAAGAACAATCATATCCCCATCATATACCTTATT
solcap_snp_c1_1308	TTTTGAATCTGGGTTTTGTTCTTCCTCTTCTTCTTCAGTAGCTGAAAAAG[G/C]TGTTGTTGTTGGGGGTGCAGCTACTCTAAAAGGAGATGAAATTGGCCTAT
solcap_snp_c1_1309	GATAAGCCAGCAGATGCAAAGACTAGCAAGCCTGTGGCAACAATGACATT[A/G]CGCTTCCGAGACATCAAGTGAAGATAAAGTAGGATGTTTGAGTATCCTAC
solcap_snp_c1_1315	CACACTAGTTGATCACTCTCTCCAGGCTTAAGGATATTCAAATAACTTCA[T/G]CAATACATAACAAAAGCCATCATGAAAAAACAATGACTTTCCTGTTAGCT
solcap_snp_c1_1316	GCTTGTCGGTGATGGAGCAGCTTTGATAGTTTCATCTGAGACCTCTCCGA[A/G]TACTCGATTGCTGCAAGTACGCAAGCCTGTACATCCTATCCAAACTAAAT
solcap_snp_c1_1317	GTTCTAGCTGGACTACCTCCTCATCAGAGATACACTCTTTCATCAAGCTC[G/A]GAAGAACTGAGCTCAATATATGGGAGCAAACCTCCTGGTCAAGTTGTCGA
solcap_snp_c1_1318	ACGTCATATTATGAATTTGATAATGGCAGTGATGACGATGATGAAGAAGA[A/G]GATGACGAAGATGCTTCTTCAGGTACCCCTCGGATGCGTTGTATTTTGTG
solcap_snp_c1_1319	AAGAAATGGATCATAAGTGCCTTCAACTGGAAAATCAACAACCCCATTAG[A/G]AAATTGCTGCAAGATTCGTCCATGTCTAACTCGGTCACGCGCTTTGAGTT
solcap_snp_c1_1321	TCCTTGTGAGTTACTCCACCCTCCATCACTGCCAACTTCACTGCTTCCTT[C/G]AGCGCTGTAGCTTTCCGTTTCATCTCCTCTCCCTCCGGAGACGCCATTAA
solcap_snp_c1_1323	TGAGTGATGGACTGTAGATTTTTACTCGGGAGAATCGTAACAAGATATTG[C/A]AAGACCTGCCAACAAGCAGCGAACAATCAATTTGCTGTTGTTTTAGACAT
solcap_snp_c1_1327	CATTCCGATTGCTTTCATTTTTGTAATTACTGTCTGCATTAGCCCTGTTA[C/T]CAAGTTCTGCCTGTTCTTTTTCCCTGTTCCACTGCTCTATTCTTGCACGC
solcap_snp_c1_1328	TTTCATGGAAGATTTCTTCAGCCAGGCTCAGATTGCCAGTATTCACCAAC[G/A]AATCCAAATAAATGTTAAAAACTGTCAGATTCGGATGGCAGACTTCACGG
solcap_snp_c1_1329	TTCACATACTCTCCAGAGGTCATATAGCCTCTCAAAATACTGTTGCAAGA[A/G]CGAGAATCAACACCAATTGCCACATTACCACGCATTTCATGGAAGATTTC
solcap_snp_c1_1330	CTATAGTATAAAATATAACATGTAATGTACAATAATCTTAAAACTTAGGA[C/A]GAATATTAGTAGCTCGATTAATTAGCTACGTGAATTTTCAACTCGTTGAT
solcap_snp_c1_1331	AATTAGCTACGTGAATTTTCAACTCGTTGATGAGGATTTCGAACTTACAG[T/C]GACAGATTTGGAGTATAATTTCTTTCACCGCATGAAATCCATGAATTTGA
solcap_snp_c1_1332	TTGGAGTATAATTTCTTTCACCGCATGAAATCCATGAATTTGAGCCAAGG[A/C]AATGAAATTTTTGTAGCAGTAGCTTTATCAGCTTGCTTTGCACAGCTTGA
solcap_snp_c1_1333	ATGTAAGAACCGGCCGCCTTCCTTCTTTCGAGTATTGCCGGAGAGCGGCA[G/A]CGATGAGATCCTGAACCGTCGATTCAAGCGAAATCAGAACATGTACAGGA
solcap_snp_c1_1334	TCGTTTCTTCAGAAGCATTGCTGCCAATTTCTGTACTGGATTCCCCAGTG[A/T]GAAAGGATTTGATTATTCTTACAGAGGGTTTCACCACTTCTACTGCCCAT
solcap_snp_c1_1341	TGAGATCCTCCTTTTGGAAAATACATCCAAAAGCTAGCACGCGGACCAAA[A/G]TCTGAATTTCGTATATCTCGTCTTTGTATAGGTGTAATTTTCCCCACAGT
solcap_snp_c1_1342	TCCAGAAATCATAATCTGCAGCAGTAGTACATTTTAACTTGCCTCTTTAC[A/G]AGCAGGGACGTTGATATGATTATGGACAAGGGCTTGGAAACCTCGAGTGG
solcap_snp_c1_1343	GATACTGATGACCATTATCGACCCAAAACTCCCGTTCAGATCAACGAAGT[G/C]ACTCTGAAATACAGCACTTGAAGGTTGCAGTGTCCATAACATGAAGTTTT
solcap_snp_c1_1346	ACCACGTAGTAACGTCCGCCTTTCCCACCGAGGGCGTATTGACCAAAACC[G/A]ATGGCGCAATCGGCTAGTCTTTGGCGATTTAATTGCCAACTATGGTCACA
solcap_snp_c1_1347	TTGAGCATCTTGAGAGCCAGTGTAATGTCATAAAAGACAATCGGTCGACC[T/C]TTGCCGGATAACTCTACAGGGTTTGCAACCAGTAATTCTGCATCAGGACC
solcap_snp_c1_1348	CCTAACTTCTGGTATCTGCTGCCAACTCTCCTGTAAAGAACATGAGAGCC[G/A]TATACTGCTTGCTCCATTGTAGAAACTGGAGTGGGCAATACTTGAGAAGC
solcap_snp_c1_1352	AAAATGGGTGAAGGGGGTGAGAAAGCAGAGAGAGGAAAACTTCCGGTGAA[G/T]GAACAGGGGAACTTAATGACAGCCACTGGTGATGAAAATCTCAAGGACAT
solcap_snp_c1_1353	GACTCGGAACGGAAACGCTTGTTCTCTTCTTCCAGCACCAATGCAGCCTA[G/A]AAAACAAATATCAATATCAATATCAATGTATGATATGATGAAGCTTGTTT
solcap_snp_c1_1354	CTCACTCAAGCTTTTGGCTTGAGGACCTTGACAGTCTCCCAGGTGAAATC[G/T]GGGTCATCACGTCCAAAGTGACCGTAAGCTGCAGTCTTCTGGTACCTGAA
solcap_snp_c1_1355	GTTCACACTGTTCTCATCTCAACCCAGCATGACGAAACTGTCACCAACGA[C/T]CAGATCGCCCAGGACTTGAAAGAGCATGTGATCAAGCCTGTGATCCCAGC
solcap_snp_c1_1357	AAACTTGCAAAAAAATCCAACTTAAACTCTGCACAAATGAAAGAAGCTGA[C/G]GCCACTCCACAGTCTCAATCCAGAAACATGGAGAAGAACATAAAAGATGG
solcap_snp_c1_1362	CAGCACATCTGAGAAATGCAAGTTCCTTGTCGATGAACTGGGCCTAAAGT[T/C]CATCAGTTTCATAAGCATAACTTTACCAGAGCCATGGAAGATATTTGAGG
solcap_snp_c1_1368	ATCTCCACATCGTGGGATTCACCATTGGAGAACCCAGCAACTTGAGTCAG[C/A]AGATCAGCACGTTCATCCGGTGTCATGTCACGGAAGTCTTGAAATGTACG
solcap_snp_c1_1376	AACCGAGAGATTGAGCACATTTAATTTTTCCACTAACTCGAGAAAAGAAG[C/T]CTTCTAGATTATCAAATTTCAAAGGACAGTCAGGTGGTTGACTAATATCA
solcap_snp_c1_1377	TACTTGAACTGACACTTGAAGATGCTGCAGAATGACTGTTGGTCGTACTA[G/A]GGGGAATTGAACCAGGAGAACCACTTGGTGGTCTGGCATTCATAACACCT
solcap_snp_c1_1378	TCACCGATACGTTTCTTCCTCTTCAGAAGCACACTTTCAGCTTCCAAGAC[G/C]GGTACTGGTTGGTGCTTTCTTAATTTATATTGATGTTACTAACCATCATG
solcap_snp_c1_1379	CTTTGTCAACGAAAACCTTGGCACTCAAAACCCTACCAAAAGGCTGAAAT[G/C]CATTTGCAAGCTCTTGATCACCAAATTCTTGAGGAATATGGTAAATAAAT
solcap_snp_c1_1383	TGCAAATTCTCACCAGCAATAATAGTCAAGTTTGTAATTATCGGCTTCGA[A/G]TTAAATGTCAGTTCAGCTAATGCCGTCTTATACTGACTCACTAGCTCCTG
solcap_snp_c1_1384	ATAGTCAAGTTTGTAATTATCGGCTTCGAATTAAATGTCAGTTCAGCTAA[T/A]GCCGTCTTATACTGACTCACTAGCTCCTGATGCTGTGTCTGCTGCTGCTG
solcap_snp_c1_1385	ATAAAGCTTCTCCCATTAGAACCTCGCTCAGTTCCAATTGGGGCTTCGAT[T/C]AATCTTGGTTTCTTAGGTCCTGGCTCCAATCTTGATCTATCAAATGGTCT
solcap_snp_c1_1386	TGTGTTGCCCAATTAAGTGGCGGAGTAGGTAGGTCGATAGTTCAGGATAG[G/T]ACACGCGCCGCCGTGATTGGTGGAGGGTTTAGATGACTGCAGTCACCAGG
solcap_snp_c1_1387	AGACCACTAATTAAACCTCCTGTAACACCTCCTCAACCAGGCCGTACAGA[C/T]ACGCAGTTGCTTGCGTGAATGCGTGTAATAGATGTATGATTTCTGCACAT
solcap_snp_c1_1388	CTTCGTGATGAACCATCAAATGAGAAATCTGATGTATACAGCTTTGGTGT[C/T]ATTTTGTGGGAGCTGGCAACGTTGCAACAACCTTGGAGTAATTTGAACCC
solcap_snp_c1_1389	GTCAACTTGTTCCCGCTAAAATAAGTAGAGACATTGCCCTTGAAATAGAA[G/A]ATTTTGATATTCCCTGGGAAGATCTTGTTCTGAAGGAGAGGATTGGGGCA
solcap_snp_c1_1390	AGTTTTGCATGGAGATACACAATTATCAGACCCAAGAGATATAGGGAATG[G/A]TATGCGATTTCTTGAGAGAGGAAGTCAACTTGTTCCCGCTAAAATAAGTA
solcap_snp_c1_1391	ATCTCAATCTCTTCACCATTGCGATTTCCGAGATTCAGAGAAGTTGAACC[A/C]ACAACTGATTTCAGGTCACTTGCCAAACAGTATTTCTCGGATTGTCAATC
solcap_snp_c1_1392	GATTTGATTGGGAGCCCTGGATGCTTATGCGAACCAGATTCCTCGCTCAA[C/T]GGCCCATCTTCTATCTCAATCTCTTCACCATTGCGATTTCCGAGATTCAG
solcap_snp_c1_1393	TCAGTTGAAGTGATTTTGATTGATCGGCGTACGGATCCAAGCTTGAAAGA[A/G]CTGCAGAATCGGATCCATAGTCTCTCTCCTAGTTGCATCACAACAAAAGA
solcap_snp_c1_1394	TGGATCCATATGTCTGGATTGTCTGCTCAGATCTACAAGAAAATGCCCGC[G/A]TTCCATCTATTGAATCATTGAGAGCTGTTGATCCCTCTGTAGTACCATCA
solcap_snp_c1_1395	GAAGTGAGGATGAAGCCGTTGGAAGCTAATTTGTTCGGTGGCTCGTCTTC[C/T]AAGAGCTGGGCACAGCAGACTGAGGAGAGTTATCAGCTGCAGTTAGCTTT
solcap_snp_c1_1396	ACTAGGGTACAGTGTCCAACTGAATCAGCAAGGCAGCCATCCGGGCTGAA[G/C]AAGCTAACAACATTCAGTACCATGATGTTTTAAACCTTAGAAAAGAAAGA
solcap_snp_c1_1397	TTGTCCCTCTCACAGTTTGAGCATGTGCTTCACGTATGCTGTTGCATGCA[A/G]AACATGTTTCATCATCACATAGTCTACCAGTTTCTTGGGAGTTGCACTGT
solcap_snp_c1_1400	AGAGGAGCCAATAAGCAGAAGCATGTATTTAAAAAGGATCCCAAGGCACC[A/C]ATATGGGGTAGTCCTCCAAAAGTTATTGGGGGGAAGTTGCTTGCTTCTGG
solcap_snp_c1_1401	AGTTCATAGTCTTCATCCTCAAAATTCATAGTAAAAACGGTGGAGCTGTG[A/G]TTGCAAACCTCTGTGTTGCCCAATTAAGTGGCGGAGTAGGTAGGTCGATA
solcap_snp_c1_1402	GAGTTGAAGAAGGATAAATCAGAAAGTGTCTGCTTGTCAGTGAATATTGA[T/C]GGCAAGAAACTTGTTCTTGGGACACTCAACTCAGAGAAGGTGCCTCAACA
solcap_snp_c1_1404	TTATTACATTTATTCATCCAACCTTGTTCAACTACACCCCCATCGTCCTC[G/A]TCCTCATCCTCGTCCTCTATATCACTGTTCCAACGATTAAAATCACTAGA
solcap_snp_c1_1405	ATATAGAGATTCAGGACTCCTAAAAGAAGCATCACCGGAATAGATTCAAT[C/T]GCACCAGTTTGGATGAGACAGCCAACTAACTACATAGAACAGCAGACTCT
solcap_snp_c1_1407	TGATTCTGATAAAGATAATAGTGATCATGAAGATGAAAAAGTTACTAAAA[T/A]ATTAGAATTGGATCTTCCTTTGGAGAAATTGAACCTTGGTCCTAAAAAAA
solcap_snp_c1_1408	TCATATTTGGGGCAAAAACCATAGCAATGTTTCTGGCATTCATCTTGTTG[G/A]TTTCCTCTTGCTCAACAACGTCAGCCATAAGATCAATTGCCCACTTGAGC
solcap_snp_c1_1410	GCGGTCTCAGTTGGCTTAAGCTGATTCACAAGCTCAATAAATTCCTCCTC[A/G]GTGTTGCATTGCAATACCTGTTCAGGTGAAAGCCCATCAAGCACACCTGC
solcap_snp_c1_1414	CTTTTGGAGTTCAAATGCTTGGCACAAATAGCTAACATGTTGTTCTTCTA[A/C]TTGTATCATTTTAGTTTTCATCCATTGCATCTTCTCAAGTGGACTCCTCC
solcap_snp_c1_1415	AATGACCCCAACCAAGCTTACTCTGCACCACATATCTACCTCCATTAAAA[C/A]TATCACCTATTCGAACAGCATGATAACCTCCCCTCCGGTAATCATCAGTA
solcap_snp_c1_1416	CAGTAGAGAAATGACCCCAACCAAGCTTACTCTGCACCACATATCTACCT[C/T]CATTAAAACTATCACCTATTCGAACAGCATGATAACCTCCCCTCCGGTAA
solcap_snp_c1_1417	GTGCTTAAAATTATCCAGTAACTTCACAACACATTTTTTATCATCCTGAT[C/T]GCATTCTGCAATCTGTTTTAGAATAGTGATCTCATCCATCGCTGCTTCCG
solcap_snp_c1_1418	GACTTGGTATCAAATCCAAGAAGCAAAGTAAGCATAGGAACAAAAATGCC[A/T]CCTCCACCAACACCACCCACAGTACCACAAGCTGACCCCAAAAATCCTAT
solcap_snp_c1_1419	GTAGAAAGACTTGCAAGATATCTTGCTTTGCACCTTATTGCGGTGATTTT[G/A]GGATCGGAAGGAAATGCAGGCTTACTCAAATACTTGCTATCTGGTTTTCA
solcap_snp_c1_1420	GGAGGGCAAAATTGGTGCCTGCAATCCCTTTCATACAATAAATGAAGACA[T/C]TTGATAGCAGAATCTGTCAGAGGTCTAGTTTTAGGACCAGTACTGTGAGA
solcap_snp_c1_1421	CAAAAGAGTTTAACTGTCCGACTTCCTTCGGTGTAACCTCCAGTATAGCG[T/A]GTATTCTTCCTTAAATCATCAATGTCAATATCATGGTTTCCCCCTGAAAG
solcap_snp_c1_1422	CCTCAAAGTGAGATGGATGAGTTCAAAAGTCAAGCTGATGGACTTGGTTA[T/C]CCATATGAACTTGACAATCTCAATGAGGCTTTTAACATTGTAGTAGCTGA
solcap_snp_c1_1423	TCAGGTGCAGTTGCCATAGCTGGAGCTGCAGCCTATTGTGAATTCTATAA[C/T]ATTAAAAATGAAAATATTGTAGCAATTGCAAGTGGAGCTAATATGGATTT
solcap_snp_c1_1425	AAAGGGTCATATTCCAAAGTAGCATCTTCTTCACGTATTGGAAGGTCAGA[T/C]GAGCACCAAGTAGAAAGGAACTCTCCATGCGTGACAGAAAAGATTCCCGT
solcap_snp_c1_1426	CTTGAAGAAATATTCCAGAAGTTCGGAAATATCTTATCCTGTAAAGTTGC[T/C]GTTTCTGAGGATGGAAGGAGTAAAGGATTTGGCTTTGTCCAGTTTGAGAC
solcap_snp_c1_1427	AGCTATAAATCTTTCGTGTTCTGTCATTTCACCTTTTGTCCCAGCCTCAC[T/C]TGATTGACCTTCGTCATTGAACCTGGAATTGAGTTGGTTCAATCTTTGCA
solcap_snp_c1_1428	CTGGAATCGGACCCACTCGTTTCCACATTCTGAGTCTCAATATCCTTCAT[A/C]TCTATAGATGTAGCTATAAATCTTTCGTGTTCTGTCATTTCACCTTTTGT
solcap_snp_c1_1429	TATGGTTCGCTTTCGTTTCCTTTGTTGCTTCTCTTCATGCTGAGCTTCAA[C/T]TGTTTCGTCCTCTCTAACCTCTCCAGGACCATTGCAATTTATTTGCCCAA
solcap_snp_c1_1430	AGGGCCTTCTCAACAAGTGATATCTGCGTATCATTCATTATGGTTCGCTT[T/C]CGTTTCCTTTGTTGCTTCTCTTCATGCTGAGCTTCAACTGTTTCGTCCTC
solcap_snp_c1_1431	GGAAGCAGAGTGAGCAACCCACCTTGTTTGTCAAGACTATCCCCTTCAGA[T/C]AACATACGCCCATCCTTCGCAGCACGAGCTAACCTTGCTTTCCGATTGTT
solcap_snp_c1_1435	TGGCAACTACATCTGAAACATTCAGCCTTGACCATGATTTTTCCTGAGTT[T/C]GGTACCATTTTGAGACAGCATGATCAATGTTGAACTCGACTGTTGTGCTA
solcap_snp_c1_1436	AATCCAAAATTCAACTCTCGATCTAGATCCACGCCAATGAGCAATTCTCT[T/G]TGAACGAAATTATCAAAACTATAATGGTTGTTTAAAACAGAAAAAAGTTA
solcap_snp_c1_1438	GCAGGCACTGAAAATGCATGAGCACTGAGCAGGCGAGTCCTTTCTCTGAC[C/G]CCCAATAGTTTTCAGTGTCAAAACTATGAAAAAGAGGTTCAAGAACCCGC
solcap_snp_c1_1443	ATCCTTTTCTGAAAGTGGATTTCCTTCACTAGCTTGTTCTTGAATTGCAG[A/G]ACCAGCGTTGCTGTTTTGCAAAACATCTGCTGATTCTCTATTTGTAACTT
solcap_snp_c1_1446	CCAAGGAGCTCAAAATCTTTTAGGTTAGATGAGTGATGTTCAAAATTTGC[G/A]ACCTCCACTGTATCCACAAGGGTTTCTTCTGACAGTTCGATGACAACAAA
solcap_snp_c1_1453	TTTATTCAAACGGATAATCAACAAAATAGCAGTACATGAACATAAATCGA[T/C]TGAGTATTCGAATAGCGGGATCTAGCTATAATCCAATTTGTGGAAGATCG
solcap_snp_c1_1454	GCTGCTCTTAAAGCTGGGATACTTAAGCACGGGCCAGGTAAATGGCGCAC[G/A]ATTCTCAAGGATCCAGAATTTAGTGGAGTATTGTGTTTGCGTTCAAATGT
solcap_snp_c1_1455	GGATAGTCATCCACAATTTGACGAATCAAAGCAAATTCCTCCTCAAGATT[A/G]TCGCTCCATACTTCTCTAATTTGGATAGAATCAGTTTTTGGTAATACAGA
solcap_snp_c1_1458	AGTATCTGTACTTAGAGAGGCTGAAGACCATATTAAGCTCAAAGACGAAA[C/T]ATTAGTAGTGTGTAAAGCTCTTAGACATGATGGGAAGTTTGTTATCCTCA
solcap_snp_c1_1465	ACTGCAATGGTTACCCTTCTTATCCAATCCAATTGCTCCTTCTTTTTCCC[G/A]TGTAGATGTTCATGCAACGAGCCATTAGCCATGTACTCATAAACTAGAAG
solcap_snp_c1_1468	CGACAATCCACATAAACCTCATCAAGCAATACTTCAAATGCCGATAATTG[C/T]TCTAAGGTGGCTGTGTATTTCTTCCTCTGCTTCTGTTCACACTGTTGTGC
solcap_snp_c1_1469	GTTTATGGGTATGCCAGAAGGTTTGCAAAAATAGGAATTGTTGAAGCACT[T/A]GTTGATTCACTTCATGATGGGATCAAGGCGCCTAGTCTGGTGTCTGCAAG
solcap_snp_c1_1470	CTTCGATGAATTGGTGAAGGAAAATATTGAAGATCTTGGAATGGATTCCA[C/T]TGAAGCCCTTGAAGACGCTATTCAAACCCTAACTCTCCAAGGCGTTGATC
solcap_snp_c1_1473	GTCAACTTCTACTGTTATTTCTTAGTGTCTTACTACTGAACTTTTGGATC[A/G]GATTTTCCTTGTCATAACCATGGGATCTTACCTGAACTTCAAGAACTTTG
solcap_snp_c1_1477	TTTTCAAGGCCTTGACTGGTCTACCACCGTACATGGGTATGCTGCTTGGA[C/T]TGGGAGTTCTTTGGATAATCACAGATGCGATTCACTATGGAGAATCTGAA
solcap_snp_c1_1478	CTACCACCGTACATGGGTATGCTGCTTGGACTGGGAGTTCTTTGGATAAT[C/T]ACAGATGCGATTCACTATGGAGAATCTGAAAGACAGCGGTTGAAAGTACC
solcap_snp_c1_1481	CTTCTAGGAAGTTCACATGTTAAAAGTGCAATGCTAGAGCTTTCAAAGTC[G/A]GATAGAGGGGACGAAACTGAAAGTGTTAAAATCTCTGAATTGCTCCATGG
solcap_snp_c1_1482	ATCTGGAATAAATGCTGTGTTTTATTTCTCTTCAACTGTATTTAGACGTG[C/T]GGGAGTATCCTCGAACCTGGCAAATGTTTTTATTGGGATTGCAAACTTGA
solcap_snp_c1_1483	TGGTCTCCTCCTCCCAGAAATATTTCCCAGTCGAATTAGGGCTAAAGCTA[T/C]GGCATTTTGTATGTCAGTTCACTGGGTAAATTAGTCTCATCAAATTCTCC
solcap_snp_c1_1484	CTCGACCAACTTGGGCCACACCTATTATACTCCATATTTGGCACCTTCTG[C/T]GTGATGGCCGTGGTATTTGTAAAGAGGAATGTGATGGAAACAAAGGGAAA
solcap_snp_c1_1485	TCGACCAACTTGGGCCACACCTATTATACTCCATATTTGGCACCTTCTGC[G/A]TGATGGCCGTGGTATTTGTAAAGAGGAATGTGATGGAAACAAAGGGAAAG
solcap_snp_c1_1486	GATCAGCTTTTTAAGGCAATCACGAGTCTGTGCCAACACAATTCTCTCCA[G/A]TTCTGGGTAGATCTCTGCCATGCCCTGCCCATGAGGCAGTTGGAAAGACG
solcap_snp_c1_1487	TTATTGCTTAGGCTTGTTAGGTCATTAGGGGGAGCAGCAGCAGCAGTAAA[A/G]ATCGTATCCTGTTCATCGCACATGAGAGCTAACGTTCCCGGAGATATTGG
solcap_snp_c1_1488	AGTGCCTGCCTCTCTTCACTTCCTTCAAAATTTTTGCAGTCCATGCATTT[G/A]CAATTTTCAGAGCAAAGAATATTGGCTTGGAAGCACTCACAGTACTTCTT
solcap_snp_c1_1489	CAATTTTCAGAGCAAAGAATATTGGCTTGGAAGCACTCACAGTACTTCTT[C/G]AGGCAACCTGATTTCTTGCAGTGGCAACCTTTGTTATGCTTTGGCAGTAC
solcap_snp_c1_1491	GTTGGAAAGGCAATTAAAAAAGTACCTGTTGTGGTGGGAAATTGTACTGG[A/T]TTTGCTGTCAATAGAACCTTCTTTCCCTACTCCCAGGGTGCACATATTCT
solcap_snp_c1_1495	TTCTTGCCCTTAGCAAGTGAGTGTACTGAGACGGTCTGCATCTGATCTTG[C/A]TCGTCGAAGTAAGATACGGTACCATCGGGGATGACGTCACCAACGGCGAT
solcap_snp_c1_1500	ATAGGAATAGAAGGTCGAAATTTTCCACAAAGGCCAGTCATTGCATGTTC[A/T]GGGAGCTCCCATATTCTGAAGAATCCCAATATGTGATCAATCCTATAAGC
solcap_snp_c1_1501	TTGGCGTGACAATGCCTTTAAGACTCTGCCTGTTCTTTTGAACTCATCAG[A/G]CATGCTCGCTTGTGGGGAAGACCTAGGCCTAATTCCCTCCTGTGTTCATC
solcap_snp_c1_1502	TTCATACGTTGTATCAAGCCCAACAATTTTCAGTCTCCTGGAAAGTATGA[G/A]CAAGGACTTGTATTGCAGCAGTTACGATGTTGTGGTGTCTTAGAGGTAGT
solcap_snp_c1_1503	ACTGACATGTCATTTGCCAATAAACTCAAGCAGCATCTAAATTCTAATCT[T/C]TGTTTCAGAGGGGAACGAGACAAGGCTTTTACAGTAAGCCATTATGCAGG
solcap_snp_c1_1504	AAGTGCAAACCTCCACAGGCTTTCTTTGCTGCTTCCCAAGCTTCAGCTTC[A/G]CTTGTGGATACAGGATTTTTCTTGTAAGTCGCATAAATGTAGCGGGTAGA
solcap_snp_c1_1505	GATGCAACTGCTAGTCCAGGAATCAATGTGTTGTCCTCAATTTCGATCCC[C/A]AGAAGATCCAAGTCTAAACTTGAGCCAAAAACCAATCTAGTCTCCAGGTT
solcap_snp_c1_1511	CTCCTAATATGTGTATGACCCTCTTAGCTAGTTATCCTCTTCCGTTCATA[G/A]TTTGTTTAAGTTCCCCTTTCCTATGTGTTTGAGTTTCAACTGTTGTCGGC
solcap_snp_c1_1512	AGGGTAAGATCAGACTTTTTCCTAAGAGACGAAGACGATACGTTGTGAGC[T/C]GTTCGTCCATGGCTACGACCATGGCCATGGCGCATCTCTTTGCTTAATGG
solcap_snp_c1_1513	CTTCCGGACATACAACATAATCGGGATACTATCCTTCAAACAGCTAAAAA[T/C]TTATATCGATATCGCCGTAGTAGGCTACATGATCATTTCAAGAAATTTGC
solcap_snp_c1_1514	TTTGTTGAGCCAGAAGAGCAAGACATGTTGGACAAGTATAACAGCGAAGA[T/C]GAAATGCTAATAAACCTAGTAGGAGAAATGGCCCCAATATCTAAGACACA
solcap_snp_c1_1515	TGCAAAAACGTGGTTTACTCAAGATGTTTTTGTTGAGCCAGAAGAGCAAG[A/G]CATGTTGGACAAGTATAACAGCGAAGATGAAATGCTAATAAACCTAGTAG
solcap_snp_c1_1522	TACTCCTCGGGCCTAATATCATAGACAAGACCCGGGGAGAGTGCCTTGTG[A/G]GGATCAACATGACCTGCTCCATGAGCCCATGGAGTGGAAAGTTGATCACC
solcap_snp_c1_1523	TCCAAGGAGCATAAGAACTTGATGTACTCCTCGGGCCTAATATCATAGAC[A/G]AGACCCGGGGAGAGTGCCTTGTGAGGATCAACATGACCTGCTCCATGAGC
solcap_snp_c1_1524	ATGTGGTCCATCTCATAGTCCAAGGAGCATAAGAACTTGATGTACTCCTC[G/A]GGCCTAATATCATAGACAAGACCCGGGGAGAGTGCCTTGTGAGGATCAAC
solcap_snp_c1_1525	GTGGGAGCTGCAGGCTCTACCTATGAGGTAGTCATTGATGCTCCCCCGTC[T/C]GTTACTGTGACTGTGAAACCATCAAAGCTTGTATTCAAAAGGGTAGGAGA
solcap_snp_c1_1526	GATACACAGTCACATTTGTGTCAAAGAAGGGTGTTAGCACGATGAGCAAG[A/T]CTACATTTGGTTCGATTTCATGGAATAATGCTCAAAATCAAGTTAGGAGT
solcap_snp_c1_1532	TATTGCAATGGCCAGCTAACCTTGGACGTACCCTTTAGTTTCCCCGACTT[C/T]GTCACTCCAGCTGGAAAAAAAATATCCAAAAAAGAAAAGATACAGCTTAA
solcap_snp_c1_1533	TTTCAACAGCGAAAAATATCTATTTTCATCATCACTCGAGTTGGCAACCA[A/C]GAAGTCTATTGAAAACGCAACTCAGTGGATTGGAACAAATTTTATTGCTG
solcap_snp_c1_1535	ATTGACCACCCAATCCCAGCCATGCCGCCTTGTTTTCTTCCTTCTTAGGA[G/A]CTGCTTCCTCTCTATAGTAAGGTACTTTTGCAGTCAGCCTATCTTTTCTC
solcap_snp_c1_1536	TTAAAAACGCTTGGACGATTACATTTTCTGTTTTCCCGTTTACTTCTATC[G/A]CCGTATACTTTTGTGTACGGTTTATTACCTGGTGCACGGCAAGTAACTAT
solcap_snp_c1_1537	TTTAGACCAGAAATTGAGGAAACAGAGATGGATAGTTTTGAAGAATATAC[A/G]ATAGTTACTTGCCGTGCACCAGGTAATAAACCGTACACAAAAGTATACGG
solcap_snp_c1_1538	AGCCGTTTACAACCGGAATTCAAACAGATCCCTTCCAATTCCGGTGATTT[C/T]GCCGTCGAAAAATTCAGCTAGATTTAGACCAGAAATTGAGGAAACAGAGA
solcap_snp_c1_1539	ATCCAAACTATAATTGCTGCTGCTGTTGCTGTTGTGAATGGCACTACCCC[G/T]AGCCAGGGACTACCTTGATGTTTCTCCTTAGGTGAGAAAGCTTCATCATA
solcap_snp_c1_1540	TTAAAGAACCTAGAAACTGTAATCTATACAACAGGATTTGGGATAAGTTG[C/A]CGTTTTCATCGTTTCACAAGAGATATTCTACCCTTGAAAAGCACATTGCG
solcap_snp_c1_1541	ATAGTCTGCTCTCCACCCAAAACGAAAATCCACACCAGGACATAATCCAA[A/G]AGACGTCTTATTCCGGATCCTGGAGACACCATCTCCACCCAAACAAGTCG
solcap_snp_c1_1542	TAGTCTGCTCTCCACCCAAAACGAAAATCCACACCAGGACATAATCCAAA[A/T]GACGTCTTATTCCGGATCCTGGAGACACCATCTCCACCCAAACAAGTCGT
solcap_snp_c1_1545	AGAGCTTCTGAAAGAGAAGCTTGTAGAGTGACTGAGGGATGCCGGCGGCC[G/T]CTAGAAGTACGCCGTGGACCTTAACAAAATCGTCGAAGGATTGAAATTTG
solcap_snp_c1_1546	AGTAGCCTTCTTTGGCGGCCATCTTCAATCGGCTCAATCTGGAAATAGTG[T/G]CCGCCGTCGAAAGTATCGGAAGAGAGCTTCTGAAAGAGAAGCTTGTAGAG
solcap_snp_c1_1547	TGATCATCAATGTCAAGTTCCTCAAGCTCCAACCATCTCGTATCATCCCG[G/A]CCTTCTTTTACTTTACACATTTCTCTCTCCACTATTTCCACTGCACTCAG
solcap_snp_c1_1548	TACATTAAATTCAATGGTGGTCTTGACACTGAAGAAGCATATCCATACAC[C/T]GGCAAGAATGGCATATGTAAATTCTCACAAGCAAATATTGGTGTCAAAGT
solcap_snp_c1_1551	GGAATATAGGGTTATTACCTATGAGAAGTCCAACTTTGATAACGACTTGA[C/A]CAACACAAATGGTCATGCAAATGGACATGTCATTGTTGATGCTCAACATC
solcap_snp_c1_1556	AGGCGACGACTTGCAAAGAACAATCAGCCTTTCAATAGGGGATAACAAGT[A/G]TACGACTTGTCGTCACAGCTCTACTATTGTATGATTCTTTTTTTTCACTC
solcap_snp_c1_1558	AGACTTGAGATTGGAGAATGGAGTTTACCATATCATGCGGGCTTACACGA[G/T]TTGCAATACAACGAAATCCTCAGTTTCTTCATTTCAACATAAAGCTGAAT
solcap_snp_c1_1559	CACGAGTTGCAATACAACGAAATCCTCAGTTTCTTCATTTCAACATAAAG[C/T]TGAATATTCTATGAATAACCAACTAGAGGCGAACCCCAAAAATCCGAATT
solcap_snp_c1_1570	AATATGTTCTTTTATGTCTTTTTAGTATTGTTTAAGTTGTGTACGGGATT[A/G]GTCCCGAATTTTGTACTCTAAAGTATTAGATGGTTTTGAGACATCATGTA
solcap_snp_c1_1571	AATACCCAATATGTTCTTTTATGTCTTTTTAGTATTGTTTAAGTTGTGTA[C/T]GGGATTAGTCCCGAATTTTGTACTCTAAAGTATTAGATGGTTTTGAGACA
solcap_snp_c1_1574	GGATCAAAACTGGACCTTTTAAGACGAACCTCAAACCTCCTCTTTTTGAG[A/C]TCGTGGTTTTCATGTGCTGTTGATGAGAAGCTCTCTTTACTACAGCTTCC
solcap_snp_c1_1575	AGAGTTTAGATGGGTAGCTAGTGTTGCAGCAATAACTTTTGGGGTATCAG[C/T]GGCTTGCCCTCTTTCCCCAGCCCCCAATTGTGATGATTTTTCATGTTCAA
solcap_snp_c1_1576	GAGTTTAGATGGGTAGCTAGTGTTGCAGCAATAACTTTTGGGGTATCAGC[G/A]GCTTGCCCTCTTTCCCCAGCCCCCAATTGTGATGATTTTTCATGTTCAAC
solcap_snp_c1_1577	AAGTTATCAGTGAAGGTGAGCTTTAGTGATGAATTTAAAGAACCTTATGT[C/A]TCATGAAGTGCATTCGACTTGAGATTTTTAATTTCAGTAACACTGTCAAA
solcap_snp_c1_1578	CATAAAGATATAATAGCAACCTTGTGAAGGCTGTTGTCAAACTATACTTC[A/C]ACTTCTTTGCATCCAAAGTCATATGGCACTAGTCCTTTCAGTTCAGGTCC
solcap_snp_c1_1579	GTTGCCTTCAAATCTATTGCCATATAGGTCCATGCTAATAAGATTTTCCA[A/G]ATCACCAAATTCCTTTGGGATTTCCCCTTCTATGTTATTACTATAAAGTT
solcap_snp_c1_1582	TAATCTTTGTTTTTTCACATTCTAAAGATAAACTAGAAAATCTGTTTCCG[A/G]CAGTATCATAGAGATTAAATTTATTTCAGTTAAGTGTTCATTTATGCTTG
solcap_snp_c1_1583	GAAAAAACAAAGATTACAGTTATTATTTTCTGCATCCAAAACAGATTGTC[G/A]GAGATGCATCAACCTGCCAAGACTACCATAAACCTCAAGCAACTTTGCGC
solcap_snp_c1_1584	ATCATTGCCATGCGCGTCATTGCAACTTCCGGTGATTACAAATCCATCGA[A/T]TTCTCCGATCTCATCATCCGTCGGAAACTCGCCATGAGCCACCCGGAAAA
solcap_snp_c1_1585	AAATACGGTGGTTATTTCGGGGTTTTCGTGAGAATGCTGGCGGAGGAAGG[G/C]GAAACGTGGGACTTTTTCCGGGTGGCTCATGGCGAGTTTCCGACGGATGA
solcap_snp_c1_1586	TGTAATTAATTAATAATGGAAGGAAAAAAATTTGCAGTTCTATTATGTGC[A/T]GAGGATTCAGAATACGTGAAGAAGAAATACGGTGGTTATTTCGGGGTTTT
solcap_snp_c1_1588	TAGGAGAGTCATGGCCAATGGCAAAAGAACGTGCTTACTTTGAAGCCACT[G/T]CACTAAAAGAGCATGCTCGTCTGTCTCCTGAGCATGTACCTGAAGTTTAC
solcap_snp_c1_1589	ATAGGAGAGTCATGGCCAATGGCAAAAGAACGTGCTTACTTTGAAGCCAC[T/C]GCACTAAAAGAGCATGCTCGTCTGTCTCCTGAGCATGTACCTGAAGTTTA
solcap_snp_c1_1590	GAATATCTACTTCAGCAGAGTGTTATGAACACACGCTAACACTGGATGAG[A/G]ACATGTTAGGATGAAAGACGCCTTTCAGACAACTCGTGAATAGGAAGGAC
solcap_snp_c1_1591	CATCAAGACACTTCATGAATATCTACTTCAGCAGAGTGTTATGAACACAC[G/A]CTAACACTGGATGAGAACATGTTAGGATGAAAGACGCCTTTCAGACAACT
solcap_snp_c1_1593	TTTTTTGTTCTTACGAAGAGAAAAATTATGGGTTTTCCGGTGGGATATAC[G/C]GATTTATTCCTACCCAAATTGTTAGTCCACTTACTAACCGTTCTCGGTTT
solcap_snp_c1_1594	CTTACGAAGAGAAAAATTATGGGTTTTCCGGTGGGATATACGGATTTATT[C/T]CTACCCAAATTGTTAGTCCACTTACTAACCGTTCTCGGTTTCATTAGAAA
solcap_snp_c1_1595	ATTATGGGTTTTCCGGTGGGATATACGGATTTATTCCTACCCAAATTGTT[A/T]GTCCACTTACTAACCGTTCTCGGTTTCATTAGAAAGTTCATTTGCGCGAT
solcap_snp_c1_1596	ATAAGTAGGTGATAAAAATACGACGCCGTCGAAAACCTTCTCCAGTCACC[C/G]ACCGCCGTCGCTGTTGGCTCTGATTTCAAGCTGTTCCACTTCTCCTTGCC
solcap_snp_c1_1597	ATATCCTCCAGGACGTGGCCTTCCTGATGTTGGCTTTCCAGGAGTAGGTG[G/C]TGGCATGTTCTCTGTCCCATATGATATGGGTGGCATGCCTGTGCGTGATG
solcap_snp_c1_1599	TGGTCTCTTGGTCTAACTGATTTCTTACTGCCCCGACCTGAGGATAATGG[T/C]AGACAAGAGAATGGAAATGGTGACCAAGGAAGGCAGGACAGATTTCAAGC
solcap_snp_c1_1601	GGCCCTGATATTCTCCAGTTTTGTGCTCTCAAATTATGAATTGCCCAAAG[C/T]TGCATATGCTCAAGCTGTTGAGTTCAGGGAATATATTGATACCTTTGATG
solcap_snp_c1_1603	AGAGCCAAATTGCAGTTAGGGTGGTTGTTGGTGGTCTCATGCAAAATACC[G/T]CAAGTGGTGCACAGCATAAAGATCTGCTTCGAGTACCGGCAAGGCTAGAG
solcap_snp_c1_1604	GGCTAGAGAAGAAGGGTCACCTGTCATTTACTTTCAGTATAGAGGAAGAT[G/A]AGAACAAAAGCAATTCCTCTGGCAGTGGACAATCTCCCCCAAATAAAAAG
solcap_snp_c1_1605	CACCTGTCATTTACTTTCAGTATAGAGGAAGATGAGAACAAAAGCAATTC[C/A]TCTGGCAGTGGACAATCTCCCCCAAATAAAAAGGCTAGGCTCCAAGGTCA
solcap_snp_c1_1606	CAGTATAGAGGAAGATGAGAACAAAAGCAATTCCTCTGGCAGTGGACAAT[C/A]TCCCCCAAATAAAAAGGCTAGGCTCCAAGGTCAACGTAGCTTGGATCATG
solcap_snp_c1_1607	GATTTCGTTTGAATATGGAGTCCTGGGCAACTGACTGTTCTAGTGGCCAG[C/T]GTAAAGCCTTTTGCGTTATATTTTTGAGTTGATAGCTCCCAATTTCTCTG
solcap_snp_c1_1608	CACTGCATACATAACATACATCATCTATTGATTACACAAGGCACCAGGTT[G/A]AACTTAATATTCTTGCGTTGATCTAGTGGAAACAGCATATCAGAAGTCAT
solcap_snp_c1_1609	TTACACAAGGCACCAGGTTGAACTTAATATTCTTGCGTTGATCTAGTGGA[A/C]ACAGCATATCAGAAGTCATTATTTTTGCACATCATGTTGCAGCATTATTG
solcap_snp_c1_1610	ATTATTTTTGCACATCATGTTGCAGCATTATTGTAACTACTGGAGTACAT[A/G]AAATGCAGGTCTTTCCAAAGAAAAGATTGGAATATATTTTATGGTTTGTT
solcap_snp_c1_1611	TCTGGTGGTCTATCAGAAGATGAGATAGACAAAATGGTCAGGGAAGCAGA[G/A]ATGCATGCCCAGAAGGATCAAGAACGCAAGGCACTTATTGATATCAGGAA
solcap_snp_c1_1612	AACATTGAAGGGCTGTCAAAAATCATACTCACCTGTTCTACTGAACATAG[T/C]CTAGACGCTAAGAAATTCACAACTCAAGACCATTGATACAACCAGTTTTG
solcap_snp_c1_1613	ACAGTATCATATTATTGTGGAAACAAAGGATTGTTTCAACATTGAAGGGC[T/A]GTCAAAAATCATACTCACCTGTTCTACTGAACATAGTCTAGACGCTAAGA
solcap_snp_c1_1614	CAGTCAAGAGATAAAATGAAGAAAGACAAGAAAAAAAGGAAGGCCGAAAC[A/T]GAGGGACCTGATACCCCATCAACCTCTCACATTTCTAGCAATCCTATGGA
solcap_snp_c1_1615	CAGCTGCTAATTCTTTAGTTGCTGAGTTGCTTGAAGTTCAGAAGGCTTAC[G/A]ATATTCTAGAGAACAAGGAAGTGGTTGAGGGACAGCTCAAATTGGAAGCT
solcap_snp_c1_1616	TTTAGTTGCTGAGTTGCTTGAAGTTCAGAAGGCTTACGATATTCTAGAGA[A/G]CAAGGAAGTGGTTGAGGGACAGCTCAAATTGGAAGCTGAAAAGGATGATG
solcap_snp_c1_1617	AGCAAGGACAAATGTTCCACACTGAAAAGCCGGCTGGGGCTATAAGGAAA[A/C]GGCAGAAGCTTGCCAAAATCTTTGTTATCAACACCAGTTTTTTCACGTAT
solcap_snp_c1_1619	AATTGCCAGTTCTTGCCTTTCTTGATTCACATCATCCTGATAAACTTGAA[T/C]ACCCTTATCCTTCTCACTGCATCACTGGCACTGATGAATCCAACTTGGTT
solcap_snp_c1_1623	AAAATAAGTTACGTTCCATGAGGTACCTTCTGATACAATTGTTGCTTCAA[G/C]TCCTACTTCGCCCTCAAGAATTTTCTGAAGCCGCCTCTGAATTGGTTATT
solcap_snp_c1_1624	CATGAATTCAGGACTGTCATCTCCCTCTGCTTCATCATCTCCAGAGGAAG[C/T]AAGAAGATCAGAAGATCGAAAAGCTTTGGTACAGCAAATAACCAATTCAG
solcap_snp_c1_1625	ACAAGGCCAGCCTTAACATCTTCAGTGATGACTACTGATTCCTCCTCTAT[G/C]GGAATTTCATTCTTCAAAAGATCTACTGTTTTTATTTCCATCTTTGTTCT
solcap_snp_c1_1628	ATTCCTCCTCTATGGGAATTTCATTCTTCAAAAGATCTACTGTTTTTATT[T/A]CCATCTTTGTTCTTTCTTGCCTATTTTCTTATGGTAGTAGGTATGGGTGA
solcap_snp_c1_1629	ACGAGAGGACACGAAGTTTGAAGAGGGCAAGCTGTGAATGAGCAGTTTCA[C/T]TACCAGCCTGGTTCTTCTTAGCATTGTACATTTTAGCAAGATGGGTGTCC
solcap_snp_c1_1630	CTCCAGCAACGAGAGGACACGAAGTTTGAAGAGGGCAAGCTGTGAATGAG[C/T]AGTTTCACTACCAGCCTGGTTCTTCTTAGCATTGTACATTTTAGCAAGAT
solcap_snp_c1_1631	TTAATGTGTTGTTGAAAAATATGCCCGATAAGGCATCACGACGAGCTGAT[G/A]TTCGTAAGTTTTTTGGCAAAGTGATTCAGGTCTTAACAGATCTTGAACAG
solcap_snp_c1_1632	GGTATTCTCGGTGGCAACGTTAAAGAGTTGCTTCTTTTGGATGTAACTCC[G/A]CTATCTCTCGGTATTGAGACATTGGGAGGTATCTTTACCAGGTTAATTAA
solcap_snp_c1_1633	GGTGGCAACGTTAAAGAGTTGCTTCTTTTGGATGTAACTCCGCTATCTCT[C/T]GGTATTGAGACATTGGGAGGTATCTTTACCAGGTTAATTAACAGGAATAC
solcap_snp_c1_1637	GTAGTTGCAGCAGAAGCTGCAGCACTGGCGGATGGTGGTCCCAAATTGTT[A/C]ATCATCAATGCCTGCCTCTTAGTTTTGCTCACCATCTTCTTCCAATTGGT
solcap_snp_c1_1638	GAAGCTGCAGCACTGGCGGATGGTGGTCCCAAATTGTTAATCATCAATGC[C/T]TGCCTCTTAGTTTTGCTCACCATCTTCTTCCAATTGGTCACAAACCGATC
solcap_snp_c1_1639	CCGCAGTTGGTGCAGATTATAAGGAAGAGGAATGAACATTTAGCCCAAGA[C/T]GGTGACGAGATTGAGCTCGACATTGAGGCCCTTGACACCGAGACTCTATG
solcap_snp_c1_1640	GTCCCCATTGTCAACTCCTTCCCCAGTGAGGGCACCACCCTCGAAGCCTG[A/T]ATCAGCTGCTAAAGTTCCTGCTATGGGAAAGCAACCTAAACCGAGGGCCA
solcap_snp_c1_1644	TGTTGCTGCCTGTTAGATGAGTGTTGCTGTGATCCCTCTGTAATCTGTGT[G/T]TTGTAATTAATTAAGTTCACTTCTTCTTTATGCTTTAATTTGTAGTACAT
solcap_snp_c1_1645	ACAATGTCATGCCTAGTTTACCACAAGCAGTGCCGACAGTTGCAGCGGCA[C/T]CACCAACTTTACAATCTCAGGGACCTCCAAAGGTGGCTGGTTATTCGGAA
solcap_snp_c1_1646	GTACAGGGATCAACCAGTTTACAATGTCATGCCTAGTTTACCACAAGCAG[T/C]GCCGACAGTTGCAGCGGCACCACCAACTTTACAATCTCAGGGACCTCCAA
solcap_snp_c1_1647	CGAGCAGTCTCGGTATGGAACAACCAGTTTACATGATTCATCAAGCACCC[A/G]CCGGAGCATATCACCCACACCAGCACCAACACCAACACCAGCACCCTCAA
solcap_snp_c1_1648	CACAGGTTGGCTATTGGCAGGAAAAACAAGTCCCCGGAGGAGTACTGCCG[T/G]CGAGCAGTCTCGGTATGGAACAACCAGTTTACATGATTCATCAAGCACCC
solcap_snp_c1_1649	GCTTGATGAATCATGTAAACTGGTTGTTCCATACCGAGACTGCTCGACGG[C/T]AGTACTCCTCCGGGGACTTGTTTTTCCTGCCAATAGCCAACCTGTGCAGG
solcap_snp_c1_1651	TAGTTTGCGTTATTTCCAGTAGTGCCCAAGCCCAACTCATGCATGTTTGC[T/C]TTTCCAACCAAAATTGCACCACAACTTCGTAATCTTGACACAGAAACAGC
solcap_snp_c1_1652	TTGATCAGCTTTTATTTCATAAAGTGGTACCTCAAACTCAGTACATTCAA[T/A]TTTCAAGATGGTTTCTATGAATCACCAAAATCTTGATAAATGAATCCACA
solcap_snp_c1_1653	CTGTGAAAGGGGCAGGACTCATCGTAAATGGGTCTGCGATTCGGGTCGCT[G/A]ACCCACTTGCCTTTGAAGAGATTACAAGAAGGTGAGATGGGAATTTTGGG
solcap_snp_c1_1654	GCGTTCCTGTGAAAGGGGCAGGACTCATCGTAAATGGGTCTGCGATTCGG[G/A]TCGCTGACCCACTTGCCTTTGAAGAGATTACAAGAAGGTGAGATGGGAAT
solcap_snp_c1_1655	AACCCAAGAACCCAACTGGGTCGATCCGAGTTAAATCACACTTGTCGGGC[T/A]TCCATTTCCAAGAATTGATCCGACCCATGTTCTCTCTTTGGTTTCTTAGA
solcap_snp_c1_1656	GAATCAGCCACTCTAAGAGTACACAAAAACGAAACCAAGAAATTCTCATT[C/T]AACGAATCTCCAACAAACCCAATATTCTTGTTCCTCATTGAACCCAAGAA
solcap_snp_c1_1657	GGAAAATAGGCTCCTCTCCAAGCACCCTTTCTCTTCCATTTCTTTGCAGT[C/T]GAATCAGCCACTCTAAGAGTACACAAAAACGAAACCAAGAAATTCTCATT
solcap_snp_c1_1658	TATTTCGCAAGCAAAACAGCACGATGATAACCCACGGTAACATTGAACTT[T/G]GGAAAATAGGCTCCTCTCCAAGCACCCTTTCTCTTCCATTTCTTTGCAGT
solcap_snp_c1_1659	AACTCACTCAAGTGAGTCAGATCGAGGCTTCTGATAGTTGTGCCTTTTAA[A/G]ACCTCTTCGATCAGATGATTTAGTCGCCTTGCTTCTTTGTTAACCCCATT
solcap_snp_c1_1660	GTATCTGGAACACCAGGAAGGCACCAGTGCATACAGTCTTGACCCCAGAC[T/C]GACACTGCATCCTTTTTCCCCAACCAAATTGCAGGATGGGCATCTGCCCT
solcap_snp_c1_1661	GTATCAGGAGCTCAGTTGCAAATGATTCACGGAAGCTTTGCAACCATCTA[T/C]AATGATCACCCTGTCTCCAAAATATGAGGAGTGATTAGCTGAGCCAAGAT
solcap_snp_c1_1662	AGGGGTAGGGGTTTTGAGATTTCACCTTTGAGACTGTTTAGCCATGTTCC[A/T]GGGGCTTTGGTTAGAGATGATGTTTTCTGGTGCTTGCTCTTGGGAGGAAA
solcap_snp_c1_1663	GATTTCACCTTTGAGACTGTTTAGCCATGTTCCAGGGGCTTTGGTTAGAG[A/G]TGATGTTTTCTGGTGCTTGCTCTTGGGAGGAAAATTGGAGGCTGATTATA
solcap_snp_c1_1664	TTGTGAAGGAAAACGATTTGGGTAAAGAAGATGAATTCTCAAAGCCATGG[T/A]GAGAGGATTCGCGTTGATATTTTGGGATTTTTAAGATTTCTTCTTTTTTT
solcap_snp_c1_1680	CGAAGGCCCAACAATTTCAGCCTTTGCTTCAGAAACGGACCGGTGCAAAA[G/A]AGGCGTCTTTTCACGTGCAGTGCAATCTACAATCCACAGATTCAGACTAT
solcap_snp_c1_1681	AACTAGTCCAAATTGAAATTGTATGTTGTATTCTTCGAGCCTTTTACATA[T/A]CAAAGTTAAAATAACGAATAAATGTTGCAGTGTTTAAGTATAGGAGGCCA
solcap_snp_c1_1682	ACTTGGACATCTAAAACTAGTCCAAATTGAAATTGTATGTTGTATTCTTC[G/T]AGCCTTTTACATATCAAAGTTAAAATAACGAATAAATGTTGCAGTGTTTA
solcap_snp_c1_1683	GGGATATTCACTTATGTGCTTGATCGCGTCCCTCCAGGCACAGTTGACGT[T/C]ATCCTGTCATATTGTCACTACAGTGTCAACGATTCAACTTTGGAGGATCT
solcap_snp_c1_1684	TGAAGCAAGCTGGAAAGATCCGCTTCATTGGTATAACCGGCCTACCTTTG[G/A]GGATATTCACTTATGTGCTTGATCGCGTCCCTCCAGGCACAGTTGACGTT
solcap_snp_c1_1687	CTTTAGCGTCACTCATCCACTCACATTTGTCATCTTCTCATTGAAGCAGA[A/G]GAGTATCTTTCACATTTCAAATCCCTAATATTTACATCAATGGCAGCTCA
solcap_snp_c1_1688	GTAATTATCAATGGATTTGAGACGATCATCCCGTTGTTGTTATTTCTTGG[T/C]CATCTTTATTCTTGCGATTGCTGTTCGGTTTTCTCCATCTGCAGCTTCTG
solcap_snp_c1_1693	AAGGAAGGAGATGGGTTCAATTTGGAGGGTTATCCAGAGTGGAGAACTAA[A/G]CCTGAAACAGTAAGGATGCATTTTGAAGTTCTGGCAAAGGTAGATGGTGA
solcap_snp_c1_1697	CGGTTGTAGGCTAGGAACAACTGTGCTAAAGACTTTGCTTCACCAATATT[G/T]GATGTCACTGGGCCTTCAAATAGATTCAATGTGAGATCAATGATTTCCAA
solcap_snp_c1_1701	TTGAGCAGCACCTAATGCAATGTCATATCTCACCAACCAATCCATCTTGA[C/T]TTTCTGAGACGTGTGCAATCGGTCCCATAAGCTTCCATTAGTTAAGTATT
solcap_snp_c1_1702	TCATATCCGTGATGCAGATACTCAAGCCCTTGAGCAGCACCTAATGCAAT[G/A]TCATATCTCACCAACCAATCCATCTTGACTTTCTGAGACGTGTGCAATCG
solcap_snp_c1_1703	GTTAGCAAGTCCTTGTTTCCTGCCATCCTCATTCGGTGAATTTACGACTA[C/T]ATTTGTCAGCTTGCAAGGCTCGGCTTCTTCTAGCATATGAACTACCATCC
solcap_snp_c1_1704	AGAAGTGGCTTGAGGTGGAAAACTTGGCAGGCTGGCTTGTAAGACCTCTT[G/C]GCTGCTGCTTGTTCAAATTTCTTAGTTACAGGTTCATTCTCTTCTAAGCT
solcap_snp_c1_1705	CCGAGACGTGTTGTGTTCCGACTTCTCTGCCATGCTTCACGCGTCGGTGG[G/A]GTTATCGGAAAATCAGGGTCCATTATTAGACAACTTCAACAAGACACCTC
solcap_snp_c1_1706	GCTTCACGCGTCGGTGGGGTTATCGGAAAATCAGGGTCCATTATTAGACA[A/G]CTTCAACAAGACACCTCCGCTAAGATTCACGTTGATGTGTCCGCACCAAA
solcap_snp_c1_1707	TCCGCACCAAACGACCACAACCGACTCATTGTTGTAGTAGCCCCTGCTTC[A/T]GTAAACAAGAGGATAAGGCTATTGGGCCCCATTGGGGATAACCAGCGGAA
solcap_snp_c1_1708	TCAGTAAACAAGAGGATAAGGCTATTGGGCCCCATTGGGGATAACCAGCG[G/T]AATGAAGAAATTGATGAAATAGAGGTTTCGGCTGCACAAGAAGCACTTGT
solcap_snp_c1_1709	TTAGTGAAGGGGAATCAAGTGGGGGCTTTGATGGGCAAAGGTGGAAAAGT[A/G]ATAGACACAATTAGAAGAGAAAATGGATGTAGGATTAAGGTATTAACTTC
solcap_snp_c1_1710	AAGGGGAATCAAGTGGGGGCTTTGATGGGCAAAGGTGGAAAAGTAATAGA[C/T]ACAATTAGAAGAGAAAATGGATGTAGGATTAAGGTATTAACTTCAGGAAA
solcap_snp_c1_1711	GAGCCAATTGATCTACCTGCACAAAGGAGTTCAATGTCACAGCCAATAAC[T/C]ACAAGCTCTTTCTCAGGTGCCTCTGGATGTCATTCTGTGCCACTAGAGGC
solcap_snp_c1_1712	TTGATCGGATTCTGGATGCTGGTTCTGGGATGAATTTGGGAACAAGATCA[C/T]TAATTACATTCCGACTTGTGGTGGCAAACAGCCAAGTTGGTTGTTTATTG
solcap_snp_c1_1713	GCGGCTTGTAGAGGAAGAAGCTCGTGATCTTAGTGGAGAAGCTTTTGCTC[G/A]TTTTATGGATCATCTATATGAACGCATTACCACATTTCTTGATAGTAATG
solcap_snp_c1_1714	TGCTTTTGAAACAAAGCGTGATCCTGAAATCTTGGTCCTTGCTAGTAAAG[T/C]TCTTGGTCACCTAGCTAGATCTGGTGGTGCAATGACTGCAGATGAAGTGG
solcap_snp_c1_1719	CAGAATCTGTTGACAGTGCATTTCTACGATAGAAGCCTCCATCTTCTTCC[C/A]TAGATTTTGTCTCCTCGTCTTCTTTGATATTTGTGTTTGTCTCCTCTAGC
solcap_snp_c1_1722	ATAACTTCCTCATCAATGCCATCTTGCCCGCTTATAGAGGAAACAGAAGA[G/A]TTTTCAAGTTGTTCCATCAGCTTGTCAGTCAAATACATCTCCGCCATATC
solcap_snp_c1_1723	ACAACGGCAACTCTTGTGGTTAGCGCCTTTGTTGTTGTGGCTGGAATTTT[C/T]GGTATGAACATTAACATTGACCTGTTCGACGAAACAAAATCTGGGATGCC
solcap_snp_c1_1724	AACTGAGTCTGTAGGGGTCTGTTCGTGTATGCACCTGCTACTGTGAGAAG[A/G]GCTGCAAATGCCCACACTATTCCAACTGATAACAAGACAGCGAATCGCTC
solcap_snp_c1_1726	GTCACTTTTAGCCTCAGTGGAGACAGATAAAGACCTCTCATCCTGTTTAC[G/A]GGCTTGATTCATTCTTTTGAGAGTCAACCTTGCTTTCTCTCTAGAACCAC
solcap_snp_c1_1727	CAGCTCGTGCAGCAGCTACTGCTGCCTCTTGAGGTGTCATACTCCTCATC[A/T]TAGTTAACTCAAAATCTACTTGAGCCTTAGTGAGTGTGTTTATATCATCC
solcap_snp_c1_1728	GGCTACTTCTGCTTCTGCAACAGCTCGTGCAGCAGCTACTGCTGCCTCTT[G/C]AGGTGTCATACTCCTCATCATAGTTAACTCAAAATCTACTTGAGCCTTAG
solcap_snp_c1_1729	TAAATCAGCTGTGAACATGGTGGAAGAAAAGCTCAAGGACTGCAGCATGA[G/A]TGAGAGAGACATAAATTCCTCTCAAGTAGATAATTTGAAGTTAAATGAAC
solcap_snp_c1_1730	AAGCTCAAGGACTGCAGCATGAGTGAGAGAGACATAAATTCCTCTCAAGT[A/G]GATAATTTGAAGTTAAATGAACTTGAACGTCAAGATGTTCGGATAAACAA
solcap_snp_c1_1731	GATTGGCTTCAAGACAGTTCACCAAGTTAGTGGTGAATCACTTGGAGATG[T/C]TGGTCACATGTTAGTCTGGGGAGGCGTAGGCACTCGAATGGATGCAGACA
solcap_snp_c1_1735	NNNNTAGGATCTATATTGCTTTCAGTCTTACTTGGCAGCAAGTTGCTGTT[A/G]GTCCCTGCCAATCTGAGGTTGTGGTTAAACCAAGTTGGATCTCACTTTTC
solcap_snp_c1_1736	NNNNNNNNNTAGGATCTATATTGCTTTCAGTCTTACTTGGCAGCAAGTTG[C/G]TGTTAGTCCCTGCCAATCTGAGGTTGTGGTTAAACCAAGTTGGATCTCAC
solcap_snp_c1_1737	AATCTACCAGATAAACGCTCTATCAGCAATGCAGCTCCTCTAACAGACAT[C/T]GAGGATATTCGTAGGCAGTAGAGTTATAGGTATGTTTTATGTTCTAGGTT
solcap_snp_c1_1738	GCCTGTGGTCAATTGGTGGTTAATCTACCAGATAAACGCTCTATCAGCAA[T/C]GCAGCTCCTCTAACAGACATCGAGGATATTCGTAGGCAGTAGAGTTATAG
solcap_snp_c1_1739	TCGATTTTTACAAGTACGATTTTGGATGGGGAAAGCCGATTACGCATAGA[G/A]GTGGCATTGGAAACATGCTAGAGGGGAAAATAACAGTGTCACCTGGACAA
solcap_snp_c1_1740	AGCAATTACTTTATGCTGAACAACTCTCCCCGATTCGATTTTTACAAGTA[C/T]GATTTTGGATGGGGAAAGCCGATTACGCATAGAGGTGGCATTGGAAACAT
solcap_snp_c1_1741	AGCAGCCAATGAATACGCCATCCTCTAGCTCTGTTACTTGCACTGCAAAA[C/G]AGGGCTGGGAGGTAGCCTCTAGATTTTGGACTCCATTTAATGGGAAGAAA
solcap_snp_c1_1744	AAGTCCAGTTTGAAAGTAGTCAATTTGAAGCTCAAGAATGTCCCATGGTG[A/T]CAACTCAATAATCTTACAATTATCTGTATGGTGCTGACTTCTTCCAGCAG
solcap_snp_c1_1748	TTGCCGCTCTTCGTTTCTCCGTTCGCCGGTTCAGTTTACCTCCGGTAACC[A/C]TCGTTGATAATCCTGATGTAAGTCCGAGATCTAGATCCTCCGACACCTCA
solcap_snp_c1_1749	ACGAAGAATGAAGCAACACTTGTGACTCTGGAGAGATCACTTAGCCCAGA[A/G]GCCTCAAGGCCATCAAGGTAAGCATCAATGACTGCTTCATATCTTGAAAG
solcap_snp_c1_1751	CACAATAGCCTCTGCTTCTTGGCACCTTTCTTTACCAAAGCCTCCCATCT[T/A]GGACCAGAAAATTTCTTCTGGTAAAGATCGTAAGCTAGAGCTGCCTGTGC
solcap_snp_c1_1753	ATAAATGACAAGTTCTGTTTATCTGAGTTTTCTGCATTGTAATGTATAAT[C/G]AGAGGATATTTGGTGGTAATACTTTTCTTTGTGAGAAATTTGATATTGGT
solcap_snp_c1_1756	GAAGAAAAATGTGAGGAGGTTATTTTGTTCCCGCGAAGCGTATCCCCTCC[G/A]TTCTTCTCTCACCTACAACATTCTACTAAAATGGCGACGCCCTCTTTTTC
solcap_snp_c1_1763	TTGCTGATATGGGGTTGATGAAAACCGAAAAAATCCTAAGAACGCCACTG[C/T]GATAACCCTACAGAGCAAATCTTGGATGTGTAGAACAAGAATTTCTTCTG
solcap_snp_c1_1764	TAGACACTACATCATCGTGTTTTTCATCCCCAACAGTATCCATTGAAGTT[G/A]CATCCATTCCCATCAAATCTAAAGACTTTAATCTCTTTCTTGAGTAAAAC
solcap_snp_c1_1765	TGACACTAGTGAAATGATTAACAAAGCGACTCTAAGAGTTCAAAAGAAAA[G/T]GGCGGTAGTAAATAAATAACTTCTTGTCCACACAAAGCAATCCCCGTGAA
solcap_snp_c1_1766	ACTAGTGAAATGATTAACAAAGCGACTCTAAGAGTTCAAAAGAAAAGGGC[G/A]GTAGTAAATAAATAACTTCTTGTCCACACAAAGCAATCCCCGTGAACTAT
solcap_snp_c1_1770	TAGATCCTAGCTTCTTAGACAGTGGTATCAGTTCCCTCGGAGCTCAATCT[G/A]TCAAGAGGCGAAGATCTAAGGAAAATGGTTTTCTACAAGGCACTGATATC
solcap_snp_c1_1773	AGTCTTAAAAAAGCTATAAAGGGCGGCGATTGAACTGGTTGAAAGTTGAA[T/A]ACGCAAAATCAAAGTATTGTTGATGATTAATGGCTGATTCTAGATTAGCA
solcap_snp_c1_1774	CCATTTGCAAAAACTTTATCAGGCTCACCCAAGTCTGTTGAACTTTGAAG[T/C]GCTGATTCCTTATTCACAGCTAATCCATCAGCATTGTTTTGAATAGGAGA
solcap_snp_c1_1775	AGTGTTTCCACCCCTGGATTCACTAAATTCAAGCTCACCATTTGCAAAAA[C/T]TTTATCAGGCTCACCCAAGTCTGTTGAACTTTGAAGTGCTGATTCCTTAT
solcap_snp_c1_1778	TCTTTTGTTACTAAATTTCCATCTGGCAATCTTGACAGACCAGAAGCTTC[C/T]ATTGTAGCATTACTTGACCGGGGTCTCTCACCATCCTGTCGAAAAAACGG
solcap_snp_c1_1779	CAACAAACTAAGAAGGGGCCGAACATTCTCTTGCTGAGAAGCTGTTGAAG[C/T]AGGAAACCCATATGATCCCCCTTCCATCTGTTTTGATCCCCTATCAGTTG
solcap_snp_c1_1780	TGCTTCTCCAGTCCAGGAAGATTGTGATATTCAAGCTGACCCGAGAAATG[G/A]CGAGATGGGGGTTCCTTCTCCAACAAACTAAGAAGGGGCCGAACATTCTC
solcap_snp_c1_1781	GCATGTAGAAGAGGGAGTATACTTTCATGCTTCTCCAGTCCAGGAAGATT[G/A]TGATATTCAAGCTGACCCGAGAAATGGCGAGATGGGGGTTCCTTCTCCAA
solcap_snp_c1_1782	CCTGGTCTAGCATTTAACACTCCAGAACCGGACAATACACCTGATGCAGT[T/C]TGTGATGCAAATCCAGAAGTTGAAGCAATTCCATCAGTAGAAGCTGCCCC
solcap_snp_c1_1784	CAGTTGGGTTTAGTCTCAGATCTTCCAGCCACAGTGGCTGCTATTAAGAA[T/C]CCCAGTTCAAAAATTGTATATGATGACTCCAACCATGAGCGTTATCCACC
solcap_snp_c1_1799	TGCCCATACTTGTGGACCCTCCACAGCAATAGCAAAGGGAATCAGAATCA[A/T]TAGAGACATCATTGATAAACAAGCATAGTAATTCATCCCTCCAACTGATT
solcap_snp_c1_1800	CAAGATTGTTAGGTGAAACTTTCCCATTGCCAGTGTACCTTTCACTTTTG[C/G]CAATTATTGGTGGTTGTGGACTTGCTGCTATTACTGAACTCAACTTCAAT
solcap_snp_c1_1801	GCTCACACAATTGGTCATGTGGCTGCAACAGTGAGCATGTCAAAAGTTGC[T/A]GTTTCATTCACTCATATTATTAAGAGTGGAGAGCCTGCTTTTAGTGTTTT
solcap_snp_c1_1802	TTTGCAACATGGTGGGCTTTGAATGTTGTTTTCAATATTTACAACAAGAA[G/A]GTTTTGAATGCATTTCCATTTCCATGGCTTACTTCTACTCTTTCTCTGGC
solcap_snp_c1_1803	CAATGTGATAAGCATAACATCTTGTCTAAAAAACCTCTATACATTTCAGC[A/T]GTACTAAGTGGATTTGGACATGCTGATGAATCAAAAGAGTTCAAATCTAG
solcap_snp_c1_1806	CGTCTTGCAAAGGATCCTCAGGTGGTTCCATCACTGATTCATCATCTCCG[T/C]ACTGCCAAAACGCCTAATGTTAGGCAGCTTGCGGCGGTACTTCTCCGTAA
solcap_snp_c1_1808	TCTTGTATCACTTAGGGGGTGTTGTGTGACTGATGAAAATCGGATTGAAA[G/A]TGGGGAGAGTGAAAGATTCCTTGTCTATGATTACATGCCCAATGGGAATC
solcap_snp_c1_1809	GAACATTCTTGGGTTTACTATTTACCGCAGAAACTGAATACCCAGAAAGG[C/T]AAATAGAGAAAGCTACAGCGATCACAACCCAAAACCCAAATCTGAAACGA
solcap_snp_c1_1810	CAGACCATTTAGCCCTGAGAGCAACCTGAACATTCTTGGGTTTACTATTT[A/G]CCGCAGAAACTGAATACCCAGAAAGGCAAATAGAGAAAGCTACAGCGATC
solcap_snp_c1_1814	ATGGGTCCCCAGAGCACCATATAAGATAGCCACCGGATTTCCTACATTTG[A/T]ATCTGGATGGACATGATCAAACTCAAAAATCTCGGGGTGCAATGTATCAA
solcap_snp_c1_1816	GACAAAGTTGTCTCCTGACCACCATCACCATCGTCTTTCAAAGCATAAAG[C/T]TCTGAGCTTCGACCAGGAGCAAGCTGCAGGTACCAAACTCCAGGAAACGC
solcap_snp_c1_1817	TTCTTAACCACTTCCATGTGAACAAGTTTACCACGCAAATCATCTATAAT[A/G]ATCCGTTTTGACAAAGTTGTCTCCTGACCACCATCACCATCGTCTTTCAA
solcap_snp_c1_1819	CGATAGCCATCCATCTCCCTGTTGTTATCACAGAAAGGTGTATATGCAAG[G/A]GGCCGTCCTTTCAAATCCATGTCATAAAGTTCTCCCATGTCAGTTCTTAC
solcap_snp_c1_1820	TGGGTTCTTTTGTCATGGGATTATTGCAGAGGTCTATTGTTTTTGCCTTG[G/A]GCTTTGTTGCATTACCACACCATGACTCACACCAAAGCCATTCTTGTGGG
solcap_snp_c1_1828	TCTTTTTTTGGGCAACAAACATTGAGATATATTCACAGCAAGGACTTCCC[A/T]GTAAGCTGGCATAGGCTTTCAATCAGGATGTATTGGTAGAACAGCCAACT
solcap_snp_c1_1829	CTGTCTCACACGACGACGAAGCACCCATCTATGGTATAGGCCAACCAAAT[A/G]GAAAATGGCCACCGTGGCAATAGCACAGATGTCAAACAACCTCCAGATTC
solcap_snp_c1_1830	GTCTCACACGACGACGAAGCACCCATCTATGGTATAGGCCAACCAAATAG[A/C]AAATGGCCACCGTGGCAATAGCACAGATGTCAAACAACCTCCAGATTCCC
solcap_snp_c1_1832	TCAATGTATTTCATTGCCACGAGTTCTTTGGTCTCCTTGTTCCTCATGAG[C/T]CTTGCAACACCAAAATTCCCAGACCCTATATCCTTCACAAGCTCGTATTT
solcap_snp_c1_1836	ATGATGGTCATCTTTCTTACTGGTCTGGTGTCTATGATATTGATGCGGAC[G/A]CTAAGGAATGATTATGCCAAATATGCTCGGGAAGATGATGACCTGGAGAC
solcap_snp_c1_1837	CTGGGTACAGTTGTTGGAAGAAACTGGAGTGGTGCTCCAAACAATCCGTG[T/C]CGTGTCAAGACCATTCCTCGCCCTATACCTGTGAAAAAGTGGTACTTGAC
solcap_snp_c1_1838	ACATATTTCCTGCTAAATGCTGAGAATTATCATTGGCAGTGGACTTCATT[T/C]TTCTCAGCATTCTCTACAGCTGTCTATGTCTACCTGTACTCAGTATATTA
solcap_snp_c1_1839	CATTGGCAGTGGACTTCATTTTTCTCAGCATTCTCTACAGCTGTCTATGT[C/T]TACCTGTACTCAGTATATTACTACTATGTGAAAACTAAGATGTCAGGGTT
solcap_snp_c1_1840	ACTTCATTTTTCTCAGCATTCTCTACAGCTGTCTATGTCTACCTGTACTC[A/G]GTATATTACTACTATGTGAAAACTAAGATGTCAGGGTTCTTCCAGACCAG
solcap_snp_c1_1841	TACGTCAAGAGGTTCTTCCATTTGTGGATCAACTGAGGCAACAACTTCCT[C/T]ATAAAAGTCTTTTGAAAGTTAATGGTACTTGCGCTGAACAAGACGACAAT
solcap_snp_c1_1842	GAGGCAACAACTTCCTCATAAAAGTCTTTTGAAAGTTAATGGTACTTGCG[C/T]TGAACAAGACGACAATGAAGGACACTTTCCAAATGCTGGACACTGGTTAC
solcap_snp_c1_1843	GCTGGACACTGGTTACCAGTTCCAGAAGCTGTTGAAGGTCTGCAGGCTGA[G/C]CTACCATTTGAGTTTCAGGTGCTTGAAATTGCATTGGAGGTTGTTTGCAC
solcap_snp_c1_1844	CCATAATCATCCAAATACAAAATGACTTCAGCAAAACATAGTCCCTTCTG[A/C]CTAATAATTAGAAGTATACATCAGAAATATTCAGTTATCTCCTAGTAGTG
solcap_snp_c1_1845	TCAGAAATATTCAGTTATCTCCTAGTAGTGGAACGGAATGGATACATTTC[T/C]CTTTGTATTGTCCAACACAAATCATTTTTCCGTCGACTTCGGGAGGAGTT
solcap_snp_c1_1846	ACACAAATCATTTTTCCGTCGACTTCGGGAGGAGTTGCAGACGCTTAGGA[A/T]TATCTGTGTTTTTTGAAACTGACTCCATCGAAGGACTCCCATTTTTTATG
solcap_snp_c1_1847	CTGTGTTTTTTGAAACTGACTCCATCGAAGGACTCCCATTTTTTATGATC[A/G]AGAACGCTCAAGTCATCAAGATCTGAAATGGCAAACAAATATTGAGTGAG
solcap_snp_c1_1848	GAAATGGCAAACAAATATTGAGTGAGCTTCATGAGCTCGTCATCACTGCT[A/C]CGATTAGCGTGTGCCTTTCTGAATGGCTTTATAGGCAACCCATTTTGAGG
solcap_snp_c1_1849	TGTTGCTGCTGCATTAGCATTGAGCCTAGTTGCAATGGATTTCCTCTCCC[A/G]CTTTGAAATTCTAGATTTGGTGGGATATTAAACCTAGGCATGAAATGTAA
solcap_snp_c1_1850	ATTCCCAACCCAAGATGTTGAGATGGTTGTTGTTGCTGCTGCATTAGCAT[T/A]GAGCCTAGTTGCAATGGATTTCCTCTCCCACTTTGAAATTCTAGATTTGG
solcap_snp_c1_1851	GAAATCGACACAACGGGACCTTTATGACCTTTATACTCGAGATAACACGA[C/T]GTTGGATAAGGTCTGAGATCCTTGCGACTTGGCAACTTGGGCTTCAAAGA
solcap_snp_c1_1852	TAGAAATCGACACAACGGGACCTTTATGACCTTTATACTCGAGATAACAC[G/A]ACGTTGGATAAGGTCTGAGATCCTTGCGACTTGGCAACTTGGGCTTCAAA
solcap_snp_c1_1853	TCATGGACTGCAAGTTCCATCCTAGGCAACCATGGTTGTTTACTGCAGGA[G/T]CAGACTCTGTGATCAAGCTCTACTGTCACTAAGAAGATTACTCCAAAATG
solcap_snp_c1_1854	CCTAGGCAACCATGGTTGTTTACTGCAGGAGCAGACTCTGTGATCAAGCT[C/G]TACTGTCACTAAGAAGATTACTCCAAAATGCATCTATGCTACTGATTGTC
solcap_snp_c1_1855	TGCAAGAGTTGAACTGCTGCTATTGATGGTATCTTTTCCCTCAGTTTCTG[A/T]GTTACAGCCACACGAACGGTCATTACACCAGCTGCAGGACCTGTGATTCG
solcap_snp_c1_1856	GGTACTGCTTCAACCGCAACAATCTCTGGTATCTTTTCCATCAAACGACG[T/C]TCAATTCCCAATTTCATTGTCGTGACTGAACTTGGACAGGATCCACACGC
solcap_snp_c1_1857	ACTGAACTTGGACAGGATCCACACGCTCCTTGTAGTTTTAGCTTTACAAC[A/G]TTGCCATCAATTTCATGCAATGCAACGTTTCCTCCATCTGAAATCAGATA
solcap_snp_c1_1858	ATCAGATATGGTCGAATTTCATCCAGCACACTCTCAATGTTTTCTGAAGT[T/A]AGCGGTAACTCTACTACTGAATTTGGCTCTACTGCTGAATTTGGAGTTGC
solcap_snp_c1_1859	TTTCATCCAGCACACTCTCAATGTTTTCTGAAGTTAGCGGTAACTCTACT[A/G]CTGAATTTGGCTCTACTGCTGAATTTGGAGTTGCAACAGCCTTTACAACT
solcap_snp_c1_1860	TAGCCCTCCAGCTTTTCTGCTCTTACCCCTCCCACTGGCTTTGCGCATTA[T/C]ACTAACTGAGTAACTTGTAATATTTCCTTTTCCAGGTATTTTCGCATATT
solcap_snp_c1_1861	ATATTGTACAACCTGGAAATCAAATCGTGCCTACTTTTAAGCTCCATGGT[A/T]GCCAGCAAACCCTGGCAAAATCTCCTCCCACTTGCATAAAACTTGAACAC
solcap_snp_c1_1862	GGAGCAAGAATGAAGGTTGCTCAAGAAATTTACAAAGAACTTCAGAATGC[C/G]AGGCAAGAAGCACTGCAGAGGAAGAAGGCTGAACAGAGAAAGAAGGTAGA
solcap_snp_c1_1868	TCCAGGATCAATACTGCATCAGCTAACTCCAAACATTTAGCTGATGCAAA[G/A]ACGTTTCTCAGTGCAGCACTGACAAACAAAGCTACTTGCTTAGAAGGACT
solcap_snp_c1_1869	CTGACAAACAAAGCTACTTGCTTAGAAGGACTCGATTCGAGTAGTGGATC[G/A]TTGAAATCTACGTTGATTAATACTCTGAGTAGTACTTACGAGCATGTTAG
solcap_snp_c1_1870	CTCTGAGTAGTACTTACGAGCATGTTAGTAATTCTCTGTCTATGCTCTCG[G/A]AGTACTCTGTTAAAAAACAAAGCACTCTGTTTTCAAAACAGGGAAAAAAG
solcap_snp_c1_1873	TATAACATCAATTGCAAACGTCTCCTTATAACAATTCCCTCATTTTTCAA[T/C]TTTTTCAAGTCATCAACAACTAGGTCCATTTCATTTTCCCACATATCACT
solcap_snp_c1_1874	CCATAATTGTAATCAAAGCTTTGAGCTAATCTACTTCTCTCTGAATTGAA[T/C]TTAGTTGCCTCAATAAACAAAGGATCATCTAAAGACTCAAATTTGTCATC
solcap_snp_c1_1875	CCTTGAGGAAAACGTTTCTGAAGCTCCTGAACAGCAAGAAGGATGCTTTG[C/T]CTTGCCTCCAATGGCCGAAGATCCGCAGGAACAGATATTCTAAGCTTACT
solcap_snp_c1_1876	GCATGACTCAATAAATTCAGAATTGTATAGTAACTCAGCCTAAACGTGCT[G/A]ACTAATGGAGCTGGTTTACCCAAAACCATGTCCTTGATGCTATCCATCTC
solcap_snp_c1_1877	GCTTGGGTTATATATTTGTCGATTTGACGCTTATTAGCAGTTGATTTTAG[T/A]ATTTTGCTTTTGATTTTCATATGTAGGAGTTACAATGTTTTGATCAACTT
solcap_snp_c1_1878	GTAGCTTGGGTTATATATTTGTCGATTTGACGCTTATTAGCAGTTGATTT[T/A]AGTATTTTGCTTTTGATTTTCATATGTAGGAGTTACAATGTTTTGATCAA
solcap_snp_c1_1880	TTGGCTGGAAAGAACTCCATCTCTTTATCAGCAAACCATCTTCAAAAGCT[A/C]CGGTTGTCATTTCAATTAACTTCTCCTCTTGGGCATGCTTTGAAGCCACA
solcap_snp_c1_1881	AACTCGTTCTTGCAACCGTTGGGATCTGTTACATTAGATTTGCCAGAGGC[T/G]CCAGAGAAGGCAGCACGTCCACCTCCTCAGGCTGTTGACCCTTCCTCTAG
solcap_snp_c1_1882	TGTTACATTAGATTTGCCAGAGGCTCCAGAGAAGGCAGCACGTCCACCTC[C/T]TCAGGCTGTTGACCCTTCCTCTAGATTTGGGCCCAAGGCAGAAATAGCTC
solcap_snp_c1_1892	ATTCCAAAATCCTAACAACCCAGAGACAAGGAAACTAAAGACTATATCTC[G/A]AATTAAAACATATACAACCTTAGAATATATTGCAAGTGTCTAGGCAAAGC
solcap_snp_c1_1897	ATAACCTTGTCTAAAGTTCAATAATATGTAAACCAATATATTGTTTTTTT[G/T]ATTATACATAGAAAAATATGGGTCATTTACAAGTTTTTATTGTATCATTT
solcap_snp_c1_1898	CACATTTTTTGGACACATTTGTTGTAATTGGGCTGCATATGTCTTGTTTA[G/C]ACTTGGGTCCACTGGGTTTTTAGGGCTAAAGTTGAAAATTCTATTCGAGA
solcap_snp_c1_1901	GCTTGTACTGAGAGAAGATTGACAGATGATGAAAGTGCAGATCTGGCTAA[G/C]AGGGATCGAATAATTAAGAATAAGACTATCGAGATAGATCTTGAATCAAG
solcap_snp_c1_1904	CAAATGGTATAGAATCTCATGGTTCAAGGGGAGCTTCCCATCAATGACAA[C/G]ATCCAAATAACTCCGTATCTCTTGAAGTCGAGCATCCAATCCCTTCAAAG
solcap_snp_c1_1905	TGGTATAGAATCTCATGGTTCAAGGGGAGCTTCCCATCAATGACAACATC[C/T]AAATAACTCCGTATCTCTTGAAGTCGAGCATCCAATCCCTTCAAAGCTGC
solcap_snp_c1_1908	GCTTGTAATTCCATATGTCCAGCCCAAGTGCCATCCTTCTCCATGGACTC[A/G]CAATATTCATCAAATGGTACATCATCTTCAATAAAAGGCTCAAACGTATC
solcap_snp_c1_1909	TCACCCCTTCATCTCACCCACACCCATCATCATCGTCGTGGTTTCGCCGT[T/C]TCCAATGTCGTCATATCCACTACCACCCATAACGACGTTTCTGAACCTGA
solcap_snp_c1_1911	TGGGCCAAACAGCCCAACATCCTACTTGAGTCGGCCTTCATCCTTGTTCG[G/A]ATTTTGGAAGTTGATATACAGGGCAAGGGCAGCAAACACAAAGTCTCGGA
solcap_snp_c1_1912	GCCTTCATCCTTGTTCGGATTTTGGAAGTTGATATACAGGGCAAGGGCAG[C/A]AAACACAAAGTCTCGGAAGCTGAAAAACGAGTTGTATATACTACTATACC
solcap_snp_c1_1913	TCTGAAGCCCTGTAGTTTGACTCATCTCTGTAATTTTTATATTTTTTGAC[C/T]TGCATATCAGTTTCTGGCCTTGTATATCATGTATACGATTGTTGTATACC
solcap_snp_c1_1914	GCTTACTTTGAAGTTTGCATTAGAACACACACATACACATGATTATACGA[A/G]CATTATTTAGACTACACCAGAGGCGGATATTGCTTGGCCTGCAGCTTAAC
solcap_snp_c1_1916	GCAAGCAACGAAGCCCCTTCCTCCAAGAAAGCCAATCCTTGAAGTAGATG[A/C]TGATGATCGACCAAAATTACCGGTCGATGGGGTATCAATATCAACGACAC
solcap_snp_c1_1917	AGAAAGCCAATCCTTGAAGTAGATGATGATGATCGACCAAAATTACCGGT[C/T]GATGGGGTATCAATATCAACGACACCACCAGCACCAAGGATGGGAACAGT
solcap_snp_c1_1918	TGATGATCGACCAAAATTACCGGTCGATGGGGTATCAATATCAACGACAC[C/T]ACCAGCACCAAGGATGGGAACAGTTCTTGCAATCGGCGGAAACTCTATGC
solcap_snp_c1_1919	ATATCAACGACACCACCAGCACCAAGGATGGGAACAGTTCTTGCAATCGG[C/T]GGAAACTCTATGCCTTCTTCTAATGCTCCACCATCACTAGCGCTACCATC
solcap_snp_c1_1920	TCCACATCAACTTCCCCAACATCAAGATTCACCGTCAAAGATCCCCTTCT[T/C]GATCTCAACAAATCTGCAACTTCACCAGTTACGTTCTTGCACTTCTTAAC
solcap_snp_c1_1921	TCACCTATTCGATTCGTCCTCCATCCATCAATGTGAACCTTCCTCAACAA[C/T]TTACAATGTCTAGCCACATCAACAACTCCAGCATCTGTACATTCAGGAGC
solcap_snp_c1_1922	TCAGGAGCTTTCACCAAATGAAGAATCTCCAAGTCCGAAAACTTGGATAT[C/T]GCCCTGAGTCCAATGTCACTCACTTGAACCCTCTCTAAATGAATCTCAAC
solcap_snp_c1_1923	GCTACCACTCCACTTATCTTGCTGCCAGAAATCCATGTCATTGTAGAAGT[C/T]TACAGGACCAGTCATTTCAGCGACCCCACAAAACTGCCCACTTGCATTAA
solcap_snp_c1_1924	ACTGGCCAAAGAAGAAAGCCCAATTTTACTGCGGAAAATTGAAATCACAT[T/G]TTGCCCCCAAATGGAGAAATCAGAAACACCATCAGTGTGACCTCTAGAAG
solcap_snp_c1_1925	TTTAGAGAAATGGAGACTTTCTTGTTCACATCTGAATCAGTCAACGAGGG[A/G]CATCCCGACAAGCTCTGTGACCAGGTATCCGATGCAGTGCTTGATGCCTG
solcap_snp_c1_1926	GAGGGACATCCCGACAAGCTCTGTGACCAGGTATCCGATGCAGTGCTTGA[T/C]GCCTGTCTAGCTCAGGACCCTGAAAGCAAAGTTGCTTGTGAGACTTGTAC
solcap_snp_c1_1928	ACCCAAGTGACTGTTGAGTACCAGAATGACAATGGTGCTATGATTCCTCT[A/G]CGTGTTCACACTGTTTTGATCTCCACTCAGCATGATGAGACTGTTACCAA
solcap_snp_c1_1929	GTTACCAATGATGAAATTGCTCGTGATCTCAAAGAGCATGTCATCAAGCC[C/T]GTGATCCCCGAGAAGTATCTTGATGAGAAGACCATTTTCCACCTCAACCC
solcap_snp_c1_1930	AACCCTTCAGGCCGTTTTGTCATTGGTGGACCTCACGGTGATGCTGGTCT[C/T]ACTGGCCGTAAGATCATCATTGACACTTACGGAGGTTGGGGTGCTCATGG
solcap_snp_c1_1931	GACTTCACATGGGAAGTAGTCAAGCCTCTCAAGTGGGACAAACCTCAAGC[T/C]TAAACTGGAATATAATTGTTTCATCCCTTATGTGTCAAAGCTTACTATAG
solcap_snp_c1_1932	AAGTCTATGATTTAGAGCAAGAAAAACGGATGATGTCTGCCTCAGAGTCC[A/T]GCGACAGCCAAGAAAAGCTAGAGCTAATGCCTACTTGAGAACTAAATATG
solcap_snp_c1_1933	GACAAAGTCTATGATTTAGAGCAAGAAAAACGGATGATGTCTGCCTCAGA[G/T]TCCAGCGACAGCCAAGAAAAGCTAGAGCTAATGCCTACTTGAGAACTAAA
solcap_snp_c1_1934	GGAGAGAGTTTTCAAGCGAATGAAAGATAAGGGATTCCAACCAGATGACA[C/T]AACTTACACTGTTATGGCTGAGGCATATAGAAAAGAAGGTATGACAGACA
solcap_snp_c1_1935	CTTATTGGAGATGGAGAGAGTTTTCAAGCGAATGAAAGATAAGGGATTCC[A/G]ACCAGATGACACAACTTACACTGTTATGGCTGAGGCATATAGAAAAGAAG
solcap_snp_c1_1936	TTTCCTAAGGTGATCAGCACTGTCCAATTAGCTGGGAAGTTGGAGATCCC[T/C]GAAAACAATTCCTTTTTCAGTTCTGTTATTTATGCTTGTGCAAAGGCAGA
solcap_snp_c1_1937	TGATGCAAAGCATATGGAGTACACATTTGATCAAATGCGTGCTGAAGGCG[C/T]TAAAGGTGACACCAAGACTTTTTGCTGTCTCATTAGAGGATATGCAAATG
solcap_snp_c1_1938	GAGTACATGCGTAAACTTTCATTTCCTTGGACAACATCGACTTACAACAA[C/T]GTCATCGAAGCGTTTTCAGATATAGGTGATGCAAAGCATATGGAGTACAC
solcap_snp_c1_1939	TGTGCTCTCAAGCATTCCCAAAAGCACTTTCTCCATCTCTTCATATTTCC[C/T]CGCTCTCCCGTAACCACTCAAGACTATATTTTGAGTGACAGTGTTAGGAA
solcap_snp_c1_1941	ATCCCAAATCGAATTTTCCCCTCTTTGGGTTTTGTTCCTTGTCAAAAAAA[C/T]CCCATAAAATCTCAATCTTTCCATCTTTAGAACCCTCAGTTTTCGATTTC
solcap_snp_c1_1942	TCTCTTTTCCCCTTTTTCCTCTTCAAGAACCCTAAAAACCATCCCAAATC[G/C]AATTTTCCCCTCTTTGGGTTTTGTTCCTTGTCAAAAAAACCCCATAAAAT
solcap_snp_c1_1943	CCATCTCCATTCTTGTCAAGAAGACGGAACACCCTGCCTCTCTTGTCAAT[A/T]TCCAGACCTTTTTGATTCGCCGAAGGAAAATCTCTAAGACGCAATGCTGC
solcap_snp_c1_1944	CCTTGCTCTTTACTGTACAGTTGAATGAAACCCGTGTCGTTTGCCAATTG[C/T]AGCTTAGCATTTAACAGTGTTTGGTAATGATCATCTCTATCTTCTAAATT
solcap_snp_c1_1945	CTTTGAGGCTTCAAAAATCCCCAGTATAGCGCACGGCCTTCTCAATAAAT[A/G]CATACATAAAGAACACAGATTTAACAGAATGTACTAATTTGTTACCAGAC
solcap_snp_c1_1946	CTGAGTACTTTTCCTGGAAAGATTTTTTCTTTGAGGCTTCAAAAATCCCC[A/T]GTATAGCGCACGGCCTTCTCAATAAATACATACATAAAGAACACAGATTT
solcap_snp_c1_1948	TTGAAGCATGACAATCTTGTTGAGTTGCTTGGTTACTGTGTTGAAGGAAA[C/T]ATTCGTGTATTAGCTTATGAGTTTGCAACGATGGGGTCCTTGCATGATAT
solcap_snp_c1_1951	TCCATTGCACTAGCTCTTCGCGGTCAATGTGATTTTCTAACGAAGGCTAT[G/A]GTTGCACAAGCAGGAGGTGCTGCAGGGATTGTGCTGATAAATGATCAAGA
solcap_snp_c1_1952	GTGGCTTAAGTGCGGCATTTGGATCTCTTTTATCCACTGATACTAAAAAT[T/G]CCCCTAGATTGCCTGCTACTTATACAAAACCCTTGAATGGCTGTTCCAGC
solcap_snp_c1_1953	ATTATGGAAGGGTAGCAAACAATTTGCCATCTCCATATGATTCAATAGAA[T/C]TATTGAAAAATATGAAAGCTGGTAGAGTAAAAATCTATGATGCAAATCCA
solcap_snp_c1_1954	TTCTTGAATTGGACTAAATCATATTTTTTTCTTGATGCCTACCCTTATTT[T/C]TCATGGTCACAAAATACATCATCAATAAGTCTTGATTATGCACTATTTCA
solcap_snp_c1_1957	AAAGAAGCAAGTCGGTAAAATAATCCATATGGATTGTCACTACATGCAAC[T/C]GCTGAATTCCATGACAAAACTAATTAAACAGAAAATCACATCATGTAGTT
solcap_snp_c1_1958	GGAGAAATTTTGAATTCAAAGTCACAAAGGTGGGAGCTGCAGCTTAAGGG[T/C]GCTGGAAAGACCCCATATAGTCGTTTTGCTGATGGTCTTGCAGTGCTTCG
solcap_snp_c1_1959	GCAGTGCTTCGTAGTAGCATCCGAGAATTCCTTTGTAGTGAAGCAATGCA[C/T]GGTCTTGGAATCCCAACAACACGAGCACTTTGTCTAGTGACGACAGGAAA
solcap_snp_c1_1961	TATTAGCTGAGACACCACAAAAGCTCTCGAGAGTTGCAACAACGCCGCGT[T/C]TACCCTCTGACATATAAAATGGAAGATATTTGGAACCATCAAAGGGCTTG
solcap_snp_c1_1962	TCAACAACTTCCTCTGGTGCTTTTATGATATACCCTTCTTTAGGAATTGT[G/C]GTAAAACCCATAGAAAACCTCTCTTCATTTCCCATAATAACTCTATGAGT
solcap_snp_c1_1963	AAAATGTCTGCTGTTGTTTCTGCGCTATCTGCCTGTCAGGAGACAATGGG[C/T]TCGGGATATCTATCCGCTTTTCCATCTGAGCTTTTTGACCGCTTTGAAGC
solcap_snp_c1_1964	AGCTCAGGTAACTTTGCATTGTCCTGCTTTGACAGGGGTGAGTGCCTGAT[T/A]CTTTGGTCTTTATTGCAATGTACTTCAATATTTTTCCATCTATCATATGA
solcap_snp_c1_1968	TCTCCCTCTTCCATGCCTTCTCCAACATACCAGTGGACGAATGCCCTCTT[A/G]GCATACATGAGATCAAATTTGTGGTCAATGCGCGAGAACACCTCAGCAAC
solcap_snp_c1_1969	CGAGCTTCAGAAAACTCTCCCTCTTCCATGCCTTCTCCAACATACCAGTG[G/C]ACGAATGCCCTCTTAGCATACATGAGATCAAATTTGTGGTCAATGCGCGA
solcap_snp_c1_1970	CACTCAAAACAGAGGCACCATCTTGTTGGGAAATATGTCGTAGGTAATCA[A/C]GGTCTTGTGCAGGACCTTGGACATAAAGATCAGGGCAGCTCTAATTTCCT
solcap_snp_c1_1971	CTTGTGCAGGACCTTGGACATAAAGATCAGGGCAGCTCTAATTTCCTGAA[A/G]AACTTTTACAGCAGCAACTACTTCTAGATTGTCTTTTTGAACTTTGCTGC
solcap_snp_c1_1972	GCAAAGGAATGTCAAATTACAATGTAAACAATAACTGATATAGGAAGTTA[T/C]ACAAATAGCAAATAACAACAAAAACATATGCAAGGCACCAGGCCAACATT
solcap_snp_c1_1975	CCATGTTCAGAAACTATATTCTCTACAGCAAATGCAGATGTAGCAATCCT[C/G]AGCTGCTCAAATGTAAACTCGCAGAATGCAGGTGAATCACTAACTTCATT
solcap_snp_c1_1977	CGGAAGTTAACAGTGGCAATCAACTTCCTGATTATTTAGGCGACTTGATG[G/C]CCTCCAAGTATAGACAAGCATTCCTATGACGAGGATGATGGCTCCTGAAA
solcap_snp_c1_1978	TCATCATAATGCTGTGGAAGCTAACGACTTTTCTCCAATGCAATGAACCT[G/A]CCGGACCTGTAGCTATGTGTGAATCAAAATTTGATACTCCATTCTTTCTC
solcap_snp_c1_1980	GACCTTGTCAAATTCTCCAATGGTTTCCTTGGGCGATATGCATTGAGCAG[A/G]CTTGTTGGGATGAACTACCAAGCACGGATGGGAATGATGGCAGCTGGTGC
solcap_snp_c1_1981	AAATAAACAACTTGATGTCTACATGGACATTGTGGATTTCTTGAAACCCA[G/A]GTTTGTATTAATGGAGAACGTGGTGGACCTTGTCAAATTCTCCAATGGTT
solcap_snp_c1_1982	ATCAGTGGATTCAATCGTTTTAGGAATAAAGAAAATCCGATGCAGGATCC[T/A]AAAAATAAACAACTTGATGTCTACATGGACATTGTGGATTTCTTGAAACC
solcap_snp_c1_1985	AGTGCTGTGTCTACTCTAGTTCACTCTGGATTAGACGTTTTTGCACACAA[T/C]GTCGAAACTGTGAAACGACTTCAACGTATTGTTAGAGATCCTAGAGCAGG
solcap_snp_c1_1988	TCCCACTTTTAGTAATATATGATTCGCAACTACATCAGAAGTGAGTTCCG[A/G]AACAAAAATATAAAGGGGGTATGACTTCATAAATGGTTGATACTGTTCTT
solcap_snp_c1_1989	AAGAAGTCAAATAGACCATCGCTTCCAAGTACAACAAAGTGATCAGAACT[A/T]GATATTTCATGTACAGTCCGAGACGGCTGTACAGTAACATATGGTGGACT
solcap_snp_c1_1990	GAACTAGATATTTCATGTACAGTCCGAGACGGCTGTACAGTAACATATGG[T/A]GGACTAACTAGATTCCGGACACGAAGAATTCCCATCAAAGCATCATTCAT
solcap_snp_c1_1991	CAAATTCATTGCACTTCCCCTTTGCTGCTTCAAGGCAAGCCTCCATTTCA[C/T]GTTCTTCGCATCTCGCCCTCTCTGCAAAGTCTTGATTGGAAGCACTGCCA
solcap_snp_c1_1992	AGTTCACCCAAGAAATTAGCCTGGATAACTCTTTTTTGTTCACCTTGGGA[C/T]TCAATCCTTTTACAGCAATCCTTGCATCACGAAATGCTGGGAAGCACTTC
solcap_snp_c1_1993	TCTAATCTCCAAAGATCAGCTATCTGACAATTCTCCCCTAAGTTCACCCA[A/C]GAAATTAGCCTGGATAACTCTTTTTTGTTCACCTTGGGACTCAATCCTTT
solcap_snp_c1_1994	TGTTCGTGCGCCTGTGAAACATTGGCCCTTCCCTCTATGACATCTTGCGC[G/A]AAAGTAGCACAGGTGATAGGTGCTGCAGGTTTTGTGTAGGGAGCTCGAGC
solcap_snp_c1_1995	TCCCTCTATGACATCTTGCGCGAAAGTAGCACAGGTGATAGGTGCTGCAG[G/T]TTTTGTGTAGGGAGCTCGAGCAGCAGCATCACGGTGCCAAGTTTCTACTT
solcap_snp_c1_1997	GTCAGCAGCCTCGATTCTTTCTTGGTCATTAAGATGGGTGTTGGAAAGTG[T/A]ACAGACATCCATAACAATACGAGAACGATGGTAGGTCAAAACTTGTGGAA
solcap_snp_c1_1998	TGTCAGCAGCCTCGATTCTTTCTTGGTCATTAAGATGGGTGTTGGAAAGT[G/A]TACAGACATCCATAACAATACGAGAACGATGGTAGGTCAAAACTTGTGGA
solcap_snp_c1_2000	AAAAGAGCAGCTTGGGTGTAAGGAAAGAACATTCTGTTGACAGCAAAACC[G/A]GTGCAGTTCCCCACTACTACAGGTGTTTTCCTTATCTTCTTGCCAACATC
solcap_snp_c1_2002	TTATTGGATACTGCTCGTAAGTGGGCTCTTGATATTTTGGAGTGCAGAAA[A/G]CCTTGGGTTGCCAGTCTTCACAAAACTGACAAGATAGAGCCTCTTGGTGA
solcap_snp_c1_2004	TGAATACCATAATTCTGGGAATCCATGGATGAATAGAACAAAAGGACCTT[G/T]TCCTTTTTCAACAACATGCATATTTATCCCATTTACTTCCACTATTTTAT
solcap_snp_c1_2007	ATGAATAACAGTCGAGAAGAAGCGAATCGCTCCGGCGCAGACGAGGAAAA[T/C]GCGAAGTTTCATACAGTTCAGCCACTTCGGGATTTGGAATCGAATTGGGG
solcap_snp_c1_2008	GAAGGTTCATCAACCGAAGCTGAGCTGCTAATGAATGAAGATATTAAGGG[A/G]TCAGGATCTGCACTGGTGGAAGAAACCAAGTGGGAGGATCCCCTGAGAAT
solcap_snp_c1_2009	GATTCATTTCCACCGGAAAGACGACGACCCAAAAAGACCTGACCAAAACC[A/G]CCTTTACCTAACTTCCTTTCAACCTGATAAACTGGCGACATTCCTACTTT
solcap_snp_c1_2010	GAATCAAGTTCTCCTGATAAAACCCAAAAAGCAGACAGATCAGCAGGATC[G/A]GACAATGCCAAACCAGAACTAACTGGGGCAGCTGGAGAACCCTGTGCAAC
solcap_snp_c1_2011	TTTGATTTCTAAATTCATCCCAATCAGATTTACTCTCCGGGGGTTCTGTC[C/A]AAACTTGTACTGAAGGAGCTCGAAACTCAAAGCTCATGACTTGACTAATA
solcap_snp_c1_2012	GAGCAAGCCTCATTTGATTTCTAAATTCATCCCAATCAGATTTACTCTCC[G/A]GGGGTTCTGTCCAAACTTGTACTGAAGGAGCTCGAAACTCAAAGCTCATG
solcap_snp_c1_2013	GACAGAGACTTTCTTGTCTTCAATTGATTTGATCAGACAGGCCCAATCAT[C/T]AATGATGTGAGAACATTTTCCAGCAAATGTTTTTGCATCTTTCAGCAAAT
solcap_snp_c1_2014	TTCCTGTAATCTGGTTTTCAAAGAGAGCTCAAACAAGCAGTCTTTTGCAC[G/A]TGGGACAGAGACTTTCTTGTCTTCAATTGATTTGATCAGACAGGCCCAAT
solcap_snp_c1_2018	TGTTTCCATTGAAAGAGTAATAGATTAATAGTCAAAACAAGGTTGCATAC[T/C]AACTCAAGTATCCACTACAAATACCAAAACATCAAACAAAGCTTCAACAA
solcap_snp_c1_2019	AAATAAGAGTTCTCATAAATCTAACAGCAGCAACTACCAGGTACTTCTCT[C/T]TTCTTCGAGTAAGAAACAGAACTTTATCTATCACATTATTAAGAAGAAAG
solcap_snp_c1_2020	GTCTTGATGTTCAATAATATACTTCAGAAGTATACGTAGAAACAGGCGTC[T/G]TTGCTTGAAGCTACTCTTTGCCCATATCTTCTGAGCTTTCCTTGCCTGTA
solcap_snp_c1_2023	TCATCAATATGTCGATTTTGGTTTGAGAAGTGAAGATAATATTGATAGCA[A/T]CGATAGAAAAGGTGATGAAAATAATAATAATTTGGACCTAAAAAGAGGTT
solcap_snp_c1_2024	TTATCGATGGATCATCATCATCATCAATATGTCGATTTTGGTTTGAGAAG[T/A]GAAGATAATATTGATAGCAACGATAGAAAAGGTGATGAAAATAATAATAA
solcap_snp_c1_2025	GGTGATGATGATGATGCGAAAAAATTTAGTTATAGTCTTGAAGTAGGTGG[C/A]TTTGGCAGAAAGTTAATATGGCAAGGAGTTCCTAGGAGCATCCGTGATAG
solcap_snp_c1_2026	AGTATATATGGCATTCCTTCGTTTTATGGGTGATGATGATGATGCGAAAA[A/G]ATTTAGTTATAGTCTTGAAGTAGGTGGCTTTGGCAGAAAGTTAATATGGC
solcap_snp_c1_2027	ATTCAGTCCCTTGTTGCACACCTCAAAGATGATCACAAGGTTGACATGCA[C/T]GACGGCTGTACCTTCAACCATCGCTATGTCAAATCCAATCCTCAAGACGT
solcap_snp_c1_2028	ATACAACTGCCCTTATGCAGGATCTGAATGTACTGTTACTGGTGATATTC[A/T]GTCCCTTGTTGCACACCTCAAAGATGATCACAAGGTTGACATGCACGACG
solcap_snp_c1_2030	GGTGTTCCAGTCAAGTCAACACCAACTTGTGAGCCAGGGTCACTCTCCAA[A/T]TCCATGTCACTATCACTTTCCTGTTGAGGTTCCTTGCTTTCACTGACAAC
solcap_snp_c1_2031	TGGGCTATGAGATGAATATCGTGAGTCATAAGCCCCATATCTGTAAGAAT[T/A]GCTTGACAACGAGGGGCTAGTTCCAGGATCACAACCAGGAGGTCCGTCGT
solcap_snp_c1_2032	ATGGTTCCTATCACCACAGTTTCTATGGTTCCCCTAGATAAACTCTCTCT[T/A]GACAATCTGATTGAATGAAGGATCTATACTCTGATTCAGCATTGTCTTTG
solcap_snp_c1_2033	TGAAATGAAAACAGAAGTCTGAGGTCGTAGCTTTTTTAATGATTGTGATT[T/A]GGGTTGCCAGGTGCTTTCATTTTGTTTAACAATCTTAGTGTTCATAATCT
solcap_snp_c1_2034	CACATAGTGAAAGGTCGAAATTGACAGTGCACATCGGTTGCATGCATGTC[T/C]GAGGGTAGTTTTCTAGGCATGTTGACAAGTATTCCATTTATTTTGGTACA
solcap_snp_c1_2035	TCAGCTTACAATGTCTACGACGAGGAACATGAAGGTGACACCATTGTGCA[A/G]GAAGATGGAGAACGAGATGAGGATGCTGATGAGAACGATGAAGTAGACAA
solcap_snp_c1_2036	GATGATCAGGGATGCACTGCTGATATAGCTAATGAATTGGTAGATGATAC[G/T]GGTTTAAGTGAAGAAATGAATGGAACACCAGAAGGACCCTCAGCTTACAA
solcap_snp_c1_2037	GGAGAAAATCTCAAGGAGTCTGAGAATACGCACGTCAATGGAGGTTTGGA[G/T]ACCTCAATTAATGTGAATGAGAGCCAGAAAGAAGAATCTAGTCTCTTTGG
solcap_snp_c1_2038	CTTTTGTCAAGAAGCAGGAGAATTGCAGCTCATGTGGAGAGGGGATTCGT[A/C]TATTTGAGCTTTCTGAACTTCAAACTCTAAATGATGTGGTGGATTTTGAG
solcap_snp_c1_2039	AGTTGAAGGATCAAAGGGAAGCTTTTGCAAAAGAAAGGGAGAGGTTTCTT[A/G]CTTTTGTCAAGAAGCAGGAGAATTGCAGCTCATGTGGAGAGGGGATTCGT
solcap_snp_c1_2040	TCTGAGAAAACTCAAAGTGAGAAGATCCGAATGCTTCATGATTTCGAAAA[C/A]CAAAAACGAGATCTTGAGAGTGAAATGCAGCGGAAGCGGGAGGAAATGGA
solcap_snp_c1_2041	GAAACTGGAAACAGAAAATTATGTTCAGAGAGAGTTGGAAGCCCTTAAAG[C/T]GGCACAAGAGACATTTGCAGCTACAATGGATCATGAGAGATCAGTATTAT
solcap_snp_c1_2042	GATGAGAAAAGATCTGCGATCAAGAAGGAGTTGCAGGAAGTTAATGATTC[A/G]AAAAAGAAATTTGAGAAACTGCAGCACACTGAAGAGGAAAGGTTGAAGAA
solcap_snp_c1_2043	AACAGAAGAGCTGAACTTGAAAAACAACAGCTCAAGATTAACGAGGGAAT[T/C]GAGCAGCTAAAAATAACTGAAGATGAGAAAATGGAACATGCTCGCCTTCA
solcap_snp_c1_2044	TGAGAAAGAATTGGAAACTGAAAAGAAGCAGATATTTACTGAGAAGGATC[G/A]TTTACTGGCTTTAAGGGTTGAACTTGAGAACAGAAGAGCTGAACTTGAAA
solcap_snp_c1_2045	TGAGAAAAAGGAGTGGTCTGCTAAGCTTGAAGAAATTAAGCAAGCCTTAA[A/G]TGAAGCAAATGAGGCCTACAGAAGAGAACATACTGCCCACTTAATTGCTC
solcap_snp_c1_2046	GCTGGGGGAGGTGGTAGTGGACGAGGTCGTGGGCCAGAATTTTTCCATGC[G/C]TGTGATCTCATGACCACATTATCTGAAGGTGGAGGTATTGAATATTGGTC
solcap_snp_c1_2051	TCGTCAGCTTTCTGCTGCCAATAGCCCTGCAAGAAAAAGAAAGCCAAGTA[A/G]CCAGGTGGTTGGCTTTAATGATGTGGAGGGTGTGGATGCTGCAAAAGTGG
solcap_snp_c1_2054	AGTTTTGTACAAAAGCACAAAAACGGTCTAATTCTATCCATGAACAGTTC[T/C]ATAACGATGCATCAAAGTTTCAAGTTCTAAGCTGAACACAGTACTGTTGC
solcap_snp_c1_2055	TCTAATTCTATCCATGAACAGTTCTATAACGATGCATCAAAGTTTCAAGT[T/C]CTAAGCTGAACACAGTACTGTTGCTAACTTAGTTTTTCAATATATACAAG
solcap_snp_c1_2059	GAACACTGAGCTCCAGAAGGTGAAGTATAGTCAATAAAATTCGGACTCCC[C/T]TCATTATTCAGATCAAATTCACGGTCCCTTTCATGTGTGTCTTCAAAACC
solcap_snp_c1_2060	GCAGTGCTTCTTTTCTGCTCCTTCTTCCCAAGACTTTCCACCATGGAGGT[T/G]CCCCCAAGCTTCATTTGGATCATATCCACCAGTGATGGGCTCTTTTTTAG
solcap_snp_c1_2061	TCTTCACCGGCAACATTTTCCCCCTCTGCCACCGCAAATCCGACGGCGCT[A/T]CGCCGGTGTAATTCCTCGACGGATGCATGAGAAAACGACAAAAAAAAAAG
solcap_snp_c1_2062	CTCTGCCACCGCAAATCCGACGGCGCTACGCCGGTGTAATTCCTCGACGG[A/T]TGCATGAGAAAACGACAAAAAAAAAAGTTTCAGATTGAGTGAGTAAGACC
solcap_snp_c1_2064	AGATCTGAAAATTTAGTCTCTACGCAGTACTGGAGGATTATAGAGCGATC[G/A]AAGGAGGATTCGGAATTCGAGAAAGATGATGAACTGAATTCGGGTGCATT
solcap_snp_c1_2065	ACACTCTTCAGTATAGAATCACCCTTATCTGATACCTTGTTCAGTCCCCT[G/A]ATCTCAATCTTAGTTTCTGCTGCACCTTTAATATCATTCATTTCCACTGC
solcap_snp_c1_2067	GGAAATCCAGCAGCTAATTTAGCTCTCAAGTCCTTTCTAAGGATTTTGCC[C/G]GATGGAGATTTAGGAACAGCATCCACAAAAAATACCCTCTTTATCCTCTT
solcap_snp_c1_2070	TCTTGATATTATTGAACTGAAATGGCTGTGGCTATGGTTTCTTGTGGAAT[G/C]CCCACTAGTTTAAAACTTATAGAGAAGCAACCCATTTCAACTCCAGGCTT
solcap_snp_c1_2071	TTTTTAGTGCATCTTCTTCTTTCTTGATATTATTGAACTGAAATGGCTGT[G/A]GCTATGGTTTCTTGTGGAATGCCCACTAGTTTAAAACTTATAGAGAAGCA
solcap_snp_c1_2074	GCTAAAGCCACATCCTTAACATGTACATATGCTTGAACTGAATTAGCATA[T/A]GTTTTAGCTGAGCCAGTAAGGTACTTAAGGATATGAAGAACACTAGCATT
solcap_snp_c1_2075	CACCAGTTCCATGCAACTACCATCATGAACTACACAGGAGGTCTCCGGAA[A/G]GTGGATCTCTGGTACGATTGGCCTAACAAAAGGTACTTGCATATAAACCA
solcap_snp_c1_2076	TGGAGCCGAGCTCGTGGAGCGGTCCTCAAGTCACTGGTGCTCGTCGGAGG[A/C]GCCTTATTGCTCCGGCGGCTAACTAAATCGACCACACGTTGGGACCATGC
solcap_snp_c1_2077	AAGTCACTGGTGCTCGTCGGAGGAGCCTTATTGCTCCGGCGGCTAACTAA[A/G]TCGACCACACGTTGGGACCATGCTCGAATTGTCGCAGAGTCACTTAACGG
solcap_snp_c1_2078	GCTCCCTCTGTCCTATTCCAGTAAGGCCAGTTAGAAGAAATAAGTTGTAT[C/T]GCACTCCTCATCATACGTGGTGACTTGAAGGGTAAAGGAAGGCCATTTGG
solcap_snp_c1_2079	GGGGTGTAGAACCAATCTGCTTCCTCGGGATTAAAAGTTCGAACAGCGCT[A/G]GATAATAGGAAACGATGCATAAAGATTTCAGCAGCAAACATGTGGTTGAG
solcap_snp_c1_2080	TTGTTTCCCAAATATAACACAAACGGTTTCCATTGCTTAATCTTCTTCAT[A/C]CTTCCGACTCATAGATTCTCAATCAAGCTTCTTTGGTTATCGAGAGGTGA
solcap_snp_c1_2081	ATAACACAAACGGTTTCCATTGCTTAATCTTCTTCATACTTCCGACTCAT[A/T]GATTCTCAATCAAGCTTCTTTGGTTATCGAGAGGTGACTTAGCTTGAACT
solcap_snp_c1_2082	AGAAAGTAGTGTTGGTCTCACATCAAGCTTCGTGCCATCTTTTAATCGAA[C/T]AGATCATTTGATGAAAAACAGATTCAAGTGCTAATTTAAGCCCAGCTGAG
solcap_snp_c1_2085	ACAGCAGAATGTCCAAAAGGGTCGATTTGCCAGCCAATTCTAGGAGTAAC[A/G]TTGAACTGTTGTTTGATGTATCTGTGCCCTAGAGTTGTCTGATCTATCAT
solcap_snp_c1_2086	CCATTAGAGTCGGTGTAAAATGTTTTGTTGCTTTTGATGTCAGTTTGAAT[C/T]TGAGTCACCAGCTCTTTCCCAATTCCATTGTCAATAGGTATGGGGCCAAC
solcap_snp_c1_2087	TTCTCCTTGCACTCCCTTTCAGATATTGCCACATCTTTCAATCTCTTAAC[C/A]GCAACAATTGTACCAATCTCCAAAACTGCCTTATAAGCTGTTCCAAATGT
solcap_snp_c1_2089	CTGGATACTAGTTACTTCACTAGTCGCTTCTCTTGGAATCCTTCAGATGA[A/G]CATGTATATGCAGGCAGTGAATATGAGGGTTCTAGCGATGATGGTAGTGT
solcap_snp_c1_2090	GAAATTGAAGATGGAGTGATCGGAGAGTTGTCTTTGGAAGTAGAACCTGA[C/T]TTTGCTTTCTTCTTGTCGGATCGGATCGGGGAATTGGACCCAATAGATCG
solcap_snp_c1_2091	CAACACACAATGACACAAATCAATTTTTCCTGGCAAAGAACAAACCCCAT[C/T]TCTGCTCACCAGATGAACTTCTAACTAGCTTGGCCTTCCAACCTCCAACT
solcap_snp_c1_2092	CATTACAACAACAACATACCCAGTGTAATCCTACAAGTGGAGTCTCCGGA[G/A]GGTAGAGGTCGAATCATTACAACATCTAACTTAAATCATTTTTATTATCT
solcap_snp_c1_2096	GGAAATTCATATTCACCTTTGAAGACTTTTCGATACATCTTCATCAAATT[A/C]TCGTGTTTGAATGGTAGAAATCCAGCTAAAAGAACATATAAAATCACACC
solcap_snp_c1_2097	TAAGCTGGAGTTCCACACTGTGTATGAAGCAAACCATCACTCCTTAATTG[C/G]TCAGACAAAGCTGATAACCCAAAATCTGAAACCTTCAAATTTTCATTTTC
solcap_snp_c1_2098	CTCCTTAATTGCTCAGACAAAGCTGATAACCCAAAATCTGAAACCTTCAA[A/G]TTTTCATTTTCATCGAGAAGTAAGTTCTCAGGTTTCAAATCGCGGTGAAA
solcap_snp_c1_2099	CTTAAGTTTCCCATTAGCAACTTTGGCGAAAAGCTCACCCCCTTTAACAT[A/G]TTCCATAACTACAAAGATTTTTTGCTTTGTAGCCATAACTTCTTTGATTT
solcap_snp_c1_2100	CCCCCTTTAACATATTCCATAACTACAAAGATTTTTTGCTTTGTAGCCAT[A/G]ACTTCTTTGATTTCCACGATGTTTGGATGTCGAACTAATCGCATAATAGA
solcap_snp_c1_2104	ACCGATGCCTGAAGAAAAGTCGCAGAAGATTGATCGTTGATCTCTGAGGA[A/G]TCGACTGCAAGTGGCAAGCCGTCACTGTTAAGTGTGCATGACTGAGGATT
solcap_snp_c1_2105	TTGTTTGGCATAATCAGTAGATTATCACCCTCACGTATGCTTCCAGACTC[A/G]ATTTTACCCATAACGACAGTTCCCATGTCTTTAAATTTGTCAATAATAGG
solcap_snp_c1_2106	TGTGGTATTGCTGTGGCCACATATAACGATGGAGCTACAGATTTCAAGGC[T/A]ACTCCTGTGTATAAGGAAGCAATGGAATCACAAGAACTTCTTGAAGAACC
solcap_snp_c1_2107	AGCAATAGACGGAATGAGAGCAGCAGAAATTGATCAGAAGACTGATCTAT[T/A]GCCGGAGAAGATGAGAAGGATCTGCTATTTCCGGTGCTTTTGGCTTCTTC
solcap_snp_c1_2108	TTGTTGATTTTTCAGATGAGTTGCTTCCATGCGAAATTCTTCAAGTTCAA[C/T]CTTCATTTTTCGGTTCTCAGACTCTAATTCTGATAGTTTTGAATCCTTTT
solcap_snp_c1_2109	TTCAAAGCAGCACTTGCAGCCGCCATATCAGGAAAAATCCTCCAACATAA[T/C]AATCAGACAGGGAGATGGTAAACAAAAGTCCAGTAGAGCAGTCAACTACT
solcap_snp_c1_2110	AAATCCTCCAACATAATAATCAGACAGGGAGATGGTAAACAAAAGTCCAG[T/C]AGAGCAGTCAACTACTTTGTATAGACAATTGTTCAATATTTTCCAACTTG
solcap_snp_c1_2111	GACAACCTTCTTTCTAGTTGAAGTACAAGTTACTATAAAGTAGAATAAAT[T/A]CAAAGAGCATTTTTACGACGGAAATGCTGGATCAACAAATTTGGTAATTT
solcap_snp_c1_2112	GAGGGCCTACATCAGTTTGTGACATGGATGCTTCAGCCTCAAGCAACAGT[T/G]CGACCTCGGATAGATGATATCGTAATCCATGTCGACAAACTGATCTCAAA
solcap_snp_c1_2113	ACAGTTCGACCTCGGATAGATGATATCGTAATCCATGTCGACAAACTGAT[C/G]TCAAAGTTTTCACATTAGAAGGATGGAGGAGATACATTGGGTTAGTCTAC
solcap_snp_c1_2114	TCCAGTGCAACTTCAAGAGCACGGAATTCAAAGGGCAAATAATCCGGTGA[T/C]GGATTGCCAAACATATTTTCAATATTCCTGCCTCCTCTTCTTCTGCTCAA
solcap_snp_c1_2115	GCACGGAATTCAAAGGGCAAATAATCCGGTGATGGATTGCCAAACATATT[T/C]TCAATATTCCTGCCTCCTCTTCTTCTGCTCAACTCACCTTCTGACTGCCA
solcap_snp_c1_2116	GGGCAAATAATCCGGTGATGGATTGCCAAACATATTTTCAATATTCCTGC[C/T]TCCTCTTCTTCTGCTCAACTCACCTTCTGACTGCCAAACCTCACCTGCTC
solcap_snp_c1_2117	TGCTCAAGATTTACAACAATTGCCTTCTCCCTGCCAAGGATTGTTGATGG[G/A]TAAACAAACAATGGATCTAATAGACGTAGATCACGGGCTGGAAGATCGCA
solcap_snp_c1_2118	AGGATTGTTGATGGGTAAACAAACAATGGATCTAATAGACGTAGATCACG[G/A]GCTGGAAGATCGCAACGACGCATCATAGTGAACTTGTCAACCTCAATGAC
solcap_snp_c1_2119	TGACCTCGCTTCTTAAGGCCCAAGACATCTATACCTTGAAAAGGTTGACG[C/A]CCAGAGGTAGGCGGCCTATAAGATACTTCTCTAAGATTTGCTGCTGATGC
solcap_snp_c1_2120	TTAAGGCCCAAGACATCTATACCTTGAAAAGGTTGACGCCCAGAGGTAGG[C/T]GGCCTATAAGATACTTCTCTAAGATTTGCTGCTGATGCAGGTTTTGGTGG
solcap_snp_c1_2122	AGTTTGAAGAAGATGGATGGGTTTTGGGGTATTTGACAGAAACATTGTGA[T/G]CCAGATAAAGATAATACATAAAACGGGCACGTGAGCTGATCCAGACACCA
solcap_snp_c1_2124	ACTGCTGGAAAGACGTAACTTATGCTGGCAAACCTCAAACATTTAACTCA[A/G]CTTCAGGGCTCAGTGGTTCAAAGAGAGCTTCCACTTCATTGAGGTTCACT
solcap_snp_c1_2125	CTGGAAAGACGTAACTTATGCTGGCAAACCTCAAACATTTAACTCAACTT[C/T]AGGGCTCAGTGGTTCAAAGAGAGCTTCCACTTCATTGAGGTTCACTTCCT
solcap_snp_c1_2126	ATAAACCTCAACCATATCCAAACTCTTAACAGTGAAATGTAGAAATCACA[A/G]CAGCGTTACACTAATCTGGTGAAGGAAGAAAATTCCAATACATAAGAAGG
solcap_snp_c1_2128	AGCTCAAGAAAATCCGTATAACAGTGGGAACTTTACAGCAAGAAGCATCC[G/C]TTTCAGTTGTGCTCATGATTCCCCTCTCAATTGCAGCTCAGTTCCCAATA
solcap_snp_c1_2131	AAACTGGGGAAAATATATTGCGATATGTTGATATATCTTCTTTCAAATTA[C/T]TGACCTACATTATGGCAATATAGTGCAAGCTAGTCCTGACTTCAGTTTTG
solcap_snp_c1_2132	AGTACATGGCCAAGTCCAACTGTTTTAGCTTCACTGCATCAAGAAACTGG[T/C]TCCTCAAATACTCTTTTTCAAATTCTGGTTTAAAATCTTCCACCACAGAT
solcap_snp_c1_2133	TTCAAATTCTGGTTTAAAATCTTCCACCACAGATTTAGGCAATGGTACTA[C/T]AATCCACTGCTGGATACCCAAAACCCATAAAGAAAAAAAGTCCTCTTTAG
solcap_snp_c1_2134	ATGGTACTACAATCCACTGCTGGATACCCAAAACCCATAAAGAAAAAAAG[T/C]CCTCTTTAGTCCTCATCCATGGGATTGGAGCTAATGCTATGTGGCAATGG
solcap_snp_c1_2135	GGCAATGGAGTGAATTCATCAAACCCTTATCATCAAGATTCAATCTTTAT[G/A]TCCCTGACTTGTTGTTTTTTGGTGAATCTTACACTTCTAGGTCAGAAAGA
solcap_snp_c1_2136	ATCTTTATGTCCCTGACTTGTTGTTTTTTGGTGAATCTTACACTTCTAGG[T/C]CAGAAAGAACTGAATCTTTTCAGGCTGAGTGTGTTATGAGGACTATGGAG
solcap_snp_c1_2137	AAACTGGTTCTTGTGTGTTGTGGTGTTTGTTTTGAGGAAAAAGATATGGA[A/G]AATGGGATGTTTCAAGTGAAGAGTGTTGATGAGGCTGTTTCAATTTTGTT
solcap_snp_c1_2138	TTGCAAGTTTTTGAGAGAAAGAAAAGAGAGAAGCTAAAGTATGTAAGAAA[G/C]AAACAAGAAGAGAAACAAAAAGGAAACAAGATTTTGATTACTCAGACAGA
solcap_snp_c1_2139	GGAACTACAGTTAGCACCTCTTGAAGAGAAAGGTTTCTAAATATTAGCCC[A/G]AGTGCATCGGGTAACAATTCATCCCACGGCCTAAACTCGAATCCTTCCTC
solcap_snp_c1_2140	AGCTACTGCATAAAAATAGGTGCAAGAGCCCTGGAAGCCATTGGGAAGCA[C/T]TGTAAATGTCTGACTGGTTTGCGCCGAACTATGCACCCACTCGAGGTTAT
solcap_snp_c1_2145	TGTGCTCTGCATTCATCAACAAGTGATCCAGTGCAAGAAAATGCTTCGAC[G/A]TCCATATGCATGTCATCCGATGATGTACACCCTTCTTCGAGGTTTGAACC
solcap_snp_c1_2146	AGGCTCTGAAACTCAGTGAAGATTCTTTCGAGGTACAAGATAATTGTGCT[C/G]TGCATTCATCAACAAGTGATCCAGTGCAAGAAAATGCTTCGACGTCCATA
solcap_snp_c1_2147	GATTCAAGTTCTTTCTCATCTGGGTATGCAGGAAGTTGCAAAGCTTTCTT[T/G]GTTTTCCAGCTATCAAGACTCCATTTTCCTTGCTTAACTGCAGTCTTGGA
solcap_snp_c1_2148	TCATTTCAAGTGTTTTAAGCACAGATTCAAGTTCTTTCTCATCTGGGTAT[G/T]CAGGAAGTTGCAAAGCTTTCTTTGTTTTCCAGCTATCAAGACTCCATTTT
solcap_snp_c1_2149	TCATTAGTAGTAGTAACACTGTCTTGTTTCTCCCCTGAATCATCATGTTT[G/A]CTACGTTTCCAGACATTTTCTCTGCTCTGTCTAAAGTGTTTTCTTTGAGT
solcap_snp_c1_2150	TTAGTAGTAGTAACACTGTCTTGTTTCTCCCCTGAATCATCATGTTTGCT[A/G]CGTTTCCAGACATTTTCTCTGCTCTGTCTAAAGTGTTTTCTTTGAGTTCG
solcap_snp_c1_2151	GGGAAAGGAACGCGTAAGCATTTCCAGATGCACCATCCGCAAGTCCCACT[C/T]TCTCGACCAACCCACTTTTCCACACTACCTCTCCACCTTCTATTGCAGCA
solcap_snp_c1_2152	AGAGGGCATGCGGGGTTATCAGATGCCCCTGCTCTCCCTCCTGCTAGTAT[T/C]GCTTCAACCACAGGCATAAGATAATCATCTGGTACTGACTCCACTCCCAA
solcap_snp_c1_2153	GAAGTCAAGGCCAGTACAGTAGTCGGGGCAAATATTCTCAAGGATGGAGC[T/C]GATCCAAAAGTGTTGCCCGACTCAGACTACCCTGATTGGCTGTGGCACCT
solcap_snp_c1_2154	GCAGCAGTATCATTCCTCACGAACATTGCACGCGCCGCCTTCGGTCTCGG[T/C]ATCGGCGCCACCGTTCTCAACTCCTCCCTCTACACCGTCGACGGTGGTCA
solcap_snp_c1_2159	ACATCAAAGCTCCCAAAGAATCAGAGCTACTAAGTCTTTTCATAATTATG[A/T]TTTGATGATCCAAATTTCCAAACAATAACAAAGTTCAATATTTGTTTCCT
solcap_snp_c1_2160	ACAATAGCATTCAATCATTTTGGAGTAGGGCTAGTACAAAGAATGCCAAG[A/G]TGTAGAAGAGGATATATACATGTAGTCAACAATGATTTTACTGAATGGCA
solcap_snp_c1_2162	AAGTATGTTGGGCTCAAAGGATATGGTCTGGCAATTTCAGGTAGAGTTCC[C/T]CTGTTGGCTCCTATAACTAGAGAAAATAAGAGGTACTTAGAGACCAAACG
solcap_snp_c1_2180	ATCCTTATAAACTTGAAGCTTGCTGCCATGTATTCTGTCGGACATGCTTG[C/A]TAGAGCAGTGTGAGTCTGCAATCAAAAGCCGGGAAGGTTTCCCCATGTGC
solcap_snp_c1_2181	AAACTTGAAGCTTGCTGCCATGTATTCTGTCGGACATGCTTGCTAGAGCA[G/A]TGTGAGTCTGCAATCAAAAGCCGGGAAGGTTTCCCCATGTGCTGTCTTCA
solcap_snp_c1_2187	GAATTGGATGGAGAGGGGAATAATCAAGAAATGAGGTGTGGAGTAGTTGA[G/A]AATCTTGATGAGGAGGAGGAGGAAGGGAGATCAATGATGGACTTATCGAT
solcap_snp_c1_2188	TAGCAGTGATACAATCAACAGTGATTGGATTATTCTTTTGGATTTTGATC[T/A]TATTTTTCCACAATGAATTTGCCCTAATTTTCTCAACTAGCAAACCTGTT
solcap_snp_c1_2189	GTTGTAGTTTTAGCCTTTATACCATTACACTTTTGCTTTGCATTTCAATT[C/T]CCATTGCAAAGGTTCTTGCAAAGTCAATTGAAAAACAATGTGATTGCTTG
solcap_snp_c1_2190	TTGTTATGTAGCATCATAATGTTACCAATATTTTTCTTTGCAACACCAGT[C/T]TTGATATTTTTAGGGCAACCAAAAGATGTCTCACAACTCTCTGGAGTTGT
solcap_snp_c1_2193	GATCAAAGTTTTGGTTTAAGATTTTGGATAGAAACAAAGAAGCTATGGCC[T/C]ATAGTTGGGCCAGCCATCTTTAGTAGAATAGTCTCTTATTCAATGTTTGT
solcap_snp_c1_2194	TGATCAAAGTTTTGGTTTAAGATTTTGGATAGAAACAAAGAAGCTATGGC[C/A]TATAGTTGGGCCAGCCATCTTTAGTAGAATAGTCTCTTATTCAATGTTTG
solcap_snp_c1_2197	GGCGTATAATCATTAATAATACCAAATATCTCCCTAATAGCCTTCACAGA[C/T]TTGTTCTTAATTCTATCAGCTATCGTCTGACACAACAAATTCATCAAATC
solcap_snp_c1_2202	ATCTATGTAGACCAACCTACAGGTACTGGCTTCAGTTACAGTTCTGACAG[A/G]CGTGACCTCTGTCACACTGAAACATGTGTTAGCGATGACTTGTATGACTT
solcap_snp_c1_2203	GCATTCTTTGAGGAGCATCCAGAGCTTGTAAAGAACGATTTCTACATAAC[C/T]GGAGAATCATATGCTGGGCACTACATTCCTGCTTTTGCTGCAAGAGTACA
solcap_snp_c1_2204	AAAATACAATACCCTGCATACACTGACTATGCATTGGACATGGGATTAAT[T/G]TCGAAGTCTACTCATGATCGTATCAACAAACTAATTCCAGTTTGTGAAGT
solcap_snp_c1_2205	ACGTTTGTCCAAACTTTCTTTACCCAGTGTATGTTTGAACCAAGCAATGA[C/T]GAAAACTTTCTGAATCGCATTTGAGACATGATAAACATTTGAAGTCAGAA
solcap_snp_c1_2208	ATTTGCATCTAAATAAATATCATCACCAAATACAAAATCCTCAGCAGTCT[C/T]ATCCTTCGGAAGAACTTGTAACTCATCATCCTCCCATTCCTCCTCTATAA
solcap_snp_c1_2209	ACAAAATCCTCAGCAGTCTCATCCTTCGGAAGAACTTGTAACTCATCATC[C/T]TCCCATTCCTCCTCTATAAAAGGTGCCCCATACTGTTCCCCATTCTTCGG
solcap_snp_c1_2210	TATCTTAAAGAGCAATTGGAGAGTTTTCAGTCTTCAAAACAGAAGCATCA[A/C]AATGGGATATATCTCTCAGTGCTACTAGCAGTCAGCCCTGTTTCACCTGT
solcap_snp_c1_2211	GGATGGGCACAAGCAATGCCAAAGTTTGCTGTTGCTCTTGTGAACTATGT[T/A]CAAACTTTTCTGGAAAGAACATATGAAAGATGTCGCACTTCATACATGGA
solcap_snp_c1_2212	GATTTGCCATAGCACATCTAATCAGGTAGAAGATAATGGAGGGCAGAAAG[T/C]TCCAAAGCATTCTAGAACGAGCAGTATGCCTCCTAAGGATTTGGCATCTT
solcap_snp_c1_2213	CAGAAAGTTCCAAAGCATTCTAGAACGAGCAGTATGCCTCCTAAGGATTT[G/A]GCATCTTTTGCTGAAGAATATAGGAAACTTGCAATTGATTGCCTCAAGGT
solcap_snp_c1_2216	TTTGCAAGAGGGAAAGGTCTGAGGATCTCGAACTACTCTCTTTAGCTCAA[A/C]GCAAAAGATCGAAGCATGATGATCCTAGCTCTAGCCATGCAAATGGTTCT
solcap_snp_c1_2217	GAGCCTCGACCTCTTTCGTTTGTTTGCAAGAGGGAAAGGTCTGAGGATCT[C/T]GAACTACTCTCTTTAGCTCAAAGCAAAAGATCGAAGCATGATGATCCTAG
solcap_snp_c1_2218	AAGGATCGTCCTGTTCGCCACAAGTCTGAGACCATTGGAATGAAGAAAAC[G/A]CTTGTTTTCCATAATGGTCGAGCTCCTGATGGAAAGAGAACTAACTGGGT
solcap_snp_c1_2221	GCATTGACTATGGCCCCAGTGGCTATGAGTTTAGAGGAGTTGATACCATC[A/G]AACCACACCAAATCTCACATGTACAGTATCCTCATTAGAACAGCACTGGT
solcap_snp_c1_2224	TGGTTGGACCGAAGTGAAGGAAATTAAGGAAGAGGAGCCCTCTGTAAAGG[A/C]GGAGGAAATGGAAGTAACTCCAGATAATACGATACGTGAAGTTCCAGTTG
solcap_snp_c1_2225	GAAGGAAATTAAGGAAGAGGAGCCCTCTGTAAAGGAGGAGGAAATGGAAG[T/C]AACTCCAGATAATACGATACGTGAAGTTCCAGTTGGAAAAGGTTTATCAG
solcap_snp_c1_2227	ACTAAGCTCATCTGCTAGTAGCTTTGTCAAATCCAAACCCCCAACTTCCA[A/G]CCTTCTTGATGCTATGTGCTGAACAGCACCCTCAATGACAGGTGCAATAT
solcap_snp_c1_2228	TGTTGAAGCTTCTCATAGGCAATATCATCATCAGCACAGCATGCATACTG[C/T]TCTTTCAATTTTTCAACATCAGAAATATTGAGTTTCACTGTGGGATTTGA
solcap_snp_c1_2229	AGTCAAATCTGTCTTTTATGAGAGATGGATCTGCAAGAAGACGTTTATCA[A/G]AACTTCATTCGGATTTCTTATTTTGTTTGAGTGAGATGGGTGCTTGGCTG
solcap_snp_c1_2230	TTTAAGATGCATCATATTTGTTGAGAGAATTATTACAGCCATTGTTCTTC[A/G]GTCTCTATTGAATGAGTTGCTTCCGGAACGAAGTGGTTGGAGAACTGAGG
solcap_snp_c1_2232	CTTCAGCAGTAAGTGTAACAACTTTACTATAATTAAGTTGAACTTGCAAG[C/A]GTCCCCTCCTATCAATGTCCAAGTCAAATGCCAATATTTCATCATCACAC
solcap_snp_c1_2233	TGAGTAAACTGCAGGATGTTTTGGCTGCTGTTCAATCACCTATTGGTTCT[G/T]CAGTTTCCGATTATCTGTTGCTCCCATCTGTGGGTACACCCCCTGAGATA
solcap_snp_c1_2234	AGTTGCAATCCAAATTATCCAAAAAACCGTTTATGCAGTATATATTCCCA[C/T]TATGAGGTGTACATACTAATGAGTTCTCCAACATGCAGCTACATACCACC
solcap_snp_c1_2236	GGAATAAGAACATTCAGTGTGCAGTGATCCAAATGCATTCTTTTCAACTT[C/T]GAGGCCATAATCAAGGACTCAATACGATGCATAATCAAAGGAACATATGA
solcap_snp_c1_2237	AGGCAGACCTCAAATCAGTAATTAGTCCTGGAGTCAGTCCCTGATATTTG[A/G]AATAGAGATGTGTTGTAACAACATAATCTAGCACTGCATCTCCAAGAAAT
solcap_snp_c1_2238	GTCCTTGTGAATAGCACCATTTGCTTCAACCTCTACTGTAATATATACTA[T/C]ACCATTCTCACGAAAGTCGACATTCTTCTTCTTTATATAACCTTTCTGGG
solcap_snp_c1_2241	AATTATCCAAAAAACCGGTAATGCAGTATATATGGCCATTATGAGGTGTA[A/C]AGACCAATGAATTCTCCAACATGCAGCTACATACCACCCCAGTTTTGATG
solcap_snp_c1_2242	CCCGATACCAACAAAACCGGGTTTCTATCAGCAACAACACTATCACCGGA[A/G]TCGGAGCTCCGACCCGGTAACAGACAAGAGAAATAATCTGTCAACATTTG
solcap_snp_c1_2243	CCGGCAAGACCCGATACCAACAAAACCGGGTTTCTATCAGCAACAACACT[A/G]TCACCGGAATCGGAGCTCCGACCCGGTAACAGACAAGAGAAATAATCTGT
solcap_snp_c1_2244	TCCATTCTCCATTCTAAGAGTAAGAAATTTGGCAGTTTCGAGACCCGAGT[T/C]TGGGTCCGACTTCTCCTAGCTGAACATGAGTTCAAAAAAAAGTTATGGTC
solcap_snp_c1_2246	TCTAGAGTAATGGACCTTTATGCAGGTCAATAGTTGTAAACAATGTGTTC[T/A]GCTCATTCTTAGAACCTTTCCCTTTTTCTTCTCTCAGTTTTATTAGTTGG
solcap_snp_c1_2248	TCCTCCACAAACGACCTGATAAAGTACCGATTATACTTCTTTTTGTCATC[A/G]TCATTGGCCAATTTTTTTATCATATCTAGACCGATAGCAGCACTACAAGA
solcap_snp_c1_2249	GACCTGATAAAGTACCGATTATACTTCTTTTTGTCATCATCATTGGCCAA[T/A]TTTTTTATCATATCTAGACCGATAGCAGCACTACAAGATGGATCAGGACA
solcap_snp_c1_2250	TATCGATGAAATCGTAATCCATGACGTCATCATCATCGGAATCATCATGG[G/A]CATCGCCGCCGCTGTAGAAGTCATCATCGAAGGACTCGCCGTCGTCGGTG
solcap_snp_c1_2252	ACGAGGCCAACTTTTAAGCTGCGGTAGGATAAATAGTTATCTGCTAACAC[T/A]TTTGGCAAGAAAGAAAATCGAACTGAGCTTGGAGTAGGATGACTATTGGG
solcap_snp_c1_2253	AGATGATCTCCTCATTTCTGTCAATTCTGAATTCAAATAGCAGCGTTTAT[T/C]GCCCCAGCAAAGGTATTAGGTATGTGAATTAGATGATATTATACAGTGCA
solcap_snp_c1_2254	ACAGTGCAACAAGTCCCGGGACAGCAGAATACTTCACTTTGTACCACAAT[A/T]CATTTGACGTGGTGCATAATTTCATGAACATTTTTTCGCTCTTTCAAATG
solcap_snp_c1_2263	TCTGCAATCTCCCGCACCTTGTTTTTCAGTTGGGACTTTGAAATACTTGG[A/G]AACTTAAGTTGTAAAGATTCCACCACCTTGTTTATACCATGTGAGCATGA
solcap_snp_c1_2271	AAATCTTCTGCTTACTGGTTCATGAGATTCTTAAAAGGCGGACAAGTAAA[A/G]CATGGGAAAGAAGATTAACCAATATCTTGTGTTGTGAAGTTAGCAGCTTA
solcap_snp_c1_2272	AGATTCTTAAAAGGCGGACAAGTAAAACATGGGAAAGAAGATTAACCAAT[A/T]TCTTGTGTTGTGAAGTTAGCAGCTTATATTTTCATCTTTTCTTTTTCTAG
solcap_snp_c1_2273	TTCTCTATCCAAAACCCTCTCCTTAGACCGATGCCTGTGCCTCTGTTTAG[A/G]GGGAGACCTGTCCCTACTACTGGAAGAATTCGTCTCATGATGCCCCATCA
solcap_snp_c1_2274	TCAGATGACAATTCTCTATCCAAAACCCTCTCCTTAGACCGATGCCTGTG[C/T]CTCTGTTTAGAGGGAGACCTGTCCCTACTACTGGAAGAATTCGTCTCATG
solcap_snp_c1_2275	TAAAATTTGAACTGGGTCTGTGATGAGCCATTCTTTGATGATCTGAAGCC[G/A]AATAGGAGTAATCATGTCTTTGCCTAGGAGACCTATGCTCAATTACATCT
solcap_snp_c1_2276	AGATACGCATGGCACTCCCAAGTTCCAAGCTGATAAGGGTGTCCACATCC[G/A]TCAGAGTTGGGTTTTTTGGTATATCAGCAAGCACAGGATCGTTGAGGAGA
solcap_snp_c1_2278	AGATCTGGTGAAGTTAGCCAGTGAAATAGAACATGCTGAAGAGGAGGAAA[C/T]TACAGAAGAGGAAAAAACTCAAAAATAAAACCCATACGGCGATAGTTTTG
solcap_snp_c1_2279	TTCTGTTTAACAGCTGGTTCTGCATCCTTATCATTCCCTTTACCAAAATC[A/C]GGTTGACCTGCTGCAGCTGTCGAATATCGTTGTTGGTGTATTATCCACCT
solcap_snp_c1_2280	CATTTATGTTTCTCATCTTCGACACCAGCAAATTGATAGGTTGGCAGCAG[G/A]TGGACATGAGTGATACCAGCACTTGATAATCTTTTCAAATGTTGGACACC
solcap_snp_c1_2281	TTATGTTTCTCATCTTCGACACCAGCAAATTGATAGGTTGGCAGCAGGTG[G/A]ACATGAGTGATACCAGCACTTGATAATCTTTTCAAATGTTGGACACCAGC
solcap_snp_c1_2285	AAGAAAATGTCACCGTGTCCGTGTACGCCACTGCTTTTCAGGCAAGCCTT[C/T]GCCCACAAAGGTCAGACAAAGCAACTCTGACTATCCCCAGCCAAATGTCC
solcap_snp_c1_2287	GATAATCAAACACTTGCCCATCATCTTTAACAGTGGACTCGCCTTCACAA[A/T]TTATTTCAAAAATAGCTTTGTTTTTCCCGCTCTTATTTGTAATGCGCAAG
solcap_snp_c1_2289	ATCTCTGTATGCAACTGGTCCCTCTCTCTAAGCCAATCAAAGCTCCTTTG[G/A]GAAATAAAATCTCTTGCTTCATCATAAGAAATGCCATCAAGCCGATAGTT
solcap_snp_c1_2290	TGTGTGCTTTGTGAACTGTCACTTTGCTGCACATCTAGAAGCTGTCGGTC[G/A]CCGGAATGCTGATTTTGACCATGTTTATCGAAGTATGATCTTTAGTCGAC
solcap_snp_c1_2297	ACCGGTAACTTGAAAATGCCAGCACCACCACCTTTACCTGAAAACTCAGG[T/A]AGACCTTGAGACTGACTCTTAACATTATTATTACTATTAGAAGCAGCTGT
solcap_snp_c1_2298	GATCCATCAATATGTTCACCCCACATACAAACTTCACCCCCGATAACCAG[T/C]CGTTGTTGTTCAGGCTTTGTAATATTAGTTAGTGGCTCATTTGAATAGAA
solcap_snp_c1_2299	GCTGCTGCACGAGGCCATATGGTTGTTTCAATGTTTGATCCATCAATATG[T/C]TCACCCCACATACAAACTTCACCCCCGATAACCAGTCGTTGTTGTTCAGG
solcap_snp_c1_2300	GTAGCATAGTATAGCCAAGCTGATCCCCACATATGCTCGTCGAAGTAGTT[T/G]GTGGAGTTGTAGAAAGGTTCAATGTATGGATTTCCACGACAATATGAAGT
solcap_snp_c1_2301	CCAAGGGCTCTGTACTTGTGTTCATATTCAATCACACTCCAACTCAACAT[A/G]GTCATTGCAAATGACATTGGATAATGGAATTTTATGTTGTCTCCAGCATC
solcap_snp_c1_2302	GACGATCGTCGGAAGTGCAATCACGGCAAACGCAACGATAATTCCGATGA[G/A]CGTATACTTCAACGCTTTTCTGCTACAAATTATACATCCTAAATCGACGT
solcap_snp_c1_2303	CCATGTGCAGCGTGCAAATTCCTACGTAGGAAATGCCAACCAGAATGTGT[G/T]TTTGCACCTTACTTCCCTCCTGATCAACCACAGAAATTCGCGAATGTTCA
solcap_snp_c1_2304	CTCCCATGACCTTCAAATGCTCGAATCATGTTTTGATGTTGTTGTTGTTG[C/T]TGATCCCTAGGAAAGAACTGATGATGGTAAAGGTGGTGGGAATGATCCCT
solcap_snp_c1_2307	GGGAAAACTCCCCATGTCACAGCGTTGACGTCGGTTTGGTTGACGTTGGA[A/G]ATCCAGTTTCCTTCCTTGTTTACAGCCATGTAAGTTAGGTAAGGGAAAGA
solcap_snp_c1_2310	TTAGCCTTAATAGTATCAAGAGCATGATCAATTTTTTCAACGGGCATATT[T/G]GTACATGTCAAATGCATCATAGATTCAACACACACCATATTCTGCATCCT
solcap_snp_c1_2311	GTAATTGAGAAGATTCAAGAAGCAGCCAAGACTGACAAAGTGATATTTTC[C/G]TTCGAATTTTTCCCACCAAAGACTGATGATGGGGTTGAAAACCTGTTTGA
solcap_snp_c1_2313	GTTTTAATTTTTTGTGTTTTTTGAAATCAGTGAAAAAGTTGGTCGGAATT[T/A]ATGGAAATTCCGGTGATGGGTTGTTGTTAATGGAAGTAGTAGTAGTAGTA
solcap_snp_c1_2314	AGGAACTTGCAAGAAAAGATGAGGAGATTTTGCAACTTAAGGATCTATTG[A/G]CTAGAGTTATGAAAGAAAGAGATGAAGCACAAGGCAAATGTCAAAGGATT
solcap_snp_c1_2315	ACTGTGATTTCAGCCCATGAGGAACTTGCAAGAAAAGATGAGGAGATTTT[G/T]CAACTTAAGGATCTATTGACTAGAGTTATGAAAGAAAGAGATGAAGCACA
solcap_snp_c1_2316	CAAGTTCGGGGTACTATGGGCCATATAGCTCCTGAATACTTGTCCACTGG[G/C]AAATCATCAGAAAAAACTGATGTTTTTGGATATGGAATCACGCTTTTGGA
solcap_snp_c1_2317	GTGACAACGCAAGTTCGGGGTACTATGGGCCATATAGCTCCTGAATACTT[G/A]TCCACTGGGAAATCATCAGAAAAAACTGATGTTTTTGGATATGGAATCAC
solcap_snp_c1_2319	AGTGAGAAACTTGGGAGTCCATCAGCTTTAGAGGATAAGTAGAGTCATTG[C/T]TTTCCCCCTTACACAAGCTACTGTCATCCTCCAGTAAACAGCCAAGATAG
solcap_snp_c1_2320	ATATATTTGCTGAAGGTCGGTGATAACTGCTTCCAGCATGCACCTCAAAA[C/T]TGCTAATTCCATAAACTTTTTGGCAGCACTTGCATTTGATCCCTGCACGA
solcap_snp_c1_2327	AGGATTAAACATGGAGAATGGTCATGAATCACTCAGCAATGGAAAACCAG[C/G]TGATCCTGGTCTCCAAATTATTAGGCACCCCTCTTACCAATCATCTTGTG
solcap_snp_c1_2328	ATGGTTCGATTATGTCCTTATATCGGTGTCTGGTGAAGGATTCTGTTGAG[G/T]ATTAAACATGGAGAATGGTCATGAATCACTCAGCAATGGAAAACCAGCTG
solcap_snp_c1_2329	TCTTGTCCACGTTTCATCAATGGGAGCAAACTTCTGCCGGAAGTAGTGAG[C/A]AAGTACATCTTACCAAAGAACTTCTTGCTTCATCTGAGAGCATTGAGTGG
solcap_snp_c1_2331	GCAGTATCCTTCTCGACGATAAATTTGAAGTAAGGCTGGGAAGTTTGAGC[A/G]ACGTGTGTGCACAGGAAGGTGATAGCCAGAATTTGATCACAAAGTTTTTC
solcap_snp_c1_2332	GGACTAAGAAGAATTCACAAAGGGAACATGTCTCCACAGTTTGCTGTTGA[T/A]TCTTTAGTCAATTTTACTCACTTGACATCATTCAACTCATCAGGTTTTGT
solcap_snp_c1_2333	GCTATTCAGTTGACAGGACTAAGAAGAATTCACAAAGGGAACATGTCTCC[A/G]CAGTTTGCTGTTGATTCTTTAGTCAATTTTACTCACTTGACATCATTCAA
solcap_snp_c1_2334	AATCTCCAATTTAGAACACAAAGCTTTACTTGATCTTAGATCATCTTTAG[G/A]CATCAGAGCAAAAAACTGGCCAAGAAAATCCAACCCTTGTACCAATTGGA
solcap_snp_c1_2335	AAATCTCCAATTTAGAACACAAAGCTTTACTTGATCTTAGATCATCTTTA[G/C]GCATCAGAGCAAAAAACTGGCCAAGAAAATCCAACCCTTGTACCAATTGG
solcap_snp_c1_2339	CACAACGAGGATCAAAGTTCTTCAATGTTCCAAACAACGTATAGTTTAGG[G/T]AGAAAAGAAGGAAATTTGCTTCTAGGTCCTAAGAAGGTTGTGCTTTAAGC
solcap_snp_c1_2340	TTGGAGGACATGCAATCTATTTGGGACCAAGTGATATACAGATGGGTAAG[C/A]GGGAAGAAACTCGTGATGTTGCCCGTGTTCTTTCTCGCTATAATGATATC
solcap_snp_c1_2341	TTAATGATTTCGATAAAGCCACTATTTTGAACATCTTGGATCGAGCCAGA[C/G]AGGTTAAAGAGTTGCTGAAATCAGGAGAGAGGACATATCTCCCATTCAAG
solcap_snp_c1_2342	AAGTTAAGATCAGTGTCTCTATATCCAAGTTCTTTGAGAAGCTCCCTTAG[G/A]TGAAGAAATGGACTTGAAATTTCTGTTATCCACAATGCAGCAACCATTTC
solcap_snp_c1_2344	TCTGCAACACTAGTTGAGTTAGAGATCATGCACACAGCTCTTTGCACCTT[G/A]GCAAGGTCGCCTCCAGGAACCACAGTAGGTGGTTGGTAGTTGATACCACA
solcap_snp_c1_2346	ATGCAAACGTTAGCGAAATCGATTAGCCAAAAGGGTTCATAGAAACCAAA[A/T]CCAGTGAGAAAATTTCCAGGAGCATTGTTGCCAAAGGCTGCATAGCCAAT
solcap_snp_c1_2347	ACAGAGGGACGATATCTGTTATCCTCTGCTTCGGATGCATCAGTTGCTGT[T/A]TATGATGTCCAACGTGCAACTGATTACGATGAAAGTGGTCTGATTGCAAA
solcap_snp_c1_2348	CAGAAGGATGTGAGTGCAAACATGAGAGGGGTGTTGGTCGACTGGCTGGT[C/T]GAAGTTGCAGAGGAATACAAGCTTCTATCGGACACGTTGTATCTTACTGT
solcap_snp_c1_2350	GACCAATCCCACAAACTGCATAATAATCAATATCTTGATGAATTGGCTCT[T/G]TTGCTACTTCCCATGAAAGTCCTTTTGTTAGTCTTAGGATTGATGAATTG
solcap_snp_c1_2351	TCTCAGGGTATATAGTATATGGATGAATTATGTGCTCGACGATCATGACA[A/G]TGAGCTCCAGGTGCAGCACGACGTGCTGAAACTTCTAATCTTTCTTCTTC
solcap_snp_c1_2352	AATGGATATAACCACACCTACACTCCACCCTCTTCTCTCAGACTTATAAT[A/G]TGTCGATTTCTACATTAATTATAGAAATGCAAATAAGTAACAGACAGAAA
solcap_snp_c1_2353	GACTTATAATATGTCGATTTCTACATTAATTATAGAAATGCAAATAAGTA[A/G]CAGACAGAAAATTCTCTCAATCCGCTGTCTTCTCACTGGGTGAGCAGCTT
solcap_snp_c1_2355	GCGGGGGGACCTTGCCCATAAAATAGTTGCTGTCCAATCCCAGGAGCACC[A/G]GGAGGGTAAATTGGCATGCGAGGAGCAAGTGATGGGGGCATTGCCACTGG
solcap_snp_c1_2356	GAAGAAATGTTTCTGTTGCTGGAAATGTCGCATCCAGTTCAGGGGTCCAC[A/G]CTTCTTCTCCTAATAGGGTTCTCCACAGATCTCCTCAATATCACCGGAGG
solcap_snp_c1_2357	GCTGGAAATGTCGCATCCAGTTCAGGGGTCCACACTTCTTCTCCTAATAG[G/A]GTTCTCCACAGATCTCCTCAATATCACCGGAGGCTGTCAGAATTAGTCCG
solcap_snp_c1_2358	GGACAGGCAGAGAGGGAATTTAAGGTTGAAGTGGAAGCAATTGGTCGAGT[A/G]CGGCACAAGAATTTAGTAAGGCTACTTGGTTACTGTGCTGAGGGAGCTCA
solcap_snp_c1_2361	TTACTCCAGAGGCCATAGCCAAGCATCATGCACTTCGCTGTGGTTCTGGT[A/G]CTATAGTGGATTTCTTTACTGGAGTCGGTGGGAATTCAATTCAATTTGCT
solcap_snp_c1_2362	TTGGACAGACAGCTCAATGAATCAGAAGGAGCAGGACAATTTGCTGACAA[T/A]TTGTGTACTCTTAGCTCTACAAAACAGAAAAAGAGAGTCAGAAAAACGAA
solcap_snp_c1_2363	GGATAAAAGAAGTCATCATGAGATACAAGCAGTCGTGGCATCAGCTAAGA[A/G]GGAACTCGAAGAAGTGAAACTCAACATTGAGAAAGCAACAGCTGAAGTAG
solcap_snp_c1_2364	AAGTTGAAACAGGAGGCTGATGAAGAAGGGAACATGAAAGGCGAGCAATT[A/T]GAGACGGATAAAAGAAGTCATCATGAGATACAAGCAGTCGTGGCATCAGC
solcap_snp_c1_2366	CCTAAATCTTTGAAAGCAACCTTCAATTCTTGCTTGTTCAATTTTCCATC[G/T]CCTGATTTATCGTATTTTTTTAGAAGACACTTTAGTTTTTCCTCAGAGAG
solcap_snp_c1_2371	ATAAGTAGGGGGATACCAAACGAAGGCCTCTTTGTCTGAGTGACCATGGC[A/G]GCTATGTCGAAAACTTCCTTAAAGGACGCATTCTCCCCTGTAAGAAGATA
solcap_snp_c1_2375	ACAACAGATGTTGGCAACGATTTAGACGTTAGCAAAGATACCATTTCCCC[G/A]TCTCTTGATATTGAACAACCCGTGTCTGCCAACTCAAACGAATCGATGAA
solcap_snp_c1_2376	AAGCCTATGTCAAAAGAATTCTCTGAAGCATTCCAAACAATACTTCAACG[T/C]TACAACACCTACTTGAGTGCTTTTGGGTTAGAAGAGGTATACTTGAAGAA
solcap_snp_c1_2377	GAAGCCTATGTCAAAAGAATTCTCTGAAGCATTCCAAACAATACTTCAAC[G/T]TTACAACACCTACTTGAGTGCTTTTGGGTTAGAAGAGGTATACTTGAAGA
solcap_snp_c1_2381	GACGAAGCCTTTTCATCACTTCGTATTGCTAACTACAAGTCATTTACACG[G/A]TTTCATATCAACAACAAAGGCGATCTTGAAGTTTTTACCCTTGCAGTTGA
solcap_snp_c1_2382	TCAGGGTCTCAATCAACTCGGTGTCATCAGCGTTGTCATTGGTCTAAATC[T/C]GTCGAGCCTCAGCCTTTGCCATTACCTGAGTTCAATTCTGTGCCAAAACA
solcap_snp_c1_2383	GAAATTCTAGATTCCAAGTCATCAAGCAAGATGCGCACAAATCCTGCAGC[A/G]TCTGCCTTCTGACCTGAAATATAACGTTCTGTTATTCCATGCATTGATAT
solcap_snp_c1_2384	ATTCTAGATTCCAAGTCATCAAGCAAGATGCGCACAAATCCTGCAGCATC[T/A]GCCTTCTGACCTGAAATATAACGTTCTGTTATTCCATGCATTGATATGCA
solcap_snp_c1_2385	TCTGCCTTCTGACCTGAAATATAACGTTCTGTTATTCCATGCATTGATAT[G/A]CAGCGCAAAGGATCAATCTTGTATGCCCAATCCACCACCGCATAGAAGTC
solcap_snp_c1_2386	ATATTGTCAGCATTTTAGCATATGCATCCGAAACTGTTGAAGTGTCTGCA[G/C]TATTCACATTTTGATTTGAACCCACCGAACCTTCAAGCCATACAGTTGGA
solcap_snp_c1_2387	GCATATGCATCCGAAACTGTTGAAGTGTCTGCAGTATTCACATTTTGATT[T/C]GAACCCACCGAACCTTCAAGCCATACAGTTGGATTTCTTGACGCCTTTGT
solcap_snp_c1_2391	GTGATCTGTGATGAAGGAAAGATTAGGGATCTCGTCACTGCAAAAGATCC[T/A]GCTTTGGCAGAGAAATTTGATCGTTTTCTGTTAGAGTCATATATTGATGA
solcap_snp_c1_2392	TGTGATCTGTGATGAAGGAAAGATTAGGGATCTCGTCACTGCAAAAGATC[C/T]TGCTTTGGCAGAGAAATTTGATCGTTTTCTGTTAGAGTCATATATTGATG
solcap_snp_c1_2393	TTGTCCCATTCATCATCATCGCTGCTCACATAGATATAGTCCTCCATAAT[T/A]TTTCACATACACTGAAACCCCACAGAGAAAAAACGGAAAACCAAAAATGT
solcap_snp_c1_2394	TTGGACAGAGACACAATTAGCCTCATTTCAAGGGTGATCTGTCTTTCTCC[C/T]GTCTTCACAGAAGAATTATTTGTGTATACATGCTTAGAGAAAGCTAAAAA
solcap_snp_c1_2395	TATTAATGCAATTGTTGTTCATGCAACGAGAGCTGGCTTAGGGCCACAGG[T/C]GACAGCTCAGAAGATAGCTGCATTAGCTCGGCAAAGAGCACAGGATAAAA
solcap_snp_c1_2396	GCTCATTTTATTTGCAGTGATGAACAAGCAATTGGTGTAGCTGATGGTGT[T/C]GGTGGTTGGGCTGATCTTGGTATTGATGCTGGGAAGTATGCACGAGAGCT
solcap_snp_c1_2397	GATGCTCATTTTATTTGCAGTGATGAACAAGCAATTGGTGTAGCTGATGG[T/A]GTTGGTGGTTGGGCTGATCTTGGTATTGATGCTGGGAAGTATGCACGAGA
solcap_snp_c1_2398	TCACAAGGTTTTGGTAATTCACCATCAAAACTCTGCCTTCTGAATGAGAA[G/T]AGCCTTTTAAGGCTACTTGTACGAACGTATCTCATCTGCTCTGTTTTTTC
solcap_snp_c1_2399	CTTCCAACACCAATTTTTGGGTTCGATTGTGTTTTTAGGGTTTTTATGAG[G/A]AAATAAAAAATGAGTGGTTGGCGAAATTGTGTCAGTTTTTTTTTTGAAGA
solcap_snp_c1_2401	CCCATGTTCTGAAGTTTAATTTCAGGTAGTTCAAAGTAGAGTAGAGTTCA[G/A]GTGCTGATTTAGAAATAAAAAATGGAATCTTTGCTTATTGGGTCTTTTCA
solcap_snp_c1_2402	AATTTCAGGTAGTTCAAAGTAGAGTAGAGTTCAGGTGCTGATTTAGAAAT[A/C]AAAAATGGAATCTTTGCTTATTGGGTCTTTTCATAGACCATCAATTCCAG
solcap_snp_c1_2404	AAATTTGGTGTGAAGGATATTAGGGAAAGTGATGAAGAAATGATGTCTGC[T/C]TTGTACCTGCAAGTGAGTATTATCAGCCAGGCTTTGATTTTCGTGACCCG
solcap_snp_c1_2405	ATTATCAGCCAGGCTTTGATTTTCGTGACCCGTTCACGAAGCTGGTCCTT[C/T]GTTGAACGCCCAGGAGCTCTGTTAATGATTGCTTTCTTGATCGCCCAACT
solcap_snp_c1_2406	CTAAGAAAAGAAGCAACAGCACCAAGAACCAAGAAGAGCACCAGTGTATC[G/A]AATCCACCTCCAATGCCAACGGCAACACCAGGCCCTGGTGCGAAGAACGA
solcap_snp_c1_2407	GAGGAATACAAGCACATGCTGTGTGTTGAGGCTGCTGCAGTGGAAAAGCC[T/A]ATCACTTTGAAACCTGGTGAAGAGTGGAGAGGAAGACAGGAACTTTCTGC
solcap_snp_c1_2408	GATGAGGAATACAAGCACATGCTGTGTGTTGAGGCTGCTGCAGTGGAAAA[G/A]CCTATCACTTTGAAACCTGGTGAAGAGTGGAGAGGAAGACAGGAACTTTC
solcap_snp_c1_2409	TCAGACGGTTTCAGTATCAAGTCAACAAAAGCCCTAGAAGAAGTAGATGC[T/A]GGAAATGGAGGTGGATCTTTGTCAATGCTCCAAAACCTGTTTCGGGCAAA
solcap_snp_c1_2410	GAACGGGATAGGGACAGGCGCAGAGAAGTTTCGGATTTTGTGGATGGGAT[A/T]GCCAAAGAACAACAGAAACAGAAGAAAAAGAACAAGGACAAGGAGGATGG
solcap_snp_c1_2411	TACTATGGAGGATGGGCAGCACCTCAGATATACTTCCTTGGATTTGCTGG[A/T]GTAATCAAGTTTGGCAACATTCGTATTGGTGGCCTTTCTGGAATTTATAA
solcap_snp_c1_2415	AATGCTAAGATGCATGCGAAGACATCCGTCACAGTAAGTTCTGTCAATAT[A/T]ACAGCAGCAGCTAAACCAGCAACGGCAAGCAAAAACGATAGGCCTTGGAC
solcap_snp_c1_2416	CTGTAAACATCTCTGCTTAGAACTTGTTCACCATTACCACCAGCAACTTT[T/G]CCTTCAAACAACGCAATCTGATTGAGTCCAACATCTCGTCCCTTGCCAAC
solcap_snp_c1_2417	TGTTTCCCATATATCTGGCATGTGACAACATACGTAAATTTCAGATCTGC[C/A]TGTGCTCTTGATTCAGGAGACAAGTCAAATCCTTGAGTATCCGTAGTTTC
solcap_snp_c1_2418	AAGGATAGCATCTCACGGACAGGTCGCGCTACAGGCATCTCCATGAAAAG[A/G]GAATTGGTGAAGAACTCTAACCGACGCCTAGCTTCAAGATTCTTGGGTAT
solcap_snp_c1_2419	CTCACGGACAGGTCGCGCTACAGGCATCTCCATGAAAAGAGAATTGGTGA[A/T]GAACTCTAACCGACGCCTAGCTTCAAGATTCTTGGGTATGTTGGCAGCAG
solcap_snp_c1_2421	GGGAGGGATGTGGGACTTAATCAAATATCTCTATTTGAGGCCAAAATAGC[A/G]AATGGCAATGGAGAACAGACCCTGAGTCGGGATTTATACAGGCTTGGACA
solcap_snp_c1_2422	TATTTGCTGCTTACAGTAAAGGAGTCTGCAATGGATGTACCATCCAACTT[A/G]GAAGCTAGGAGGCGAATATCCTTCTTCTCCAATTCATTGTTCATGGACAT
solcap_snp_c1_2423	AGATCAGTGGTATTTGGTGTGAAACTGGGATCAAATGCGTCTAAAAATCC[A/G]AAAGGGCCATAATCAATGGTGAGGCCTAACACACTCATGTTATCAGTATT
solcap_snp_c1_2424	ATAAAGCACAACATTCACAGCAAAAATGAAGCAAACAGTCCCCACAAGGG[C/T]TTTCTGGTAACATGTATTGTTTTCTCATTTTTGTACGATAAAAACATGAA
solcap_snp_c1_2425	TCACAGCAAAAATGAAGCAAACAGTCCCCACAAGGGCTTTCTGGTAACAT[G/A]TATTGTTTTCTCATTTTTGTACGATAAAAACATGAATAAATACATCCACA
solcap_snp_c1_2426	CTTTTCCTAATACAACTTTTAAGACCATTTCCAGCATCTAGACTGACCTC[A/G]GATTGTTGATGAGAGGCACCAGAAACATGTGGGGTACTTTCCAATTTCAA
solcap_snp_c1_2427	AGAACAAAACCCTCATCAAACTGCTTTCTTTCATCAATAACTCATTTCAA[G/A]AATGCCCCCATTCCACCTTAAAACTGAAAAAGATCCAATCTTTAACCTCA
solcap_snp_c1_2429	GCTCAAGTGGTTTAGAATAATTGGATTTTCTGGTATTGTAGGTTGAGGTT[G/T]TCATCATGGAGAATAATTCAAACATGAAAGATTTCAGTAGAGATCTTTGT
solcap_snp_c1_2430	AAAGGCCTGCATCCAACATCGAACCCACGTATTGAGCAGTCATATGACAC[A/G]AAGAGCCTCTTGAATCTGTTTTCTTCGGTGCAGGACCATGTAGCAATAGT
solcap_snp_c1_2431	GAGAAGAAATCTCAAAATGTATCCATTAGGAAATTTGTTGATTCTCATTC[A/C]CATCCTCCTCTAGATTCATCGCAACTGAAACCTCGTATCAGGATGAAGTG
solcap_snp_c1_2434	GGTGCAGAAGCAGCAATTGGGGCAGCTGGACCTCTTCTTGCAATTCTTGG[A/G]TTTCTGATTTTCCCATTTATTTGGAGTGTCCCTGAAGCTCTTGTAACTGC
solcap_snp_c1_2435	GATCAAAAAGTGGTTACCATATTTAGTGCCCCTAATTATTGCTACCGCTG[T/C]GGGAATATGGCATCCATCTTGGAAGTTGACGATTGCAATGGCCATACATT
solcap_snp_c1_2436	CGCGTCCAAGAAGTCCCACATGAGGGGGCCATGTGTGATCTTTTGTGGTC[C/T]GATCCTGATGATCGTTGCGGGTGGGGTATTTCACCCAGAGGTGCTGGATA
solcap_snp_c1_2441	AGTAATACTGTTGATGAGTTAACTTCTGCAAGTGGGGAGGCTGCAGTACA[A/G]AGACTGCAGGATGAAATCAATGATTCCAAGGCTATTCTCAAATGTGGAGT
solcap_snp_c1_2442	CTTTAAGTTATACCCAAGAAGATAGACATCTTGCACTCCTCCTGGAAACT[A/G]CAAAGCGGGAATCGGGAGATGCGGAAAAGGAATTGAAGTGGCTGAGGTCT
solcap_snp_c1_2443	AAGTTCACATTACGGAAGCTTTAAGTTATACCCAAGAAGATAGACATCTT[G/C]CACTCCTCCTGGAAACTACAAAGCGGGAATCGGGAGATGCGGAAAAGGAA
solcap_snp_c1_2444	AGATGTGGCATGTGGGGGGCAGGAAACAATTTCAAGTGCAGTTAATGGGA[G/A]TATGTCACCTGAGAAGCATACAGACCGAACAAAAGGTGTGCGGGAACTGA
solcap_snp_c1_2445	TAGTTACTTTGAAAATGCAGAAAGATGTGGCATGTGGGGGGCAGGAAACA[A/G]TTTCAAGTGCAGTTAATGGGAGTATGTCACCTGAGAAGCATACAGACCGA
solcap_snp_c1_2446	TGATGAAATTCGTATCAAAGATATAAAATGGAGAACTCTGCTGCTGCATC[T/G]GATGAGCCTCAGAAGAAGCGTCCTCATCTCAACTCTGTGTTTTCCTCACC
solcap_snp_c1_2447	CAGGTGATAGGTGCTGCAGGTTTTGTATAGCGAGCTCGTGTAGCAGCATC[A/C]CGATGCCAAGATTCTGCTTTTTGGGTGCGTTCGTCAAGTATTAGCTGAGA
solcap_snp_c1_2448	GCTGTGCTAATATCATCTTTAGTCTCATTAAGCGAAAACAACCCTAATTT[C/T]CCAATCATTTCTTCACACACTCTCAAAATCTCACAACCTTTCCTCGATAT
solcap_snp_c1_2449	GTTGATATTGAACTCCCGGAAGATTTGCCTTTGAAAGAAGCACATGCTAT[C/T]GGAGAAACTCTACAAATAAAGCTCGAGAAACTCCCTGAAGTTGAACGAGC
solcap_snp_c1_2450	GCAGTATAGCCAAAGGGCAAGTTTTACCACTGTGGCCGTTATCATGATAG[T/C]ATATAACCAGAAAAGCTGATCCGAGGTCATTTTATCAGGAGATTCATTTT
solcap_snp_c1_2451	TAATTGGAGATCTGCATTGCCCTCTCATCTTGAGATTGTTCGTCAAGACC[T/C]TCATCATCAATGAAACTAGATGCCACAATGGAATCAACTTCTTCAAATGA
solcap_snp_c1_2452	TCATCTTGAGATTGTTCGTCAAGACCTTCATCATCAATGAAACTAGATGC[C/T]ACAATGGAATCAACTTCTTCAAATGACTTCAAGGTCTCAAATTGTTTTTC
solcap_snp_c1_2454	TTGTCAGCAACAATAGATGAATTTCCATGAGCAATATTTGCAAACGGACC[G/A]GCATGAACAAGAACAGGGGTGCCCTCAAGAGTCTGCATAAGAGTAGGATT
solcap_snp_c1_2455	ATCCAGTCTTATGACTCTCTTCACAACAGGAGTGGTTGCAGTTCCCGGCA[C/T]AACATGCCAATCCAGAGGGGAAGGTTGAAATGGCGCCATTTTCTGGAGAA
solcap_snp_c1_2456	CAGTCTTATGACTCTCTTCACAACAGGAGTGGTTGCAGTTCCCGGCACAA[C/T]ATGCCAATCCAGAGGGGAAGGTTGAAATGGCGCCATTTTCTGGAGAAGTC
solcap_snp_c1_2457	GATTTCCGATTTTCTTTATTTTCGTTTTCTTGGTGTGAAAGATCAAAGGA[A/G]AAAAGTATTCGCATGAAGGGCCCGTTAGATCGATCAAAAGTAGTGCTGCG
solcap_snp_c1_2458	TCGTTTTCTTGGTGTGAAAGATCAAAGGAAAAAAGTATTCGCATGAAGGG[C/A]CCGTTAGATCGATCAAAAGTAGTGCTGCGGCACTTGCCGCCGACAATTTC
solcap_snp_c1_2459	TAGGATTCATATGCTTAATACAGTTAAAAGATTCGCTGCTTCAAGACAAA[A/G]TGGTTTGTTTATAAATTCATGCTTTGCCCACTGCCAATCTGAGAGGCAAG
solcap_snp_c1_2460	ATTTCTTCTTCAACGATTCAAGCAAATGGAGATTTTCAATCAGTTTACAC[C/T]ACAAAATGCATATTAAAATTGTGGCAATTGAAGAGAAAAAGCCAGTTGAA
solcap_snp_c1_2461	GCTGCAAAAGAGTACATCAAACAGGAAGGTGCCCCAATTGTTGTTAAAGC[G/A]GATGGATTGGCTGCTGGTAAAGGAGTGATTGTTGCCATGACATTGGAGCA
solcap_snp_c1_2462	TCTATGCTTGTAGACAATGTTTTTGGTTCTGCTGGCTCTCGAGTCGTTGT[A/T]GAGGAATATTTGGAAGGAGAGGAAGCATCATTTTTTGCTCTAGTAGATGG
solcap_snp_c1_2463	GGGGCATATTCTCCAGCTCCTGTCTTGACAAAGGAACTGCAATCAATGGT[C/T]ATGGAGTCTATAATTTTCCCTACAGTGAAGGGAATGGCCGAAGAAGGCTG
solcap_snp_c1_2464	CCTGCATCCTTAGTTGCTGTCCTCTGAGAATCATTGAAGTATGCAGGAAC[C/A]GTGACAACAGCCTTGGAAACCTTGTCATTCAAAAATTTGGATGCATCATC
solcap_snp_c1_2466	AAAATAAGTCCTATAATGTTGCTATAGGGGCACAATTTGATGATGCCCTT[A/G]TGGTCACACAACTTGGTAAGTCTCCGTGGCCAGCAGTGTTCTTTGAGCAT
solcap_snp_c1_2468	GTTGCGTGTATGGTAATGTTGAACATTTCTGTAACTTGAAGTCGTTTTTC[T/G]ATAGAAGAAGGATGTTGTGACGAATGGCGTTGAAGTTACCTGCTGCTGAA
solcap_snp_c1_2469	GAAATTGATGAAAATGAGGGTCGGGAGGTTGTGCTTCCTGGTGGAATTTC[A/C]ATACCTAATGTGTCAAAATCTATCAAATGTGATAAAGGAGAACACACACG
solcap_snp_c1_2470	GAGGTTGTGCTTCCTGGTGGAATTTCAATACCTAATGTGTCAAAATCTAT[C/A]AAATGTGATAAAGGAGAACACACACGGTTTCGCTCTGATGTTCTTTCTTT
solcap_snp_c1_2471	AGGAAAATGAAAGGTCTCAAGCAAAAGAAGGCACATCTGATGGAGATTCA[G/A]GTTAATGGTGGGGATGTTGCCCAGAAGGTTGATTATGCCTATGGCTTTTT
solcap_snp_c1_2474	TGGGGACTACCCATCATACACCAGTCAAAATCAAGGTTTTTTCATGCCTT[A/T]TGATCCCATCAACTGTCAAACAAACAGTAGAATGTGGAATGGAAACTACA
solcap_snp_c1_2475	ATCCCATCAACTGTCAAACAAACAGTAGAATGTGGAATGGAAACTACAGA[G/A]TTAAACCACGCGGAAATTTCACCAGAAATGGTGTGTTTGAGGCAACAAAT
solcap_snp_c1_2476	ACCAGAAATGGTGTGTTTGAGGCAACAAATGAGTTACCTCGTGGTCCCCG[C/T]GCCAACGGCAGAAGCGTCCCTTCAAAACCATCTGCTGAGGAGGATCAGCT
solcap_snp_c1_2477	ATACTTAAGAATTACTCAGAGAAGACATCTATATTGGATGATTTCAATTT[C/T]TATGAGAAGCGTGAGAAAGTGCTCAAGGCTAAAAGGAGTTCAAAACCAGC
solcap_snp_c1_2479	TTCTACTGGGTTCTTATTTGCAGCACAAATTTCCGAAAGCTGTGAAAAAA[A/T]TTACACCTTTTGCTCCCCTTCTTGCAGTCTTAGCTATATCTCTTGTTTCT
solcap_snp_c1_2480	ACACTTGGAAACAACTTCTTGATACAGGTCAGAGCAAGAATTAAAGCTCA[A/T]AGAGACAGGTTGTCCCCTAAATCCAGTGATTAATTCTTTTATGAAATACA
solcap_snp_c1_2481	TGTTGTAATTATGGCTGTTGTTATGTTAGCCATTAGTTTAGATAAAGCTT[G/C]TGCTGGAGATCCAGATATGCTTCAAGATGTTTGTGTTGCTGATCTTACCA
solcap_snp_c1_2482	CCAGATGGCAAAACAAAATGAAGACATATCAGTTGACTAATCACGTCATT[A/T]GCCGTATTCATGCTTGAAGAAGAATCACAGGGTGTGATCTGATTGTCTCC
solcap_snp_c1_2483	TGTTGCGGTTTGCAGTCCCAGATGGCAAAACAAAATGAAGACATATCAGT[T/C]GACTAATCACGTCATTAGCCGTATTCATGCTTGAAGAAGAATCACAGGGT
solcap_snp_c1_2484	TTTAACTTTGTTGTTTTAACTGACCCTTCAAGATGCAGAATCCCAGACAG[A/C]TGAGTAACATTACCCTCTTGGTCCTTCTGTATCTCTTTCACTATTGCATT
solcap_snp_c1_2487	GCACCAGAACCCAGTGGTTATCTCCATATTGGTCACTCAAAAGCAGCATT[A/G]CTGAACCAGTATTTTGCTGAAAGATACCAAGGGGAAGTTATTATTCGTTT
solcap_snp_c1_2488	AAAGTGCGGTTGAGGTTTGCACCAGAACCCAGTGGTTATCTCCATATTGG[T/A]CACTCAAAAGCAGCATTACTGAACCAGTATTTTGCTGAAAGATACCAAGG
solcap_snp_c1_2489	TTCATTTAGAACACCATATTCAGCTAATATTGAGTTGAACCACCTTGCCA[G/T]ATTTTGGTACTTCTTAGATGATCGTAGGCTTTCCCATCTCTTCCCAGTAC
solcap_snp_c1_2490	ACTGCAATATCTGCAATTGAGAGGCTATGTCCAACAAGAAATGTGTGCTG[C/T]AGAAGATATCCATCCACGTAGCCACATGCTTCCTCAAATTGAGAGCCAGA
solcap_snp_c1_2491	GAGGAAGCTGCTGAATTCCAGAATTTTATAATTTGTGTTGAGATGCTTAT[T/C]GCAGCTTTTGCTCATCTTTATGCATTCCCATACAAGGAATATGCTGGCGC
solcap_snp_c1_2492	CATGATGGTGGGGTTATTGCTGTTGAGCTCTCCAGAGTTATTGGTAATGC[A/G]CCACAGCTCATTACTATTGGTGCTGATAAAACATTAGCAATCTGGGACAC
solcap_snp_c1_2493	CCTGCTGCATCAACCAAAGGACGCCATTTTCTTGTTATTTGTTGTGAGAA[T/C]AAAGCTATTTTTTTGGACTTGGTGACGATGCGTGGTCGCGATGTACCGAA
solcap_snp_c1_2494	TTTGCTAATGACAGCAAATGCTCAGCTGACGTTAGAATGAACTCATTCTC[A/T]AGTTTTTCAACATCTAAATATGACCTTTGCCTTTGAGACTGAGTACCATT
solcap_snp_c1_2495	GAAATCCCATTCAGCCTCTCCTGCAGAATAAAGGATCGTCGTTGGGGATC[T/A]CGCATTGCACCATGGATTCTTAATTGTGCTGAATACAAGTAAATATAGCT
solcap_snp_c1_2496	AAACCACATTGGCTTTGTGCAATAAAGCAACAACCAAGAAGATGCAACAG[A/C]GTGGACCACTCCCCACCATCGCTCTGAAGACTTTGGCAAATCTTCTCCTT
solcap_snp_c1_2497	AAATTCTTGTACTGATTTACTTAGACTGTTGGGATCAGGAAGATGTCCAA[A/T]AGATGGCCCACTATGACCTCCAAGTAGCAGAATAAAGGCCAATGTGAATT
solcap_snp_c1_2498	GGATCAGGAAGATGTCCAAAAGATGGCCCACTATGACCTCCAAGTAGCAG[A/C]ATAAAGGCCAATGTGAATTCAGATTTACCAAGTTTCTCATTCCATGATCT
solcap_snp_c1_2499	GAAGATGACAAAACTGTGTGAGAAAGCCAAAGTAGATCATCTGAAGAATT[T/C]TCAGAGCCTTGAAACAGCTGCTCAGCAACAAATGCATCCTGTAAAGAATA
solcap_snp_c1_2500	GGAAGGCCTCAGCCTCTCCAGTATGTAGTCAATGCAGCCTTCCTGGCTAC[C/T]TTGTTTAGTGACTATCTCGCAGCTGCCGACACTCCTGGATGGTACTGTGG
solcap_snp_c1_2501	CAGTCATTTGCTCTCACCATGTTGAGTTGGAGTGTGATCGAGTACAGTGC[T/G]AAATATGAAGCTGCTGGGGAGCTTGCTCATGTTAAAGATACTATTAAGTG
solcap_snp_c1_2502	AGTGTGGATCTCCAAAGGTCCACCCCATGGATCCCTACCGTACATATTGA[A/T]ATTAGAGCTGAAAAAACACCCCCACAAGCTCAAAACATGCAAAGGTTGAA
solcap_snp_c1_2503	GGTCCACCCCATGGATCCCTACCGTACATATTGAAATTAGAGCTGAAAAA[A/G]CACCCCCACAAGCTCAAAACATGCAAAGGTTGAATCTTTTTTCCAAGATT
solcap_snp_c1_2504	CCCATGGATCCCTACCGTACATATTGAAATTAGAGCTGAAAAAACACCCC[C/G]ACAAGCTCAAAACATGCAAAGGTTGAATCTTTTTTCCAAGATTCAAGAAA
solcap_snp_c1_2505	CCCCACAAGCTCAAAACATGCAAAGGTTGAATCTTTTTTCCAAGATTCAA[G/T]AAATGCTGAACTGGGTAAGTCTTGATCTACTGTTTTCTTTTTCAAGAAAG
solcap_snp_c1_2506	TCTTTTTTCCAAGATTCAAGAAATGCTGAACTGGGTAAGTCTTGATCTAC[T/C]GTTTTCTTTTTCAAGAAAGTTGTGGAATGAAAGGAGATGGCAGAAAGGAG
solcap_snp_c1_2510	TGAGGTTACTTGATTTGAGCTCTCTGGAACAACAGGTTCCTCTTTTGGGG[A/C]CTCTTCTGCCTTATCGACTGGAATCACTTCTTCATTTCCGGTAACAGCCT
solcap_snp_c1_2511	CAGCAGCTTCTTGCTCAATCTTTTCAGTAGCTTCCAGTAGCTTTTCCTCT[G/A]CAATGGGAGCTGGTTCTGAAGCTTCTTCCTTAGGTTCTGCTTTTGGAACT
solcap_snp_c1_2515	CTCGAATTAATTGGTTCTAGTTGGTTGTTATGATAAAGACCATCTTGTGG[A/C]AGGACTTGGTTCCTCTCAGGTTTCAGGCGACTCATTGATCCAGGAGTGCC
solcap_snp_c1_2517	TTGTTACAACACAAGTCTCAAAAAAATTGAGGCAACATGTCCATGTTTGT[T/C]AAGTATCTTATTGATGATTACTGAGAAAAAACACGACTGAACTGTATAGT
solcap_snp_c1_2519	AAAATCTTGATAATATGGTCTTTTTGCACCATTAGGACCAAGTGCTGGGA[C/T]AAGACCATCTTCTGGCAGATGGGTGCCTGGGAGGTCTACTCCATCTGCAT
solcap_snp_c1_2520	TTCTCTCATCATGGGAAGAACCTTTTGAGGCCACCAGATAAGGGGAACGT[A/C]GAAAGAAGTCCTACAAAGCGCCTTTTCAACGAATTACCTAGGTATGGCAG
solcap_snp_c1_2521	GTATAATCTGGCCCGATCTGCAACCCTTTGGCATCCACATATTTCAAATT[C/G]CCAATATTTATCTCTCGCTGAGCTTCCCTCACCAACTCCATGTATGGCCC
solcap_snp_c1_2530	AATCTGTTTGAGCGTGCCCTTGTTGCTGCTGGTTTGCATGTTGCTGAAGG[C/A]AGCAGGATATGGGAATTATACCGGGAGTTTGAACAAGCAATTTTCCTTAC
solcap_snp_c1_2531	CTATGTTCAACTCTCCTCACATACAAGGCTTGGGAAGCAGAACAAGGAGC[C/T]AATATTGATGTAGACTCCAGTAACTTGGATGGACTCTCGCCACAAGTTGC
solcap_snp_c1_2532	GAACAAGGAGCCAATATTGATGTAGACTCCAGTAACTTGGATGGACTCTC[G/A]CCACAAGTTGCCTCTTCTTATCAAAAATCCCTCGACATGATGAATGCGAG
solcap_snp_c1_2533	AATTTGCTCTTTAATCATTGTGAAAGTGATGAAGAGGGCGTTAGGAATGT[C/T]GTAGCTGAGTGCCTGGGAAAAATTGCACTTATTGAACCTGGCAAGCTTGT
solcap_snp_c1_2534	TAAATATCCCATGGTACCATTGATTCAAGTAGCATTCCTATAGGCTTCCA[T/A]CTCCACAAAGCCCATTTGCTATCAGAGACGCACATTCACATTACTTGCTG
solcap_snp_c1_2535	CAGGGTAAAGAGCGTTAAATATCCCATGGTACCATTGATTCAAGTAGCAT[T/C]CCTATAGGCTTCCATCTCCACAAAGCCCATTTGCTATCAGAGACGCACAT
solcap_snp_c1_2536	CCTATACAGGGTAAAGAGCGTTAAATATCCCATGGTACCATTGATTCAAG[T/C]AGCATTCCTATAGGCTTCCATCTCCACAAAGCCCATTTGCTATCAGAGAC
solcap_snp_c1_2537	GTTTCAAAAACACTAAAACAGGAAAAATATCTCATGAATTACTCTAGAAA[A/T]GGCTCAGACTTCCGTACAAAAAGAAAACTCAAATGAACATTCCATGAACC
solcap_snp_c1_2540	GCCGCAAAGGGCCTGGGTTATGGTGAGAATGGTTCCATGCCTCTTTCTAC[C/T]AAAACGATGTACTGGTCAAGTCAATCGGAGACATGTACAGAGTCTGTTGC
solcap_snp_c1_2541	GGTTCCATGCCTCTTTCTACCAAAACGATGTACTGGTCAAGTCAATCGGA[G/A]ACATGTACAGAGTCTGTTGCACCTGCTAGTGAAAAGAGACCGGCTAATGG
solcap_snp_c1_2549	CTAAGAGCCTTAATTGGTGAAGTATATACTACTCGCTGGTTATTCTTCAA[C/T]GACAAGGCAATTGCATATAATGCCACAACTGTCTTTCCCGCTGACGTGTG
solcap_snp_c1_2551	AATCCAGGTCCACAGTACATGTTCTTCATGAGCAAAGTGCAGGATTTATC[G/A]GGATAAAAGTGAACCCTACTGCAGCGTGAACCAAATCGGCAAGCCCCAGT
solcap_snp_c1_2552	ACTGCTTATTTAACGAGAGATTTTTTTCATCGTATGGGTGCAAAGATGGG[C/G]GACAATGTACTGCTTGTCGTTGCGGAAGAAGGTGATGAGCTTGTAGCTGC
solcap_snp_c1_2553	GGGCGACAATGTACTGCTTGTCGTTGCGGAAGAAGGTGATGAGCTTGTAG[C/G]TGCTGCCCTGAATCTTATTGGAGGAGATACCTTGTATGGACGACTATGGG
solcap_snp_c1_2555	CAAGGCCAGCAGTCAGCACCTAACCCAAGGTGGCAACAAGCTTCACCACC[A/C]TCTTTTGTTGCTGGACAAGGATCACATCAACTGCAAGGCCAGCAGGCAGA
solcap_snp_c1_2556	AGGGTACTTTGGTTAGCAATTAGAGAAACGGTATCATTTTGTTCATCACT[T/C]AACCTTCTCCTAGCCTCTATATCCCTCTCTGAGCTCTTCTTCAATGCTAA
solcap_snp_c1_2557	TGAGGCAGCTGAATTTCTCCCAGGACTGCTCACCATACTTCCTCCAAGGG[T/C]ACTTTGGTTAGCAATTAGAGAAACGGTATCATTTTGTTCATCACTTAACC
solcap_snp_c1_2558	ACAAAAGCCACCCCTGAGGTTGCATCCTTGTCCGTTGTTCGAAAGGAGAT[G/A]GATCCTCTCTTGGTTGAGGCAGCTGAATTTCTCCCAGGACTGCTCACCAT
solcap_snp_c1_2559	GTGACCCTTCAGTTATCCACCACCGTGAAAGTAATAAGAGAATACAGGAA[A/T]GATACAGCCCAAGAAAACTATAAGGGACCTTGAGCTTGTGAGGGTGGAGG
solcap_snp_c1_2560	TTGCAAGTCCTAGTTATTAATCAAAAATGTACCAAACATCAAAATCACTC[A/G]GATATAATGAACACAAACAATTTAAAACCCAAAAAAGTGACCCTTCAGTT
solcap_snp_c1_2562	CAATCTGAGGAAAAGTCAATGCCTTCTGAACCGGGATCACTTGTTGGAGC[A/G]GCAGTTGCAGCTTCACTAACTATTCCAGCAGATGATGTAAGAAGTGCAAC
solcap_snp_c1_2563	CATGAAAGGTAACAAAAGTTTATTGCTTTAAAAGGACCTCAGTTGGACTG[T/C]AAGTGTTAAATATACAAACTGCATACATGGGAACCAACATCTGCTAGATT
solcap_snp_c1_2564	TTCTCTATCTCGTTCAGCTCATTTTTGCTTAAGACCCACTTCTTCTTTTT[C/T]CCCTTCATCTACCAAAAACCTACTTCAGTGCCGTTCTTGTTCCCTTTGGT
solcap_snp_c1_2566	GCAGAAGACGGGCCATGGATCATCACATTGGATGCGCCAAGTTATATGTC[T/A]GTGATGCAACATGCAAAGAATAGAACTCTAAGAGAAGAGGTGTACCGTGC
solcap_snp_c1_2568	ATTTGCAGCAGCCTCGAAGGGATGGAAATAGCATTTTTCGGACTTTAAAA[C/A]AGGTCAAAAACAGCAGCAGTAGCAACAAAAAGAAGCAGCAAATGAACTTA
solcap_snp_c1_2569	GACTCTCAAAAGTTCACTAAGTGCAGCAAATTTGCAGCAGCCTCGAAGGG[A/C]TGGAAATAGCATTTTTCGGACTTTAAAACAGGTCAAAAACAGCAGCAGTA
solcap_snp_c1_2572	TCACCATTGAAGTCCTTGCGCCTCTTTGTAACAATTGCATTCAAATCCCT[T/C]GGGTTATCTTGTATCTCTTTGAGAAGTTCAGTATGCCTTTCCATTTCATC
solcap_snp_c1_2574	CTGCCAGAACTTGAGCCGCTAGAGCTGCTTGGATCCTTGTCGATCTGCAC[A/G]GGAGGAAAGTTTTCACCTGGTATTTCCTCACCAATATCAACATCCTCCTC
solcap_snp_c1_2575	ATAGCATCCGGGAAACCAGCAGTGGAATTGCATCCTATGTCCAGGCAACC[A/T]GCTGCATAAAGTGTTCTATTTATATGACGGTGAAACCCCTCATGTATGCT
solcap_snp_c1_2579	GATCAAGTACCCAAGTTCATAGCATTGCCATGTCCATGTCAGCCTCCCAG[A/G]CCAGACAAGGTACTTGCTGAGGTTCAGCAGCAGCCGTCATCTCCAATGAA
solcap_snp_c1_2580	GCAGTGGTCCGGCAACGGAGTATTGAACTGGAAACTGGGGGAGACTGGAA[G/T]CGTGGGGTTGAAGGGTTAGAGAAAAACCCAAATTTGGAATTGATTCTTGG
solcap_snp_c1_2581	AAACAAACAGCCCTTGTGTGTCCTGTTTGCCACTCTGAATGGAAGGAGCT[G/T]CCTCTATTGTCGATACACGATACTCAAAAACCAGTAAAAGTTGAAGAGAA
solcap_snp_c1_2582	CAACCAGGTTTCTGATCTTGGACTCTGAAGGAAATCTTCACCTCTTGTTC[C/T]TTGCAACTTCTGTTCATGGATCGGAGACTCCTTATAGCATGAAACAGTTG
solcap_snp_c1_2583	GACTCTGAAGGAAATCTTCACCTCTTGTTCCTTGCAACTTCTGTTCATGG[A/G]TCGGAGACTCCTTATAGCATGAAACAGTTGACTCACAACATGAAAGTTCG
solcap_snp_c1_2587	GAATTTGGTGATGGTGTTGACATAGTCCAATGGGTTAGGAAAATGACTGA[T/C]GGGAAAAAGGATGGAGTTCTCAAGATCCTTGACCCAAGACTCTCAACGGT
solcap_snp_c1_2589	CTACCAATCTTACTGTACAAGAGGAAAACTTCTGAGCATTAAACCCATCT[T/G]AGAGTTAGAATAAACCCCTGAGCCTAAAAAGACCCGATTTTTTTTAAAAA
solcap_snp_c1_2590	AGTTTTGGAATCGCTGGTCGTTTTCCTGCTGATTTCTGCCGGATTTCGAC[T/C]TTGCAGAAACTCAATCTGGGTGATAACAGTTTTGGTGAGTCCATTTCCTC
solcap_snp_c1_2591	TTCTTTGTTGGCCGGCTGCCGGAGTTTATTACCAAGTTCGATAACTTGAC[C/A]ATCCTTGATGTTAATTCAAACAATTTCTCCGGTGAAGTTCCGGCGAGTTT
solcap_snp_c1_2592	AATTCAAACAATTTCTCCGGTGAAGTTCCGGCGAGTTTAGGCCGTTTACC[A/C]AAATTACAAGTGCTGAATATAGCTAACAATCTCCTCAATGGTTCAATTCC
solcap_snp_c1_2593	CCAAAATTACAAGTGCTGAATATAGCTAACAATCTCCTCAATGGTTCAAT[T/C]CCTGAGTTCTTGACGAATCTTACCGAGTTGACTCGATTGGAAATTGCTGC
solcap_snp_c1_2594	TGACGAATCTTACCGAGTTGACTCGATTGGAAATTGCTGCAAATCCGTTT[C/A]AGCCAGGTCCATTGCCTTCCTCAATCGGCCGACTCGGTAAGCTTCGAATT
solcap_snp_c1_2597	ACTTCATTCCAAATGCTCGTGTAACAATCAATCTAATGTTGTGCCCACTG[T/A]ATACTCTTTATATCAATGCCCTCTTTAACCATTTCATAGAGTGGGCTCAT
solcap_snp_c1_2598	AGTTGCTATTATCGCCTTTTCGATCATGCTTTTAGAAGCTTCTTTTCCTA[G/A]CATGTCTTTGTTCTGGACTTGATAAATGAGCCAAGCTCCTATTAGAGCAA
solcap_snp_c1_2599	GTATAATAATGGTTCTAATTGTGGAATAGAAAACATGCTAAAATAGGCAA[C/T]TGATGAACAAAACCCTCCACCACCATGAAAATGAAATTCACAATCTTTCA
solcap_snp_c1_2602	TTCAAATAAGTAGAGTAACGGGTAAACAAGAGCTTGAAGATGAAGATTTT[C/T]GTGAAGACTTTGAAAGGCACTCACTTCGAGATCGAAGTAAAACCAGAAGA
solcap_snp_c1_2606	ATGTCATGGTGAATAGAATCCATGTCATTTGAGGTTGATTTGGAGACAAG[A/G]GAAGCCATATCCAAGATATTTCCAACAAGAAATCGAGGTTTAGGACCACG
solcap_snp_c1_2607	ATGTGGCGTTGATGGTACCAATCGTCGCCGTTAGCCATCAATAGTCCGCG[G/A]CCGATAAAATGTTTCGAACCTTGTTGTTGTAGCCATGATTTTCCAGAAAC
solcap_snp_c1_2608	ACAATGTGGCGTTGATGGTACCAATCGTCGCCGTTAGCCATCAATAGTCC[G/A]CGGCCGATAAAATGTTTCGAACCTTGTTGTTGTAGCCATGATTTTCCAGA
solcap_snp_c1_2609	GCCATATCCAAGATATTTCCAACAAGAAATCGAGGTTTAGGACCACGCAC[A/C]CCTTGTTTTTCCATGATTTTAGTGATACGTCTGGGAATTAGATAGTAACA
solcap_snp_c1_2610	ATTTGAGGTTGATTTGGAGACAAGAGAAGCCATATCCAAGATATTTCCAA[C/A]AAGAAATCGAGGTTTAGGACCACGCACACCTTGTTTTTCCATGATTTTAG
solcap_snp_c1_2611	GGCCGTAAAACTTAGCAAGGAAAACAGTGGCGTTGGACTGAGAATCAGGG[T/G]TTTTGATCCATTGAAGACAAGGCCTAATGCTACAACTTTCGCTGCAGCCT
solcap_snp_c1_2612	GGGTTTTTGATCCATTGAAGACAAGGCCTAATGCTACAACTTTCGCTGCA[G/A]CCTTTACGAAGAACTCTACAACCATTGCAACTCATTCGCATTTTTAATTT
solcap_snp_c1_2613	TTTTCTCCCTGCCCTCTTGTTTGTTCGTAGATAGAATCTTTTTCACATAT[A/G]CTGGATCGACATAGTTAATACTAAAAAGTTATAACTTATCCCTAGGTGTT
solcap_snp_c1_2614	AACTGCTGTTGTCAAGTCAAATGCAGACTACCTAATTGTCTAAATTGCTC[A/G]AAAGTGAGCTGCACAAAATGTTGCTATTGGCCCAAATTCCCTAAATGGAA
solcap_snp_c1_2617	GTTGCTATGAAAGCTATGCCGTGGTACTGTGCCCTTCCATCACTTTCTGA[G/A]TACATGATTGAAAACGGATGGACCAAATGTTTTGCGAGAATAAGTGATGT
solcap_snp_c1_2618	TCTAGTGGATGAAATATCTTTATCAGGTTGGTTGAATTCAATGCTAGGTG[T/A]GGAAGCAACTACTATTTTGGCACTTGTGATCAGTGTCATGTTTGGGCTAG
solcap_snp_c1_2619	GAAAGCACACAATGCTGAGGTACTGGATATTGTGGTAGATGATGTTGGGC[T/A]CCTAAAGGAGGGCCCCTTTTCTTCTCCAGATTCAGTTGCCGCTGACAAAT
solcap_snp_c1_2620	AGGATGACTACATTAGTCGCTGAGTTAGCTTTCCGATGTCTGCAACAAGA[G/T]AGAGATCTGAGACCTTCAATGCAAGAAGTGCTGGAGACATTGAGAGGCAT
solcap_snp_c1_2621	GCCAACCTTTCTTTCTCTTCATTCATCTTTAATCTCTGCAAATAAGATGA[T/C]GCATTCCTTACTGTTGCTCCCATTTGCATTAACCTCGTCTCTTGTTGCAA
solcap_snp_c1_2622	CAAGAAATGGAGAAGAAGAGGAAAATTATAGTTAGAAGTTTTTCCCTTGC[C/T]AGAGATTTATACGAAAAAGGCCGTACATTTCAGCCATCTAAAACTTCAGA
solcap_snp_c1_2625	TACAAGGGTTGCAAATATTACAGTGCTAACGGAGATTTAGTTTGTGAAGG[G/A]GAGTCTGACCCCAGAAACCCAAATGATTGTTCCTATGAGTGTGATACACA
solcap_snp_c1_2626	GCAGAGATTATGATGGAAACTCCTAATTTCTTTCTTGTAAACACTAGGTC[A/T]CTTCATATTGGAAGGAGATTTTCTGCGCTAAATGCTGACGAAGATCTTGA
solcap_snp_c1_2627	ACGAAGATCTTGAAATGGGAAATGTTTATGTTATGTTTCCAATGAAAAGA[G/C]TGAATTCTTTTGTATCAGCTGCTGATATGGGTGCTCTGTTACTTACTGCT
solcap_snp_c1_2628	TGTTTCCAAAAGGATGTCAATAGGGAGTTTAAGAATCTTGCCTGAATCGT[T/C]GGTTGCAGAAACTGAACAGATACAGATACAGGGGAATTATTATGAAAAAT
solcap_snp_c1_2629	TTTCCAAAAGGATGTCAATAGGGAGTTTAAGAATCTTGCCTGAATCGTTG[G/C]TTGCAGAAACTGAACAGATACAGATACAGGGGAATTATTATGAAAAATCG
solcap_snp_c1_2630	AAAAATACCATTTCAAATGTAAGTCTTTTTTGATAAAGGACCAGTTCAAA[T/C]ACTAAGAGGAGACATTGGTACAACAGAAGGCTCAACTGACGTCGACCATA
solcap_snp_c1_2631	CTCAAATTCAGTAGGACTACATCTGTAAAAGGCCACATGTATCCCAATAC[A/T]TTATAGAGGACTGAGAGCTTCATCTTTCTGTTCATTGCTCTGCTCATCAT
solcap_snp_c1_2632	AGTAGGACTACATCTGTAAAAGGCCACATGTATCCCAATACATTATAGAG[G/A]ACTGAGAGCTTCATCTTTCTGTTCATTGCTCTGCTCATCATTTTGGAATA
solcap_snp_c1_2633	TTTGTCATATGCTTGAGCTACGTATGGATAAGACACCAAATTATATGGAA[C/T]ATATGGCCACATTTCTGCTCTTTTTCCAGTGCTTTTTATTCTATTCAACA
solcap_snp_c1_2634	TTTTTAACAAAACCAGAAGGTGCCTTTTTGTCATATGCTTGAGCTACGTA[T/C]GGATAAGACACCAAATTATATGGAACATATGGCCACATTTCTGCTCTTTT
solcap_snp_c1_2635	CTTGGTGACTTCTTATCAGGCTTCGAGAACTTGCTATTTTTCAACTGCTC[A/T]GCCAAGACTTTCTCCATGGCTGTCTTATGAACATTCCCAACCATTTCAGA
solcap_snp_c1_2636	GGGGATATGAACGTCTCAGCAACAAGAGCTAAATGGTCCACTCTATTTAT[A/C]TTGTGTACAAATGAAACTGTTTCATTCTACTGAGACTATCCTAAAGGAAT
solcap_snp_c1_2637	GTACAAATGAAACTGTTTCATTCTACTGAGACTATCCTAAAGGAATAAAT[A/G]GACCAGACCACAACAGAATCTTAGTTGTATCTTTTAGCTCTATATTTAAC
solcap_snp_c1_2638	TTCATTCTACTGAGACTATCCTAAAGGAATAAATAGACCAGACCACAACA[G/C]AATCTTAGTTGTATCTTTTAGCTCTATATTTAACTTCTGGGTTGCGGATG
solcap_snp_c1_2639	AACTGCTTGTGGGAACAGATGTGAGGGATGGAAATGGAACAAGTCGTGCA[A/G]TAAGTTGGTGTGGTTGTATCGTCCAAGATCCTCATCCAGCAGTACGTGCA
solcap_snp_c1_2640	ATAAAGAGCCAGTTACATGCTTTCGTGACATCGAACATGCATGCCAATCA[C/T]TAGACAGGTCTAATGATAGCGATGGAAGACTTAACTTGACAATCTTTCGT
solcap_snp_c1_2641	TCTTAGCAATTAATAAAGAGCCAGTTACATGCTTTCGTGACATCGAACAT[G/A]CATGCCAATCACTAGACAGGTCTAATGATAGCGATGGAAGACTTAACTTG
solcap_snp_c1_2642	CTCGTAAAGAAGGATCCCATGAGACGCCAAGTATTGCGAGTTAAAGGTTG[C/T]TTTGCTGGATCTAAAGCTGAAAATTTATTGGAACAAGGCGATATGGTCTT
solcap_snp_c1_2643	CTAAGAAACGGAGGGTGGAAGAAAACTTATCTGCGGATGGTGATGTAATA[A/G]TTGGCCGCTCTTTAAATGGACATAGAGAGGAAAGGTTTGATGACTCTGGG
solcap_snp_c1_2644	TGGAGTTACCAATACGGAGATCAGTTGTGATAATGTTACAGTGGGACTAA[A/G]CAGTCAGGATGATTCTGATGCTGGAACTAAGAAACGGAGGGTGGAAGAAA
solcap_snp_c1_2645	CCTCAACAAGTCAGCCAAGAATCAATGGATGGAGTTACCAATACGGAGAT[C/T]AGTTGTGATAATGTTACAGTGGGACTAAACAGTCAGGATGATTCTGATGC
solcap_snp_c1_2646	GTCACAATTGACCGCCATGAATGGTATGCATCTCCTCAGATATATAAACG[C/T]GATGACAGCTCTGGTTTATGGACTGTGAAACTTGCCTTGCCACCTGAGTC
solcap_snp_c1_2647	AGAGCAGGAGTTCCTCGCCATGCCATCATTAAAAAATTTGCCGGAAAAGA[T/C]ATATCGACCCTTGAAGAATTAATTTCTGCTTTATCCAAGTTGTCTAGGAG
solcap_snp_c1_2648	ATGCTATTTAGAGCAGGAGTTCCTCGCCATGCCATCATTAAAAAATTTGC[C/T]GGAAAAGATATATCGACCCTTGAAGAATTAATTTCTGCTTTATCCAAGTT
solcap_snp_c1_2651	GGTTCCATAAGTCTGATTACAGAGCCATGCAAATCAGCCCATATTGCAGC[T/A]GCAAAAGCTGCGAAGGATGCTGGTGTGATCTTATCCTATGATCCCAATTT
solcap_snp_c1_2652	GACGAATTTGGTTACATGCTTGCTGAGATTTTGAAGGAGAACAACGTCAA[C/T]AGTGATGGTATGCGCTTTGATCCAGGTGCTCGTACTGCTTTAGCATTTGT
solcap_snp_c1_2653	GACACTCAGGTGAACCCTGCTGTGTGGGAAATTAGTGGACATATAGTGCT[C/G]AAGCGAACAAAGGATTACAATGATGCATCAGAGGAATATGCATGGAAACT
solcap_snp_c1_2654	AAATCACGGGCAGTACTTCCATTTCCACCCTCAAAAGCAAAACCTCGTAC[A/G]GGGTAATTTAATAACTTAGAAACAATCACTCCAGCACCACCCAGCCCCTT
solcap_snp_c1_2655	CAGGGTAATTTAATAACTTAGAAACAATCACTCCAGCACCACCCAGCCCC[T/A]TCCTTGCCAGTATTTTCTGTATTGGTGCTTTCTCAACTGGAAATGGCACT
solcap_snp_c1_2656	CTGTTATAACCTACCCTAAAGAAAGGATCTGCCACTTCTCTGGCAAAATG[A/G]AGAGCAATTGCGAAACTATCACGATCAATTCTCTGAGGTAAGCAATCAAG
solcap_snp_c1_2657	ACCCTAAAGAAAGGATCTGCCACTTCTCTGGCAAAATGAAGAGCAATTGC[G/A]AAACTATCACGATCAATTCTCTGAGGTAAGCAATCAAGAACTCGAGGTAT
solcap_snp_c1_2658	GCAACAATACTAGGTGAAATACCACCGTTTACTCGCATGCCCGAAAAGTA[A/C]TGGGGCTTGTAGTCGGTACTTGGTTCAAACCTGAAAAGCACTTCTTCCTG
solcap_snp_c1_2659	CCCGAAAAGTAATGGGGCTTGTAGTCGGTACTTGGTTCAAACCTGAAAAG[C/T]ACTTCTTCCTGGCCCACTTTGGTAAAGTTGAATTTGTTCTCGTCAAAAGG
solcap_snp_c1_2660	CTGAAAAGCACTTCTTCCTGGCCCACTTTGGTAAAGTTGAATTTGTTCTC[G/A]TCAAAAGGCTGAAGAACCTTATCAATGCAAAACTCTGTTGGGCGCTTCTT
solcap_snp_c1_2661	CAAAACTCTGTTGGGCGCTTCTTTAGGTGGCGCCCCTCATTCAGCTGCGC[A/G]ATAAAACCACATCTCCCAGGAATGACCTTCGTCTCACAGGTTGTCACATC
solcap_snp_c1_2662	AAGTTCATGGTAGATGACGAGTGGAAACTATCCCCAGAATTACCAACTAC[C/G]GGAGAGGGGTTAACTAAGAACAATTTATTGGTCGTGGAATAGCTCATTTA
solcap_snp_c1_2665	GCTCCAACACGTTTTGATCCTTTTCCAGCAAGGACTCCAAACACTTTCAT[G/T]AGAAATGAGCCAGCCCCTTTCAACTTTTCAGGTGTTTTTCCATTAGAAGC
solcap_snp_c1_2667	ACTGTATTTGCTTCTTGCTCAGTTGATAGAAATATTATAATATGGGACAC[C/G]CGTATGGACAACCCTCTTGCAGCAACTATAACGGCACATAAGGCAGATGT
solcap_snp_c1_2670	AAGAGAATTATAAGCAGAAGCGTCACACTGAAGCTCCTCTCCTTCCTCTA[A/G]TTTGTCAACTCCTGGTTGCCATACCTTCGCTGGCAATGATGGTACTGAAT
solcap_snp_c1_2671	GCTGATATTGTTGAAGGACAACCAAGTCTTAAAAGTTGGCATATGGCAAC[A/T]TCAGGAAAATCTAACAGTTTGCAACTAAAAGCTCATTTACGGTGCCCAGC
solcap_snp_c1_2672	GCTACTTTCGTGATAGTTTCCACAAGTTCCCTGTGGTAATCCGTAACTTG[C/A]GAACTGTATGTCTGAGATTTTCAGCTCAGCTGGGCACCGTAAATGAGCTT
solcap_snp_c1_2673	TCGCCGGTGTTTTAGGTGAACCGAGTAGTAACAACAATGCTCTGAACATC[G/A]CTTTTCAGCAACCAACTCAATGGCCCGGACTTTTGAGTAATCAATTTGCT
solcap_snp_c1_2674	ACAGTATCAATGTCAACCTTATGCTTAGTCTTTGGCTTAGGAGGCTCAAA[A/G]GGACATGTCAAAATTGCAATTTTCGCATCCTCAATTTGCTTTGGCATCTG
solcap_snp_c1_2680	GCTAGAAGTCACTTGTTCTCAAAATCTTTTGGGTGGAAACAATTTCTTTC[G/A]TTGATGGAGCAGAAGGAGCCTACCATCCTGCGGGCTTATACCAGTCTTTG
solcap_snp_c1_2681	AGATTTTTCTGGATTGCACCTCTGGGTGCGATGAATTTTGCTGGCTATGA[G/A]TTAGCAAGGAAAGCCATGGACAAGGAGGCCACCGAGCAGCTTGCTCAAAA
solcap_snp_c1_2682	GCGATGAATTTTGCTGGCTATGAGTTAGCAAGGAAAGCCATGGACAAGGA[G/A]GCCACCGAGCAGCTTGCTCAAAAAAGTGGCTAGCAGAACAAATGTACCTC
solcap_snp_c1_2683	GAACCTTTTCCAAGCCGTAGCATCACATTTAAATTTGTAGAAATCCCTGC[T/A]TTTTTCTTATTAGAGGCAAAAACTTTTTCGATTTGGTCTCTGAACAATTG
solcap_snp_c1_2684	TGCTGCTGAGAACTTGATTCAGGCATTCATAATGGCGACTTGAGCAATAA[A/C]GACACATCTCCTTTCTGAAGGTGCGACCTTGACTAAATATCGAGGTTCCT
solcap_snp_c1_2685	AGAAGTTGAGAAGCAAGCTGAGGGCCAATATTAAAGTAGTTGCCAGAGAT[G/A]CTAGTGATCCAACACATTCCTGTGCACTCGAGTTTGATAACTTTGTTCTG
solcap_snp_c1_2686	CTAATATCATTGGTAAATCTGGTACCACCATAAAGAAGTTGAGAAGCAAG[C/T]TGAGGGCCAATATTAAAGTAGTTGCCAGAGATGCTAGTGATCCAACACAT
solcap_snp_c1_2687	GGAAAGAATGGGAAAGTTATAAATTCAATTAGGTCTGAGACTAAGGCGAA[G/A]GTCAAGGTGGTGGATCCATTTCCAGGTGCTAAGGATAGAGTTATACTCAT
solcap_snp_c1_2689	CTTTCCGTATTACTTATTGCTGCCGGAGTTCTTATCGCAGCTCTTGGAGA[T/C]TTTTCCTTTGATCTTTTTGGATACAGTTTGGCCTTTATTTCTGTTTTCTT
solcap_snp_c1_2690	ATGTACCTTGTGTTGGTTGAGAAGTCAGGAGCAGAGGATGGGCTTTCGTC[G/A]ATTGAGATCATGTTTTACAACAGTTTCTTATCTTTGCCATTTCTGCTATT
solcap_snp_c1_2691	ATATCTAGATTTGGAGTTCCAAGCTCAGGTAAATTTTGTCTTGAGCCAGA[A/G]GACTTAGTATGCAATGAATCCTGAACAGGACCCCTTAACCTAGTACTCAC
solcap_snp_c1_2696	TGATGTCATCTCCATCCTCATCAGCTTCTAGTGTTTCTGTTTCTGAAGCC[A/C]TACCCTGATAAATGTTTCTCCTGAGGCACTTCGATAGTTCTTCCTCAGGC
solcap_snp_c1_2697	AGAAGAAGAAGAAGAAGAAGAAATTCGCCATTATTGAAGATTTTGAAATG[C/T]CAGGCTTATCTTGTAACGCTTGTGACAAGGAATTTGTTGATGATACTGAG
solcap_snp_c1_2698	AGAAGAAGAAGAAATTCGCCATTATTGAAGATTTTGAAATGCCAGGCTTA[T/A]CTTGTAACGCTTGTGACAAGGAATTTGTTGATGATACTGAGCAAAAGCTT
solcap_snp_c1_2699	AGATGTCTACCTTTCAGCAGTTTAGAAGCAGTTCGGAAGCATATGGAAGC[A/T]AAGAATCATTGCAGAGTGCATTATGGTGATGGCGATGATGATGAAGAAGC
solcap_snp_c1_2700	CGGAAGCATATGGAAGCAAAGAATCATTGCAGAGTGCATTATGGTGATGG[C/T]GATGATGATGAAGAAGCTGAATTAGAAGAGTTTTATGACTATAGCAGCAG
solcap_snp_c1_2701	CACTGGAGGAGAACGCCATTGTGAGGGAAGTCCAAGCAAATGGGACAAAA[G/C]ACATCATCCCAATTGGTATACAGCTCCACCTCCTCCATAGAAAACTTTGT
solcap_snp_c1_2702	GAGCACTGGAGGAGAACGCCATTGTGAGGGAAGTCCAAGCAAATGGGACA[A/G]AAGACATCATCCCAATTGGTATACAGCTCCACCTCCTCCATAGAAAACTT
solcap_snp_c1_2704	TGTCTTCCTTCACTTGTTTGCTGACCTTGACTTTGGTTCATCTTCACCGT[A/C]GAAACAGAGTCAACGGAGGATCGACGGCGGTCGGAGTTTCAATTTCGCCG
solcap_snp_c1_2706	AAGTAATCAGCAGATTTATACTGATCAGTTCCTTCTTTCGGTGTCGGAAG[T/G]ATCCACGACGCTGCTTCAGCTTCTTCCTCCGGTTGAGAAGGATTTTCACT
solcap_snp_c1_2707	ATATCATTAAACAAGTAATCAGCAGATTTATACTGATCAGTTCCTTCTTT[C/T]GGTGTCGGAAGTATCCACGACGCTGCTTCAGCTTCTTCCTCCGGTTGAGA
solcap_snp_c1_2709	CTGGATGCTGTAATTGAAGCTGAGAAACAAGCTGCAAAAGACTTGCTACG[C/T]GAAAAGAAGAAAGAGAGGGCCCTTTTAGCATTGAAAAAGAAGAAAGTGCA
solcap_snp_c1_2711	GAATCGAGGTTGAGGAACATTCGAAGAACTGAGACTAATTCACGTTCTTT[C/T]CCATTGTCTGTGGCATCAGATCCAGAGCTATGCAGTGAGAACTACAAGAG
solcap_snp_c1_2712	CTGTATAGTAAGAAAGCGGCACATCCGTATTGTGAATTTTAAAGAGAGTC[T/C]CAGGAGCCTTGATGACACTGTATTCTTCCCATCCAGTTATTCCCCAAACT
solcap_snp_c1_2713	AATTGTAGGAGAAAGAAAATCTCATAGCTCCGTTGGTTGACTATCTGAAC[A/G]TTCACCTTGCTGGTGAGGGTTCGATTTCTGGTATCAGTCCCCATTAGCAA
solcap_snp_c1_2714	AAAGGTCTTGAAATAAAAAACCCTCTTCTCTTCTTTTCTTTCCCATCATT[G/A]CCACTATTATCAACACCCCCCCTTAAATAAATATACTCGAATCGCGCTGA
solcap_snp_c1_2715	CTCTCCTCGAAAGGTCTTGAAATAAAAAACCCTCTTCTCTTCTTTTCTTT[C/T]CCATCATTGCCACTATTATCAACACCCCCCCTTAAATAAATATACTCGAA
solcap_snp_c1_2716	AACACCCCCCTTAAAATAAATATACTCGAATTGTGTTGATATTAACCAAA[A/G]AGATACTCTCCTCGAAAGGTCTTGAAATAAAAAACCCTCTTCTCTTCTTT
solcap_snp_c1_2717	CACCTTCCCACGTTCTCTCTTGAAGTGAAGAGCTCTGCTCTGTCTGTTCC[G/A]TTCACCAAGTATTGAATGTTTGGAAGGTGAGAGAGATCGGCCAATGTGAA
solcap_snp_c1_2718	ATAACACATCGTAGACTCTTTCCTTCAACGAGTAAATCAAAAGCCTTGTT[G/A]ATGTCTTGAAAACTCACTTCGTGTGTTACAAACTTGTCTAGTTCCAATTC
solcap_snp_c1_2719	AACAATACAATTCGCGAATCTTCACTTTCTTTTTCCAAAACAGAGTAACT[G/C]AATCTAATAGAATGATCACCAAAACTACTCTTCATATCCAATTCAATCAC
solcap_snp_c1_2720	ACAAAGTGCGATGATCGACAAAAATTCCCTGGCAGTAAAAAATTGCTGGA[G/A]GAAGATGTGATTTTCCAGCCAGAACTCGGATTTTTCAAATTGAGTTTAAG
solcap_snp_c1_2721	GGCTCCGGGTGGGGCCGTATTGTCATAGCGTAACACATGGTGCATTCGGT[T/G]TTTGGTTTAGCGGTATCGATAACGGAACGTAAACGTAATGATTCAACGTC
solcap_snp_c1_2722	GTGCATTCGGTTTTTGGTTTAGCGGTATCGATAACGGAACGTAAACGTAA[T/C]GATTCAACGTCAATGCGATACCACACTTGTTTTTCCGAACCTTCACCTCG
solcap_snp_c1_2723	AAACTTTTCCTGTCTGAAGATTCCCCTTCCCAAGTTGGATTAGGAGGAGC[T/C]CAAGATCATCTCCAAGCAAAGATATCATTGCCTTTGCACGCAGGTCTTTT
solcap_snp_c1_2724	TCCTCCGCCGTTAATTCATTTTCCGGTGACAGTCTTCCACCTCATTTTTA[C/T]CCACTTCCCCTAACCTTACAGGATGATAGCTATTTCGAATTCTTTGCTTT
solcap_snp_c1_2725	GAGAAGATCGTCCAGCTGAATGATGCTATTGACGACATCTCCAACCAGTT[G/A]AGGTCCGGGGATGCAGAAAATGGAGCTGCAGTGAACCTAGATGAAGTTGA
solcap_snp_c1_2727	GCGACAATCTTGACCATGTCGTCTCCCATAACCATGGTTAAAGAGGAGTC[G/A]ATGGTGGTGGAAACATCACTGCATCGGAAGTCAACTGACACAAGAGGCTC
solcap_snp_c1_2730	TTAAACACAATTGGATACATATATGCAAGACAGTCAGCGAAAGAGCTCGG[A/G]AAGAAGGCATTATATTTGGGTGTGCCTTTTATTGCAGAGTGGTTCAGAAA
solcap_snp_c1_2733	GGATCGTAAGAAGATTCCTGATCTCGTTGAACACTCGATCCGCCATTGCT[A/G]TTCTTCGACATAGCTGCAGATCCACCAAATGAGCTTTCTGATTCTGCAAA
solcap_snp_c1_2735	AACGAATTGCGAGCAGGATCGAGGATTTGGAAAGCGGAGCAACGAACAGG[G/A]ATGTATGAGAAGAAAACCAGCAAGTGAAACAGATAATACGGCTCCGAAAC
solcap_snp_c1_2736	TATCCTAGTGAAGGGGTCCATAGGAGATGGGATGCTGGATATAGGATTAC[G/T]TCAACTGCAGCCACATGGGATCAAGCTGCTTTAGTTCTAAGTGTTCCAAG
solcap_snp_c1_2737	CCTAGTGAAGGGGTCCATAGGAGATGGGATGCTGGATATAGGATTACGTC[A/G]ACTGCAGCCACATGGGATCAAGCTGCTTTAGTTCTAAGTGTTCCAAGAAG
solcap_snp_c1_2738	TTTAACCATTATGTAAATTACTCCCATATCCTAGCTCCAGAACTGCCTAT[A/G]CTAATATTCACATACATTGATGGCAATGGATTTTGCAAATAGCATCCCCA
solcap_snp_c1_2739	GTACAATCTTTAACCATTATGTAAATTACTCCCATATCCTAGCTCCAGAA[C/T]TGCCTATACTAATATTCACATACATTGATGGCAATGGATTTTGCAAATAG
solcap_snp_c1_2740	ACAGAATATCCTGTTTTGGTCGTCTCTGAAAACTAATTATTGTTCAAGCT[G/A]TACAATCTTTAACCATTATGTAAATTACTCCCATATCCTAGCTCCAGAAC
solcap_snp_c1_2741	AAACTTAAACCCAGATCATTTTGGGGGATTCGAAGTTCCCAAGTTGCTGA[C/T]GATTCACGTTGAAGCTATGGTATTCGTCGACCTGGTTTGTAAATTTGAAT
solcap_snp_c1_2743	ACAGAAAGGAGGTTGCACCAGTCTGCTCTTGTTTCTTGTGATATGCTTGA[T/C]GAGTCGGCGAGCAGTGACGATGAGAATATTGACCAGCAGTTTCGTATCCA
solcap_snp_c1_2747	TCCGACTCAAGTTACTTGGACGGAGTTTTAGCAGAGGGAGCCAGAAAAGC[A/T]GCAGACATAGCAGATGTTACTGTAAATAATGTCTACCAGGCAATGGGATT
solcap_snp_c1_2748	AAGATAGTTTCACTGCAATTTCCTTTGGCTTTGTATTTTGTGGTTCAGAC[C/A]ATACTGGAAGACAGCAATCCATACTGCTTTCTTGCATTAATTTTATTTTG
solcap_snp_c1_2749	ATCATTAGGCTTTGTCTGTACTCTACTTTTAATTATATTTCCTCCAATGC[T/C]ATCCAATCTGTTCACAATTCACGCTAAATGTTTGAAGATAGTTTCACTGC
solcap_snp_c1_2750	ATTTGAGTGTGTTATCTACAAGGTTTTCTTCTTAGGAAGTTGTGCAATCA[T/G]TAGGCTTTGTCTGTACTCTACTTTTAATTATATTTCCTCCAATGCTATCC
solcap_snp_c1_2751	AATTTGAGTGTGTTATCTACAAGGTTTTCTTCTTAGGAAGTTGTGCAATC[A/T]TTAGGCTTTGTCTGTACTCTACTTTTAATTATATTTCCTCCAATGCTATC
solcap_snp_c1_2752	ACTGCCCGAAGTGCCCTTGAGCATGAGTACTTCAAGGATATTGGGTTCGT[C/T]CCATGATTCGTGGCACCTGTTCTAATGTAAAAGAAATTTGGATTTCTTTG
solcap_snp_c1_2753	CAAAGCTCGTGATCGTGTAACTAATGAAACTATTGCACTGAAGAAAATTC[G/A]GCTGGAGCAGGAAGATGAGGGTGTGCCAAGCACGGCTATTAGAGAAATCT
solcap_snp_c1_2755	AGCAAAACGGTGATCTGGATTAATAGTGAGCTTGGCATTGACGAATAGAA[G/C]GATTGCCTGCTTAATTGAGTCCAACCTGGTGTACGGTCTACCGCCGGCAG
solcap_snp_c1_2756	GCAACCTTCATTTCAACAAGTGATTCGTTGTCCACATCTACACAGAACAG[T/A]ATGTCTTCGCTTGCTAATCGAGTTGGTTGTAGAGTGTAACGACTCGCCGC
solcap_snp_c1_2757	ACAGTATGTCTTCGCTTGCTAATCGAGTTGGTTGTAGAGTGTAACGACTC[G/A]CCGCCGGTGGCCCTGAACCTTGTCCTTCTAGTCCCTCCATTTTTTCCGAT
solcap_snp_c1_2760	CTTCAACTCCAATCTGGAGCCAAAATTCAGGTTACTAGAGACATGGATGC[T/G]GATCCTAATTCTACAAATAGAGCAGTTGAACTCATGGGTACTCCAGACCA
solcap_snp_c1_2761	GAGACCATCAAGTATCTTCAACTCCAATCTGGAGCCAAAATTCAGGTTAC[T/C]AGAGACATGGATGCTGATCCTAATTCTACAAATAGAGCAGTTGAACTCAT
solcap_snp_c1_2762	GGTGTGATTATAGGAAAAGGTGGGGAGACCATCAAGTATCTTCAACTCCA[A/G]TCTGGAGCCAAAATTCAGGTTACTAGAGACATGGATGCTGATCCTAATTC
solcap_snp_c1_2765	ATTGATAGAGTTGAGTGAATGATCGTGATGTTATTTGGACCGCTGCTGAA[A/T]CCTGTGAACGATCCATTAGCTAGTAGAACTGAATTCGAGTTCACAGTTAA
solcap_snp_c1_2766	ACGCCCAGATAGTCACCGAGTGCACGCATAACCTTCTCAATCTGTTGTGC[C/A]AGCTCACGGGTTGGTGCAAGAACAAGAGCCTGACATTCAACTAAACTATA
solcap_snp_c1_2767	GCCAGCTCACGGGTTGGTGCAAGAACAAGAGCCTGACATTCAACTAAACT[A/G]TAATCAAGTTGCTGGAGAACTCCAGAGCAGAAAGTTGCTGTCTTTCCAGT
solcap_snp_c1_2768	ATAAATTAAACAATTCAAACAATACCAAATCCAAAGTTATTTGGATGCTT[T/A]AAGATATAAAATGACAAACCAAACAAAATTTGCAAAAGTTGACTCTAGAA
solcap_snp_c1_2769	CTGTAGTTTTAGAGTGGTTGATGGTTAGCTTTTACTGCGTTCAGTGTAGT[T/C]GTTTCGATGGAGGAGATGTATATGGTTGCAGTGCCATTTGTATTTGGTAG
solcap_snp_c1_2770	AGTGATTCTAAAGAGAGGTGATGAATTAGTTTAACAATGAAAGGCACTGT[A/T]GTTTTAGAGTGGTTGATGGTTAGCTTTTACTGCGTTCAGTGTAGTTGTTT
solcap_snp_c1_2771	GAATCGAGCAACTGGAACCAGAGATTCAGGTGCAACTTGAGGTGCAAAGT[C/T]GTCTCCTCTTTTTGCCTCTCTTTTTGCCTGTCTTTTTGCCTGAGCCTTGT
solcap_snp_c1_2772	ATAGGGGGAAGGTGAAGGACCTGAAGCGAGACGAGAACCATGGAATCGAG[C/A]AACTGGAACCAGAGATTCAGGTGCAACTTGAGGTGCAAAGTCGTCTCCTC
solcap_snp_c1_2773	GAGGTGGTCTGCCCAAGCTGATCAGGTCTACAAGATTTTGAAGCTCCTCC[T/C]GGTTGATAGGGGGAAGGTGAAGGACCTGAAGCGAGACGAGAACCATGGAA
solcap_snp_c1_2774	TTTTTTCGGGAACGGGCAGTCTGTTTATCATCAGAAGTGTCAGACTGTTC[A/G]GTCTTAATGTCAAGGATGGAAAGACTAGAGGTGGTCTGCCCAAGCTGATC
solcap_snp_c1_2775	TGTGGGAAGGCAAAAACAAAGGCCAATGCTATAAAGTGTACAATGTACAT[T/C]GACCCTTCTGGGATAGAAAAACATTGTGCTCCTCAACATGTTGCTTAATC
solcap_snp_c1_2776	CTGTAAGCTGCTTACAGCGTGCATCAAGAGAAAAAATGCATGGAGACAAA[A/G]GATTGGATAATGACACAAAAAGCATATCAAACATCACACTGTTTCTTCGT
solcap_snp_c1_2778	CAGGATGAGAAAGTGGTGGGGAACGAAGAAAGCACAATGGAAGAAGAGTT[C/A]CAAAACCGGTAAGGGAGAGCTATAATGACTGCGAAATCCCTTTCTCCTCC
solcap_snp_c1_2780	ACCGGTAAGGGAGAGCTATAATGACTGCGAAATCCCTTTCTCCTCCTTTT[C/A]TTTTCTCCCATTAAAATGTAGTCTTATGGAGAGACGGAAAATATGTAATT
solcap_snp_c1_2784	GATTTTCATAGTTACTTCGACAATCCATTTTCTGAAGAATGCTCTCCAAG[T/A]TTAGGGTTTAAGAACAAAGGGTGGCTCAGCTCCTGTCTAGGGTTTATGGA
solcap_snp_c1_2785	GTTGCTATCAGTATTAAGCCCATGCAAGAGAAATAGTAACGGTGCTCCTG[T/A]CACTTGGTACTGATCAAGCAAAACTTCCTTAATCTCATCAGTATAGAAGA
solcap_snp_c1_2786	GTAGGAGAACAAAGCCTTGGAGAGGACGAGCGCATGAAGTTAGGTGGTCA[A/C]GCAGAGAGTTGAAGAGCTTCTCTCGATTGAGTGAGTGGAGTTCCATGGGG
solcap_snp_c1_2787	GGAGAGGACGAGCGCATGAAGTTAGGTGGTCAAGCAGAGAGTTGAAGAGC[T/A]TCTCTCGATTGAGTGAGTGGAGTTCCATGGGGATCATCGGAGGAGACATA
solcap_snp_c1_2788	GCATGAAGTTAGGTGGTCAAGCAGAGAGTTGAAGAGCTTCTCTCGATTGA[G/C]TGAGTGGAGTTCCATGGGGATCATCGGAGGAGACATAGATGATGGAGAAG
solcap_snp_c1_2789	CTTTTGTTCCAACAGAAGGACCCTTGCTGCCTGAAAATGCTTCTTTGATG[C/T]AACTCTTCTCTAGGCCAAGGTTCTCACACATTAGTTCTGAAAGATTTTCT
solcap_snp_c1_2790	TGCTCGCGCAATCCCCTGACCAAATCAGGGCGAGGACATTGAGGATATAT[C/A]GCTACTTTTGTTCCAACAGAAGGACCCTTGCTGCCTGAAAATGCTTCTTT
solcap_snp_c1_2791	CAGGGTTGTAAAAGGTGGCAATGGAAAGTCTATTCCCATCCTTTTCAGCC[A/G]TCACTCGGTGTCGAATACTCTTATACATCCCGTTGCTCAAAATTTCGATT
solcap_snp_c1_2792	GTTTTGGAATAGAGATTCAGATAATCTTGAAAGCGGAGGTGACAGGGATA[T/C]AAGAGCTTTGGCGCTGGAGAAATGATGGCCTCACCAGCAGGGTTGTAAAA
solcap_snp_c1_2793	TGAAGTCTTCAATGCCCATTGGCCAATGTTTTCGCAGACTCAAATCTAGG[G/T]CCTTTTTCAGCAAATTTGGTTTTGGAATAGAGATTCAGATAATCTTGAAA
solcap_snp_c1_2795	GTGCAGAAATATTCATCGTAGAGTTGTCTTGGGAATTGGGGTATCGTTGT[T/G]GTCTCAGTTCATGAGTATGGCTGGCAATGTCGGTGCTAAATCCTTCGTGG
solcap_snp_c1_2796	TTTTGGTGTCAAGTTACAGAGTCGGCTGCCAAATTTGGCGGGAATTTATC[C/T]ATTTTCAACCCCAATAACATGTACCAATTCAGTTCAATGTTGTTCAAAGG
solcap_snp_c1_2797	AAGATGAAGGGTTTATTATTCAAATCAAAGCCGAAAACTCCGGTTGAACT[T/A]GTTCGTCAGACTCGTGATCTCCTTATCTATACACAGCGTAATTCTGATAT
solcap_snp_c1_2798	GGTTTATTATTCAAATCAAAGCCGAAAACTCCGGTTGAACTTGTTCGTCA[G/A]ACTCGTGATCTCCTTATCTATACACAGCGTAATTCTGATATTCGCGAGAG
solcap_snp_c1_2799	GTTTATTATTCAAATCAAAGCCGAAAACTCCGGTTGAACTTGTTCGTCAG[A/G]CTCGTGATCTCCTTATCTATACACAGCGTAATTCTGATATTCGCGAGAGC
solcap_snp_c1_2800	AGAGTGTCTTCTCTAAAGAATTCTTGAGTCAGCTGAGAACAAGCATCAGA[G/A]ACAGGTTCTGATTGACCATTCCCGTAAAGAACACACTTTAAGTCTCGCAT
solcap_snp_c1_2801	GCAAACCGAAGAGCTGATTGACCTCCTCTTCCATGCTTCTTTGGGAGATC[A/G]ACAGTGAACTTATGAAGAACTTCTCGGGTGTTGCCACTCAAGGTCCCAAA
solcap_snp_c1_2802	CTGATTTCCTCAAAGAATTTCCCTATCAAGCGCTTTTCTTGTATAAACTT[C/T]ACATTTGCCAGTATCTCAGCAGACAGCTCGATTGCCTGATTGAAGCCATT
solcap_snp_c1_2803	CGGAGACGCTTGGAAGGAATTATGGCAACTTCCTCCAGGATCTTCTTGTT[T/A]GTGTGGAAATCCAAAGTCATTTTGGAGTAGTACCTCTCAATTACCTGTCG
solcap_snp_c1_2804	AAAAATGGCGATGAGATCTGTCGTTTCATTCAGTGGACTCCGTCGTTTGA[C/T]GGAAGGTGCTAATGTAGCTCTCCGATCATCGGTTTCCGGTCTCCGATACT
solcap_snp_c1_2805	AAAAAAATGGCGATGAGATCTGTCGTTTCATTCAGTGGACTCCGTCGTTT[G/A]ACGGAAGGTGCTAATGTAGCTCTCCGATCATCGGTTTCCGGTCTCCGATA
solcap_snp_c1_2806	TTGCACCGTCAATTAGATCCTCTGCCTTTACGAAGTCCCAAGTCTCTTTA[A/G]GTTCCGTAAAGAGTATTTCTAAGGCGTTTGGCTTGAAGTCGTCGTCCTCC
solcap_snp_c1_2807	ACTGTTATTTACAGCCTCCTTCTGTACTCAATGATCGGTTTTCACTGGAC[T/A]GCTGCTAAATTCTTTTGGTTCTATTTCTTCATTTTCATGTGCTTCGTTTA
solcap_snp_c1_2808	ACGGAATGATGCTTGTAGCACTCACTCCAAACTACCAGATTGCTGCCATC[G/A]TCATGACATTCTTCCTCAGCTTTTGGAACTTGTTCTCTGGTTTCCTTATC
solcap_snp_c1_2809	TCTAGCTGGGTGCGGTGTGTTAAACACAGGATTCCATCCGTCAACTCACC[T/C]CTACTATTCACTAGCCTTTGGAGGAATTGAAACTCATTTCTGTGCTGAGC
solcap_snp_c1_2810	CTCTTATACAAGAAAATGTCAATGAGAGAAGCTTGAGAGAGACTGACACT[G/A]GGATGCAAGAACGCCTGAATTCCCGTCTTGATGGCAACTAGAATTTCTAG
solcap_snp_c1_2811	ATCACACACATGCAAAGGTTGCAGAAACCATTTTTCTTCGAGCAAATTTC[A/G]CAGCTACATTCCTCTGCTGGTAGCACACTACCACATGCTATGTTTCTGCA
solcap_snp_c1_2814	CTTCTCTGGAAAATTCTCCTGACGAAGTCGAGCTCTCTAACAAAAGCTTC[C/T]GCATCCCAACTTGGAGCACAGTGCTGGAACACATCTTTAACCCAACCTAA
solcap_snp_c1_2816	TCCATTGAATAGTACATCAAACCAGCAAGCAAGCCCATGAATTCTAGTGC[T/C]AACAGAACATGCAAATTTCAATGGGATCTCAATTTCATATAGATCTTCTT
solcap_snp_c1_2819	GATACTACAGGTGCATCCCTTAACGACCCTTCGAAGTTCAGTATCCTTCA[A/C]CTTGTGGGTGATGTTGTAGCACTGCTTGAAGCCATTGCTCTGAATGAAGA
solcap_snp_c1_2820	GACTTACGGGGTTATGGAGATACTACAGGTGCATCCCTTAACGACCCTTC[G/A]AAGTTCAGTATCCTTCAACTTGTGGGTGATGTTGTAGCACTGCTTGAAGC
solcap_snp_c1_2821	AGTAATATATAAGGTTTTCAAAGCCTGGATTTCCTTAACTCAGTTTTCGC[G/A]ATTGTCCCCAAGTGTACTTCATCAGGACCATCTGCAATTCTCAATGTCCT
solcap_snp_c1_2824	GCCCATGAGGTGCATCGTCAAAGCCAAATACTGTCAGCGGTCTCTTTATC[A/G]TAATACCTGGAGTATTAATGTCTACCAAGATCATGGATTGTTGTTTATGC
solcap_snp_c1_2825	TGAGAGACAAATTGATAAAGTTCATGGAGGATCATATATATCCAAAAGAA[A/G]GTGACTTTTACAAGCTTGCACAGTCTACCATGCGCTGGACAATTCACCCA
solcap_snp_c1_2826	AGAGAGGATAATATTGGGATTTTTGGAAGTGAAAGCCAAATTCAAGTAAC[A/C]CCTACGAGTGGGAAATTTGTGCCTAGTGAGAAGGTTCAAGATCTGAGAGA
solcap_snp_c1_2827	GATTGGTTGCGACAACATATTCCCCTTGAAGATTCCTTAGGGGAAACAGC[T/C]GGTTTAGTACATGGTGACTTTCGGATTGACAATGTTGTGTTTCATCCCAC
solcap_snp_c1_2828	TCTACAACAAGCACTCTTAAACCTGCCGGAAACTGGTCGGAAACTTTATC[A/G]CTACCACCGGATTTCCAAGAAACACTACAACTAGCACCAGACATGGTTTT
solcap_snp_c1_2829	AATATAATAGTTTCTTTACATCATTGACAATTCGACGAATTCCTTCAAGC[G/A]CCAACTTTCAGTGCTTTTGCATCTGGAGTTTTCAGAGGTTCAGCATGATG
solcap_snp_c1_2830	TTTCTTTACATCATTGACAATTCGACGAATTCCTTCAAGCGCCAACTTTC[A/T]GTGCTTTTGCATCTGGAGTTTTCAGAGGTTCAGCATGATGTTTCCCCTGT
solcap_snp_c1_2836	GTTCGTTGTCCTCATATATTTGATCCTGCTGAGAAGTACATATCCTTGAT[T/C]ATACCTGCATACAATGAAGAGCACAGGCTTCCTGGAGCCCTTGAAGAAAC
solcap_snp_c1_2838	GTCAGCAATTGGGATGATATGGAGAAGATATGGCATCATACTTTCTATAA[C/T]GAGCTTCGTGTTGCACCAGAGGAGCATCCTGTCCTCCTAACTGAAGCACC
solcap_snp_c1_2839	ATTGTCAGCAATTGGGATGATATGGAGAAGATATGGCATCATACTTTCTA[T/C]AACGAGCTTCGTGTTGCACCAGAGGAGCATCCTGTCCTCCTAACTGAAGC
solcap_snp_c1_2840	GCGGGAGATGATGCTCCACGAGCTGTATTCCCTAGTATTGTTGGTCGTCC[G/C]CGTCATACTGGTGTGATGGTTGGTATGGGTCAAAAAGATGCTTATGTAGG
solcap_snp_c1_2841	TCACCTGTGCAAATTACACAACAGAGATCTACCAGTGGTTGGGCTTCAAC[G/A]TTGCTACTCAGACTGTTGCAGGCTATATCTTCATGATTGTTGCTGCTAGC
solcap_snp_c1_2842	CAAATACCCCGTGGCTTCTTGTTCAATATTGTCACCTGTGCAAATTACAC[A/T]ACAGAGATCTACCAGTGGTTGGGCTTCAACGTTGCTACTCAGACTGTTGC
solcap_snp_c1_2846	GTTAAGTATGAAACATACGACCCGAAAACCCGATAATAAAGAAGAAAAAC[T/C]CAAGAACATAAACCCGGCGAATCCTAAGGCGACGGATATATCTGATTGAA
solcap_snp_c1_2847	ATGGATGAATATTACATATGAAAACGTGACCCGTTAAGTATGAAACATAC[G/A]ACCCGAAAACCCGATAATAAAGAAGAAAAACTCAAGAACATAAACCCGGC
solcap_snp_c1_2848	TCAGCGATTTCTCCCTGAATATCAACACTCAACCTAAGTTTCCGGTGAAC[A/T]CTCGCCGTTGATTCAACCGGATAGTATATACGGTAAAATCCGATTTTGTT
solcap_snp_c1_2849	AGTTGCTTCTGCTACAAAGCACTTCTCAGCAAAGACTTTGAAATGTATAG[G/C]TAAAGTGAAACACAGTGTACAGACTAGTGGAGCTGCTGGTGATGTTGTCA
solcap_snp_c1_2850	GTGGAGCTGCTGGTGATGTTGTCATATTCTTGGCTACCACTGCTGTTCTA[G/C]AGGTTGTACGAAGGCTGAGCAAAGCTAGATGTCCTTTTATTTGGCACGGT
solcap_snp_c1_2853	TGCTAGGCTGCTTTCATCAGTTAAGAAAACCATTAAATGGCGGCAGAGTT[A/G]CACGTTTCTTTCACCAGAAGAACTTAAGGCTTGGTCTCCTTTCATTTTTT
solcap_snp_c1_2854	CAAAAGAGGCCATCTTTCTGGATAATCCATAGCCACAAACACAGCAATGA[A/C]TACCCACACCATCAGTATACCGATGATGATGGTCTTTATCAGTTCTTCTC
solcap_snp_c1_2855	CTAAGTCGAACGCAAAAGAGGCCATCTTTCTGGATAATCCATAGCCACAA[A/T]CACAGCAATGAATACCCACACCATCAGTATACCGATGATGATGGTCTTTA
solcap_snp_c1_2856	GCTGTGTTTGTGGCTATGGATTATCCAGAAAGATGGCCTCTTTTGCGTTC[G/T]ACTTAGATAATAAAATTTGTGCTTCTTATGCAGAATCACAAAATCTGCAC
solcap_snp_c1_2857	CTGTGTTTGTGGCTATGGATTATCCAGAAAGATGGCCTCTTTTGCGTTCG[A/T]CTTAGATAATAAAATTTGTGCTTCTTATGCAGAATCACAAAATCTGCACT
solcap_snp_c1_2858	TGCACGAAACCAGGGTTTTGCTTTAAAACTTCTTCCAATTGTTGTTGATA[C/T]TTTGACAAGGCAAAGAAGTAATTATCTTCTTTTCTTTTCACACATGGCTT
solcap_snp_c1_2859	AATCAGCCCTGTATATGTCACCATTTGCAAGAACCCGAGAGTAAAATTCC[T/G]TCACAACAGCTTCATGCTTTGGATCAGTTGTTCTGATAAACTTGTCATAA
solcap_snp_c1_2861	CAGTCCTTTGAAGTCTTCAAAATGTCATAGATGAGGCCCTTTTGATCAAC[G/A]CATTGTATTTGAAGCAACGTATGGACTGGGCTCAATAAGTTATCCACTGT
solcap_snp_c1_2862	AACAGATGGGAAAAAGATTATCGATGATGAAAACATAAAATTTTTGTGTT[C/T]TCGCTTGAAGGAAGAGATGCTTCATCCACTTCGAGTCACTGTTGGTAGTC
solcap_snp_c1_2863	ATCCGAGCTTTCTTGCTAGCTAACGGGTACTCTGGGCTTTCATCCAATCG[A/G]AACCTATAAACTTCCCATTGCCTCTCTGCTGTTGAATGTCTTGCAATTTC
solcap_snp_c1_2864	AATCCGAGCTTTCTTGCTAGCTAACGGGTACTCTGGGCTTTCATCCAATC[G/T]AAACCTATAAACTTCCCATTGCCTCTCTGCTGTTGAATGTCTTGCAATTT
solcap_snp_c1_2865	AGAGATTATCAAAGCTTTCGAAGAGTTCATCTATTCAGAATTTAAGTCAC[G/A]GTAATGGCGTGGTTTAGAGCTAGCTCAAGTGTGGCAAAGCTTGCTATTAG
solcap_snp_c1_2866	ATCAAAGCTTTCGAAGAGTTCATCTATTCAGAATTTAAGTCACGGTAATG[G/A]CGTGGTTTAGAGCTAGCTCAAGTGTGGCAAAGCTTGCTATTAGAAGGGCT
solcap_snp_c1_2867	AAGGCACAAGCTGCTCCTGTCCCAAGACCAGTGCCACTTTCCAAGTTGAC[C/T]GACAGCTTCTTAGATGGGACGAGCAGCGTCTACCTTGAGGAGCTCCAGCG
solcap_snp_c1_2868	CCAAACAGTGTTGATGAGTCGTGGGATAATTTCTTCAGGAATTTTGTTGG[A/G]CAAGCTGCCACGTCTCCCGGGATTTCAGGCCAGACGATTCAAGAGAGTAT
solcap_snp_c1_2869	ATCAAGGTCTCACAACCTTCAAGGCCAAATCTCTTGGCTGCCGCCCACTT[C/G]GTAGCCAAGAAGTTCTCAAACTGAGTACTCCACATCAGTCGGTCAAGAAT
solcap_snp_c1_2870	ATGCTCTCAACTCCAAGATCTGCTGCCCTGTCAAACATCTCCTTCATGCC[G/A]GGAATCAAGGTCTCACAACCTTCAAGGCCAAATCTCTTGGCTGCCGCCCA
solcap_snp_c1_2871	ACAACATTACCCAAAACATTTAATCTTCCTCTATGTGGCATCCCAATAAC[T/A]ATGCTCTCAACTCCAAGATCTGCTGCCCTGTCAAACATCTCCTTCATGCC
solcap_snp_c1_2873	AAGATGATTGAGACAGGGGAGGGTGTCGACTGGGCTGTTGGAGAAGCACT[T/A]GCTTTTGCAACATTGCTTGTGGAAGGTAATCATGTTAGGTTGAGTGGTCA
solcap_snp_c1_2875	GTTATCCCGGAGATGGAACCTACACTACGGAAGCAGATTCAGGAATGTAA[T/C]TGGCAGGTGGTGAATGTAACAACTCCAGCAAATTATTTCCATGTTTTGCG
solcap_snp_c1_2878	TTCCTTGATCTTTCTTCTGCATCATCACTTCTTTCAACTGGTGAATATGG[C/T]GGTCTTTCTAATGCTATACCCCAGTTACCAAGGCGAAGCCAATTGTCCAT
solcap_snp_c1_2879	TTCTTCTGCATCATCACTTCTTTCAACTGGTGAATATGGCGGTCTTTCTA[A/G]TGCTATACCCCAGTTACCAAGGCGAAGCCAATTGTCCATGACCCCTAGAG
solcap_snp_c1_2880	CTTCTGCATCATCACTTCTTTCAACTGGTGAATATGGCGGTCTTTCTAAT[G/A]CTATACCCCAGTTACCAAGGCGAAGCCAATTGTCCATGACCCCTAGAGCA
solcap_snp_c1_2881	ATCCTGGGCATATGCTTTCACAATCTCATTGGTGAAAGACCGGCAATACA[A/G]CACCAAAACTAGTTTCACCAAAGTCACAAAAACCATAATCCCAATAACCC
solcap_snp_c1_2887	TTGTGCCTTCCCGTAACCTGTTTTACATATTTCTTTTTCCCTGCTTGGTC[C/A]ATTCTCTTGCCAGAATTGGAAAGCACCAGAGCTGGTGCTGTTGCGGAAGA
solcap_snp_c1_2888	TTCTTATCCGTCCTCCTGGCCAATTGTGGATCTCTGTCAAGCAAAGCCTT[T/A]ACAATTTCCACGTGCCCTTGTCTGGCAGCTAAATGTAATGCATTTTTACC
solcap_snp_c1_2889	AGCATAACTATAGCAGCATCAGCCTCGAGAAGCAATATCACCACGTCACA[A/G]CTGATTCCCTTTACAGCCATATGCAATGCAGTTTGTCCTTTCTTATCCGT
solcap_snp_c1_2890	TCTGGAAGCATAACTATAGCAGCATCAGCCTCGAGAAGCAATATCACCAC[G/C]TCACAACTGATTCCCTTTACAGCCATATGCAATGCAGTTTGTCCTTTCTT
solcap_snp_c1_2894	TTGTTCTTCCAGTCCCCAGCTTTACAATCTCGAGCCCAATGTCCATCAAT[T/C]CCACAATTAAAGCAACGACCTGTACCTGGAGGAGGACCTCTGCCACCAAA
solcap_snp_c1_2895	CTTCACATTTGAGGATATCGTTACCTCTAACTGCTGCTGCCAGATCAGCC[T/A]GAAGTTGCTCTATATCCATCTCCTTGGAATAAAGCTTCTCCCTTAACACA
solcap_snp_c1_2896	CCTGCGAAGAAGGGCAGTTAAGATAAAAGTTAAGGGTGATAACAAAGGTC[A/C]AGACGCCAAAGAAGAAATTAATCACACTGGGTTGGAGAAGCGCCAAAAAG
solcap_snp_c1_2897	AAGGGCAGTTAAGATAAAAGTTAAGGGTGATAACAAAGGTCAAGACGCCA[A/G]AGAAGAAATTAATCACACTGGGTTGGAGAAGCGCCAAAAAGTTCTTTCAG
solcap_snp_c1_2898	CTTCAAGCTAGTTTATGGGGCACTGAGGATGAGAGATTTGGTGACACTGA[T/C]TATTTTGATGGAGGTGGAAACTCCATAGTTTCAACAAGCAGTTCAGATAC
solcap_snp_c1_2899	CACTGAGGATGAGAGATTTGGTGACACTGATTATTTTGATGGAGGTGGAA[A/C]CTCCATAGTTTCAACAAGCAGTTCAGATACAGAAGAATCAGTTAGAGATC
solcap_snp_c1_2900	TTTAGAGCATATTTTCCTATATTATTCATCCCTTCTGATCCTGGGCAGAA[G/A]TTAAAATTAAACATCATGAAATAGTCTTCTGATATGATCCACAGTTGCAG
solcap_snp_c1_2903	GAATTTCCACACACCCGTGCAATACGAGTCAAACCCACTGAATCTTCCTT[A/G]CGTTGATATAATTCATCGCATGTTATCTCTGCGCCTGTTGTATCTATTGG
solcap_snp_c1_2904	GGAAATGTGCCAGGAGGTAATTTCGTAGTTAAAAGCTCCCTTAATCTTCT[G/T]ACAGCTTTAACCTTGTTGGCTAGAATGTCAAGCAATGGCAATAGTTCTTC
solcap_snp_c1_2906	AAGTACCCCTCCGCTTTCCCCAAGAAGTTCATCTGGTTCGCCGCGAACAA[C/T]GAGACCCAGGGCAGGCCCCTCTATGTTAGGATCCCCTTTGAAATTAGTGA
solcap_snp_c1_2911	TTGATAGCCTCAGTAGCATTTCTTGTAAAAATGATCTCTCTAGCTTCGGC[C/A]GCGTGAATGAAATTTGCCACCTTTTGTCTTGCTGACTCATACTCATCTGT
solcap_snp_c1_2912	GCCACTAAGTTGATAGCCTCAGTAGCATTTCTTGTAAAAATGATCTCTCT[A/T]GCTTCGGCCGCGTGAATGAAATTTGCCACCTTTTGTCTTGCTGACTCATA
solcap_snp_c1_2915	TGCCATAGAAGTCTTTACTTATATAGTGGATAGATGAATTACCAAAACTT[A/G]ATGATCATTTTAACCATGGTGGATGTGTAAAAAAGTATGAGAAAATGATG
solcap_snp_c1_2916	CTTTCTCAATGCCAAAAGTATGAGAGCGAAGCCAACTACAGAAGTTGCCA[T/C]AGAAGTCTTTACTTATATAGTGGATAGATGAATTACCAAAACTTAATGAT
solcap_snp_c1_2917	GAGACATTAATGTGCTCCTTTCAAATATTAAAACCTGCCGACAAGAAGTC[T/C]AAATTCAGCTTTGGAAGTACAACTACTGCTAAACCTGGATCTCCTACTGG
solcap_snp_c1_2918	GCACCGAATTATTGTGGAGAGTTTGACAATGCTGGCGCTATGATGAGCGT[A/T]GATGAGACATTAATGTGCTCCTTTCAAATATTAAAACCTGCCGACAAGAA
solcap_snp_c1_2919	GGCTGTCTCAAGAAAGTCTCTTTAGCAACCAAACACAACTGCTTAATCTC[A/T]GCCTCAGTCAACACAACTTGCTTCCCTGGTTTACCCTTTACTTCAAGAAG
solcap_snp_c1_2922	GGGTTGGTTGTATTCAAGGTTATTCTGGAGAGTGGAACCGAGGGCGGGAA[T/C]GATAAGCTTCAGGGAGCAAGAAAACATAGCGTATTTGATGAATATGCTAC
solcap_snp_c1_2923	TATACTTCATATGGTGGGACATCTATTGAATATCAGCTCCGGAAGGGGGT[T/C]GGTTGTATTCAAGGTTATTCTGGAGAGTGGAACCGAGGGCGGGAATGATA
solcap_snp_c1_2924	TTTGGCTTTTCCACGGATGTTCCCAATTCTTTACCTAATCTGGTGATGGG[G/T]GATGAAAAGAGAACGTTTCAGGTTATACTTCATATGGTGGGACATCTATT
solcap_snp_c1_2925	CAGCTGCATTCGCTGATCAGAGAGGCTTCTTGTCTTGTTAAGTGCCTGTG[C/T]GTTTATAAGGGCTTTGGCTTTTCCACGGATGTTCCCAATTCTTTACCTAA
solcap_snp_c1_2926	AAAGACGAAGGGAGATTCCCAGTAGAAATGATGCCGTTTCAGCTGCATTC[G/A]CTGATCAGAGAGGCTTCTTGTCTTGTTAAGTGCCTGTGCGTTTATAAGGG
solcap_snp_c1_2930	CAAATGAGAATAGGTCATTGATGAACTTGACACACGGGTTAAGCCCCGGC[G/T]CTGCTGTAGAATACCATCGTTCACTTCCGATTGATGATCCGGATGTGTTA
solcap_snp_c1_2931	CCAAATGAGAATAGGTCATTGATGAACTTGACACACGGGTTAAGCCCCGG[C/T]GCTGCTGTAGAATACCATCGTTCACTTCCGATTGATGATCCGGATGTGTT
solcap_snp_c1_2937	GTATAGAGATTGCGGACACTTCGATCAGCATCTGGAGATAAATATTTTCC[G/A]TTCTCTCTATCAAGATCGAGTTGCAAAGGGAACTCATATCGATCATTTAT
solcap_snp_c1_2938	AAAGACTCATAGGTGTCCCACCCAAAGGACTTTGTTAATTCTTTTGTTGC[T/G]ACACTAGTGTCGTTATACTGGAGCTTATAAAACAAACTCTGCAAAGCTAA
solcap_snp_c1_2939	TCATAGGTGTCCCACCCAAAGGACTTTGTTAATTCTTTTGTTGCTACACT[A/C]GTGTCGTTATACTGGAGCTTATAAAACAAACTCTGCAAAGCTAAAGGGAT
solcap_snp_c1_2941	CAGAGATCACCCTACAGTACAGAAGTCTGCATCTGACATGCCTGAACAGG[C/T]GAACCAATCTTCTGTTGCCTCTTCACACAGGAATTCCAGGAAACGTGCAC
solcap_snp_c1_2943	GCAAACCCCAAGATCCTACTTGTTCCAAGAGGTCTAGAAAGAAAGCAAAG[C/T]GGGACAGAGATCACCCTACAGTACAGAAGTCTGCATCTGACATGCCTGAA
solcap_snp_c1_2944	GTGCTCCTTCCAACAGCTCCTACACCACCTCTGTACGGAGCAGCTCCACT[C/T]GTGACAGATTCACTATCAGATGTCTCTGGTTCCATGTAAAAACGAGCACG
solcap_snp_c1_2949	ATCGATCTTCATTTGCGACTGAAAGAAGTAATAATGGTGAGCACAGCCAT[A/G]GTAACAAATCCAGCAAGAAGTGGAGTAGTTGCTAAATGACCCCTATCAAA
solcap_snp_c1_2952	TGTAATTTGTTCCACATACAAATCATCTGTCTAGGGGACTGGTAATGAGC[A/G]GTATAATAGTCGTCTACACATCCAGATTGGGAGAACTTCAAGCTGTGTAC
solcap_snp_c1_2953	TAATGAGCAGTATAATAGTCGTCTACACATCCAGATTGGGAGAACTTCAA[G/A]CTGTGTACATACTGCACAGGTCTTGATGAACTATTAAATTTTTCGACCCA
solcap_snp_c1_2960	TAGCCAGATTAACAGAAATACTATACTTCCAACTAGAAGGCACCAGACTT[A/G]AGACACTGCATCTTCACTACTACCTTTACAGTGAATGAGCAATTTGGAAC
solcap_snp_c1_2961	TCTAACACCTTTTAAGAACTAAAAACATAATCAGGGAAACTTCATAAGGA[C/T]CAGATGGACACACACCTAGCCAGATTAACAGAAATACTATACTTCCAACT
solcap_snp_c1_2964	TTGATCAGGGACAAGCATCATCTACTAGACACTCGGCATATAACGTGATG[T/C]CAAGTTTCAGTAATGGAGAAAGCATCATCCGTGTGGCATGAGATCAAAGG
solcap_snp_c1_2967	TAGTCGTCGCCGGCATGTGCTGACCACCGCTTCCACTCCCCTTTTTACAA[G/A]CCTGACCTTCTTCCCTTTGTATCCTCCCATGCATAATAAAACTCCCCTTG
solcap_snp_c1_2969	GGTGAAGAGGCTGATCTTGGAGTTCTTGTGTTTATGGCAATATATTTTTT[C/T]CTCCCTCATTGGCTATGCATTCAGTCCATGAACTCAAGAGATCCCCAAGA
solcap_snp_c1_2970	CTATGCATTCAGTCCATGAACTCAAGAGATCCCCAAGATCTTATGCCCTT[G/A]TGACTAAATGAAAAGCATAGTGACTAGTGACATAGAAAAAATCTCAAGGC
solcap_snp_c1_2971	CTTTTCAGTTGTAGAGAGAAGTCATCATTGACATCATCATCATCCCAATC[A/G]TCTTCCCACTGCTGGGTAGCTTCTTTCCCTTCCTTTTTCGCATCCCACTC
solcap_snp_c1_2972	TCCCTTTTCAGTTGTAGAGAGAAGTCATCATTGACATCATCATCATCCCA[A/G]TCATCTTCCCACTGCTGGGTAGCTTCTTTCCCTTCCTTTTTCGCATCCCA
solcap_snp_c1_2974	TCAACAACAGGGCTGTTTCTGTTTCCGGAAGTATCGTGGACCTTGAACAC[T/C]CGGAATCCGTGCAGATATACATATAAAGAAGTAGGTTAATTCTATCTCAA
solcap_snp_c1_2978	AAACTGAGATCAGGATAGGGCATGTCACAGCAGTATATCTCCCACAAACA[T/A]ATGCCAAAACTGTACACATCGCATTTTCTGTTGTACGGGTTGCCATTGAG
solcap_snp_c1_2979	AGTAATATATGTTGTGTTGTTGTGGAATATCTTCCGGGTGGTGCCTTAAA[A/G]TCTTACCTTATCAAGAACAGAAGAAAGAAGCTAGCATTCAAAGTTGTAGT
solcap_snp_c1_2984	GCCCTTCTTCTTCTTTTTCAATTCTTCTACTGTGAAACTGCTAAAAATCC[G/A]ATCTTTACAACTTTGCAGAAGCAAGATTTTGAAAAAAAATGGAGAAGGGC
solcap_snp_c1_2987	TTTTATCAGATAGGAATCAACCTGCAATGTGATCGAAAAAGCCAACCCTT[T/C]CCCCTCCCTTTTTGCCATAGTGAGTGTTTTGCTGTCCAATAATGATACAT
solcap_snp_c1_2988	CAGATAGGAATCAACCTGCAATGTGATCGAAAAAGCCAACCCTTTCCCCT[C/T]CCTTTTTGCCATAGTGAGTGTTTTGCTGTCCAATAATGATACATCCTTTC
solcap_snp_c1_2992	TCCTGAACTGGTGCAGCTGGAGATCCAAAGTTTTGTTCAGCTTCAGTTTC[G/A]ATTTCAGTTATCCTGGCATTCTTGCGTTGCCACCAAGGTGCTGAACTGTC
solcap_snp_c1_2993	GAATTGGTCGTTCCTGAACTGGTGCAGCTGGAGATCCAAAGTTTTGTTCA[G/C]CTTCAGTTTCGATTTCAGTTATCCTGGCATTCTTGCGTTGCCACCAAGGT
solcap_snp_c1_2994	AGTGGGAAAGATTTGACTGAATCTGAATCAGAAGATTCTCTTGATTTTTT[G/A]TTGGATGGTGCTGATGAAGCTTTGATTAGTGCTTTTCTTGTTCTTCTGAG
solcap_snp_c1_2995	CTAAATTTTGGCAGTTGGTTTCGAAGGTCATGCAACTGGCAGTTGGTTTC[G/A]AAGGTCATGCAACTGAAGGAATACCAAGAAACTGAATTATCATGCAACCA
solcap_snp_c1_2996	TCGAAGGTCATGCAACTGAAGGAATACCAAGAAACTGAATTATCATGCAA[C/T]CAGAATACCAAACCAGTAGTCGAAGGCAAGATGTTGAAAGCATTGGACAT
solcap_snp_c1_2998	CCAACAGAGATTACAGATGGGTCTAGCTCGTATCCATGGATAACACCTTG[G/T]GGGTACAATTCAAGAATCAATTTCGCAGCCGACCCGGCTCCGAACCCGAG
solcap_snp_c1_3000	AATGCTGTTATAGCTTAATATTCATTCTTGGTCAATTGTAACATATATAA[T/G]GCAGTCAAGACATGAAAGCAGGAAAAGATAAACCAAGAATTCAAAGCAAA
solcap_snp_c1_3001	TGCTGTTATAGCTTAATATTCATTCTTGGTCAATTGTAACATATATAATG[C/T]AGTCAAGACATGAAAGCAGGAAAAGATAAACCAAGAATTCAAAGCAAAAA
solcap_snp_c1_3002	ATAGCTTAATATTCATTCTTGGTCAATTGTAACATATATAATGCAGTCAA[G/C]ACATGAAAGCAGGAAAAGATAAACCAAGAATTCAAAGCAAAAAAATGTAT
solcap_snp_c1_3003	AAAGCAAAAAAATGTATAAAATATATAAGGCACTTTTAAACGCTGAAGAC[G/A]TTACTACTATGAACTTGTCGCTCCAGAGGTAACTCACACACTCATTATGT
solcap_snp_c1_3007	TAGGGGACAACCATCTCCACAAAACTCAACCTATGGGCTATGGATCTTCG[T/G]CCCCTGCTACCATCAAGATATGCCACAGAGTGTATAACCAAACCCTCTCT
solcap_snp_c1_3010	CAAGTAATCCCAAGTTCAAATCTCCATTAACTAATCAAAAACAGTAACTT[T/C]AACATAAAAAAGCAACTAACAATTCAAATCTAAGCGGTAAGAACAACAGC
solcap_snp_c1_3011	ATTGGTAAAGAAGCAATTGATTCATCCTTAGTCTGCCCCAACAGAGCAGA[C/T]GAAGGATACATGTTGGTTCCCATTCCCAGACGACGCCCTGTTTCTTTTCC
solcap_snp_c1_3012	TCCGGAGGACCATGGCAATTCATTGGTCTCCTGCCTTTGTTTGATCCTCC[A/T]AGACATGACAGTGCTGAGACTATAAGGAGGGCTTTGAATCTTGGAGTGAA
solcap_snp_c1_3013	GAAATACACTTTCTTCCTTTCAATCCAACTGACAAGCGAACAGCACTTAC[T/G]TATCTTGATGGTGAAGGAAAAATGCACAGGGTCAGCAAAGGGGCACCAGA
solcap_snp_c1_3014	TGGAGATCTAAATCCACCAGAAAGCTTCCCAGATAAACCAACAACACCAA[C/T]AGGCTCAGCACCAGGGTGATTCTCAGTTTGCTGTTTATCAGCTGTCTTTT
solcap_snp_c1_3015	GAACTTGGAGATCTAAATCCACCAGAAAGCTTCCCAGATAAACCAACAAC[A/C]CCAACAGGCTCAGCACCAGGGTGATTCTCAGTTTGCTGTTTATCAGCTGT
solcap_snp_c1_3019	TGATAAAAAGCAGGCGCAGGAGAAGGCGCTGGGTTGTCAATATGTTCGGG[G/A]TGATCAAACTTACAGGCAGGTCCATACTTGCAAATCCCGTAACGGCTATA
solcap_snp_c1_3020	TGCAGATGAAATGCCAAATGGAGGCTGATAAAAAGCAGGCGCAGGAGAAG[G/A]CGCTGGGTTGTCAATATGTTCGGGGTGATCAAACTTACAGGCAGGTCCAT
solcap_snp_c1_3022	AAGTCAAAGAATTGAAAGAGTACCCATAGGAGAGTCCATTGGATCCACTT[T/G]CCAAAGCTGGATGGGTGATGGTCTACCTATTCATAGAGGTGACATTTTCC
solcap_snp_c1_3023	TTGCAAACAGGTCAAGGAGAACCTGCTACAATGTGAAGGCATCAGTTCGA[C/T]AGTCTCAAGCGGCAAGGAGCATGTTCGTGATGCACACCGATCCAGAGTGC
solcap_snp_c1_3028	TAATTCTGCAGTTAGACATCAAGTTGGAAAAAATAAGAATCCAGTAGTGG[C/T]CCTCTTTTTATAAACAGGCCAACCATGCCAAAAATGATACAATAACGTGC
solcap_snp_c1_3029	GCCCTCTTTTTATAAACAGGCCAACCATGCCAAAAATGATACAATAACGT[G/A]CTTGTATTTTCGTATTACAGACGCCGAATAAGTGATATCACTCTCCATCT
solcap_snp_c1_3032	ATATAGCACTGGCAGCTAGCAACCCCAAAAGGATTTTAAAGAGTAAAATC[C/G]AGGAATACACAAAAGTCAAGTTTTATACAGACAAAGATTCAAGTCGGTTA
solcap_snp_c1_3034	CATCTCCTTCAACAACAACAGCAGCAGCTTCAGATGTTTTGGACTTACCA[A/G]CGTCAAGAAATCGAGCAAGTCAATGATTTCAAAAACCACCAACTTCCCCT
solcap_snp_c1_3035	AATGATTCCAATACAGTGTAGCTGTCCAATTTAATAACACCAACATTCAG[T/C]CAAATATGATTGGCCCATCGAGCTCATATGAATCAATATGCTACTCCCAT
solcap_snp_c1_3036	ATGATTCCAATACAGTGTAGCTGTCCAATTTAATAACACCAACATTCAGT[C/G]AAATATGATTGGCCCATCGAGCTCATATGAATCAATATGCTACTCCCATT
solcap_snp_c1_3041	AATATCTGGAAAAGGTGATCCTCTTAAAAACTTTTTCTTGTTTGATGCCA[C/T]GGATGGCAAAGGAATAATAGAGGACATATCAGGATAATCAGTGGCTTGTG
solcap_snp_c1_3047	CAAGTCACCAAGTTGAAAACAACGAAAGAGCACGACACGTTTTGACTGCA[G/C]CGCTTCTTCCAAACAAGAAGTATCAAAAACCAAATTTATGCTGCAACAAC
solcap_snp_c1_3049	CCCCGCTCTGTGTGTGGTTCATGATCAATGCTCATTTGTATCGCCTTCCC[C/A]CTCTTTGAAAGCACTGCTCTGGAATCTCCAACATTTGCTATCCATAACTT
solcap_snp_c1_3050	TTTGCTATCCATAACTTTCGCCCATTTATAAGTATTGCAGTCACTGCAGT[C/T]GACCCTCCTTGTCCTAGATCAGGAGTATGTGAGAGAATAGCCTGATCTGT
solcap_snp_c1_3051	CTCCTGAATGCCCATCATAAATAGCAAAAAGTCCTAGTTCCCCTTTGCGC[A/C]ACTGCATGAATTTAGCAACATGATAATCCTCCATTGGATGATTTGCTTTC
solcap_snp_c1_3052	AAGATGTCTATGGATTTGCTACGTGAACTAGGCCCAAACCTTGGAACAAT[T/C]AGAGCACCTGGAATTGGCTTGCTTTACAATGAACTGGCAAAGGGCATACC
solcap_snp_c1_3054	TAGGCATGCTAAGGTTAATCTTCTTCCAAACCAACTAGCATCAGATGCTC[G/A]AGTATCAGGCTTCAGACTGAAGGTGCCATCTCCAGAACTTGAGAGGTCTT
solcap_snp_c1_3055	TAGAACCATTCTTCAGAAGAGCAGTTACAACCATGGCTGTCTTTGTAGCC[G/A]CCTCATGCATCCGTTTCCAGGCAGGACTACCAAAACCCGTCACATATTCC
solcap_snp_c1_3056	TATGAAACATTAGTTGATGCAGATCTTCAAGGTAATTACAATGAAGAAGA[A/G]GTGGAACAGCTTATTCAGGTAGCTCTACTTTGCACGCAGAGTACGCCTAC
solcap_snp_c1_3057	TTTAGCAACAGAAATATACTCGGTAGAGGTGGATTTGGTAAGGTTTATAA[A/G]GGCCGGTTAGCTGATGGCTCTTTAGTTGCAGTGAAAAGACTAAAAGAGGA
solcap_snp_c1_3059	TTGAGCCCCAGAATGCAGGGGTAAATGAGGTAAAAGCAGAATCTGTCCAT[A/C]TATCAGACGAAATCAAGTCTAAGGAAGAAACTCAGGCTGGAGCTAAGTCT
solcap_snp_c1_3060	TATTGTCATTTGCCGGTGTCGATGAAGACAACCGTCCACCTGAATCTGAT[G/T]TCGACGGTAACAATTTAGCTCTCGGACCATGTTTCGGCTCAACCAGAATA
solcap_snp_c1_3062	AACATGTTTAGGATTATGTTTGATAGGAGATTTGAGAGTGAAGATGATCC[C/T]CTTTTTGTTAAGCTTAGGGCTTTGAATGGTGAGAGGAGTAGATTGGCTCA
solcap_snp_c1_3063	TTCAGACCTGAGAGGTTCTTCGAAGAGGAGAAGCACGTTGAGGCCAATGG[C/T]AATGACTTTAGATTTCTTCCTTTCGGTGTTGGTAGGAGGAGTTGCCCCGG
solcap_snp_c1_3064	AGACCTGAGAGGTTCTTCGAAGAGGAGAAGCACGTTGAGGCCAATGGCAA[T/C]GACTTTAGATTTCTTCCTTTCGGTGTTGGTAGGAGGAGTTGCCCCGGAAT
solcap_snp_c1_3065	GAGAGGTTCTTCGAAGAGGAGAAGCACGTTGAGGCCAATGGCAATGACTT[T/C]AGATTTCTTCCTTTCGGTGTTGGTAGGAGGAGTTGCCCCGGAATTATCCT
solcap_snp_c1_3066	CTCGTGGTGATCTTTTTAAATTCATACTTCTTCAGGGGAGAAACTTTCGT[T/C]GTCTTTGGTGTAGGTAATGTAACCCTATTCGCTTTACTTGGTGATCGTTC
solcap_snp_c1_3067	TGGATGAGATTTTTTGAGCACAAGCCTTTTGATCCAAAAGCCGTTATGGG[C/G]TTTGGAATACTGAATGGGTCCTCTATTGGACTTCTTAATCTAAGCCTGGG
solcap_snp_c1_3068	CGTTAAGGCTGAAGAACGAAGATGAGTTCCCTCCTCTACCATTGTGGAAG[G/C]TTTAGGATTTCCTACTTGTTTGAAGACTGAAAGGGAATTTTACAGTGAAA
solcap_snp_c1_3071	CTTCAGGTCTCGATGAATCACTGGCGGATCATGTTCATGCAAATAAACCA[G/A]ACCTTCCAGAATTTGGTGTGCCCAAATCTTTACAGCTCGAATATTTACTC
solcap_snp_c1_3074	ACCTGACAATGATACTTGGGAAGATGAAGAAGACGAGAAACCTTGGAAAG[G/A]ATTATGGCGATCGTTATCATCATCCTTATAGCTCAGAACATGGTAATCGG
solcap_snp_c1_3077	AATTCGAATCATCATCCTCAGGAGAAAATCAACATCGAAACAGTTAACAA[C/T]ATCGAGATAACTTCTTCTTCTTCATCTGCTGCTGCACCGGCGGCACCAGC
solcap_snp_c1_3078	CTCCGGCTTCCCTCCATTTTCTTCATAAGCCGCTCTAAGTCGTCCTACCA[G/A]TGCGTCAAGGCTCCCCCAAGCTTGCTTTAGCGGACACGGACACGGTGCTG
solcap_snp_c1_3079	CACGAACCTCGCGAAGATAAAGCCTAACAGCACGAGCACCAAAAGGGTTC[G/A]TCTCCGGCTTCCCTCCATTTTCTTCATAAGCCGCTCTAAGTCGTCCTACC
solcap_snp_c1_3080	GTATTTCGATCGCAGTAGAGAGGATCTGACAGAAAATGGTGAGAGGAATG[C/T]TGCGTAAACTTGCCAATCAGTCTCTTTCAGTCGCCGGAAAATGGCAGCAG
solcap_snp_c1_3081	ATTGTATTTCGATCGCAGTAGAGAGGATCTGACAGAAAATGGTGAGAGGA[A/G]TGCTGCGTAAACTTGCCAATCAGTCTCTTTCAGTCGCCGGAAAATGGCAG
solcap_snp_c1_3082	ATGATGTACAAGTTCTTTGCTCCGGTGTTATCAGCACAATTGACGGTGGC[T/C]GCCACGGGTAAACCCAGCGACATCCTGAACTTGTTCCCCGCGGAACCTCC
solcap_snp_c1_3083	TCAAAGTCTGTCTATGTGAGGAATTTGCCATCTACTGTATCTTCTCTCGA[T/A]ATTTTGCAAGAGTTTAAGAACTATGGGAAGATCAAGCAAGATGGAGTATT
solcap_snp_c1_3084	ACATTCTCATTTCACACTTCTTCAATTTCATCCAATGCATAGTTGTTGGT[C/T]GAAACATTAGCATAATTCACTTTGTTAAATCGTACAACAACTGGGTAACG
solcap_snp_c1_3085	TAAGAATTTCAAGAGTAAGTCATCTGCCAGATCAGCAAACGAAAAAGAAG[T/C]AGAGTGTGAATCCGCAAATGACTGGCAACAGATGTATTGGGAAGCACATT
solcap_snp_c1_3088	ACACTCATTGGAGATCCACGGAGATCATCAACTTTAGATCGATCCTCTTC[A/G]GTCTTCTCTTCCTGAGGTTTCAACCGTTCCTGATTAGCCACAAATTCTTC
solcap_snp_c1_3089	GTTTTCACTAGAGATATATATGCCTAGCCCACATATAATGATGCTGGAAA[A/C]CAAGACAACCCGTCGATGCAACAAGCCATAATAATTTCATGCTTTTTTTA
solcap_snp_c1_3090	GCTAAAAAGGCGCCGGTGAAGAAAACTCCGGTGAAGAGTGTGAAATCTAA[G/A]ACCGTGAAATCGCCGGCGAAGAAAGCATCTGCCAGAAAGGCGAAGAAGTG
solcap_snp_c1_3091	GACTCGGGTTTGTGCTCAGTAATAGTTTGTTTCATTGTTCCATAGATATT[T/G]CCATCTCCCCCATCATTTGATAGAAATGACTCCACGTTATCTTCCAGGGA
solcap_snp_c1_3093	ATCTCAATGTACATGCGAGCAGTAACCCATATAAGATGTAATTTTCTCAT[G/A]CTATGGGTAGTTGCAAATCCATCCGTTGAAAATCCAACACTTTGAGCATG
solcap_snp_c1_3096	AAGCCCCTGGACAAATCATGGCATGTTTTAGGGCTTGGTTATAATCCTAG[T/C]ATCAGTATGGAAGAGATCAATAATGCTGCAGTTGTCCACTTTAATGGGAA
solcap_snp_c1_3097	AGGTTTCAATCCGGAAGGGGTGGTGGATTCAGGAACGATGGAGGAAGAGG[G/C]CGAGGAAACTATGTAGGTGGCAGGGGCTATGGTCGAGATGATTTTAATGG
solcap_snp_c1_3098	ACCTCAACGTTGGATGATACCGCATCTGAGTGTTCAATGGATGACAACAG[C/T]AACAGATAAACTGGGAAAATTTTCATGTGTGCTGGATTTTTTTTCTCTCC
solcap_snp_c1_3099	CTAGGTGAGACAGAAAGGCCTCTTCCTGTCAGAAAAAGAATGTTTGGCCG[C/T]GCATGGCCTTTTAAAGCTCCAGTAAAAGAGGGACGTGTCCCAACTTGGCC
solcap_snp_c1_3102	CACGTTCCATCATTCATGGGTGCTCCTGCTTACAACTTCTCTCCTGGCCA[C/T]GACTTTTTTGGAAATGGCTACCATTACCAGGCTCCTTACCTGCACTGATA
solcap_snp_c1_3103	AAAAGGGTTCATCAGCTGGAGAAAGTGAAGGCCGACAAGAAAAAGGCAAC[T/C]GAAGTTGCAAAACCTCAATCCAAAAGACCTCGTCCCAATGGTGTCGGAAA
solcap_snp_c1_3104	TGTTCAATCTACAGAGATATTGGAGAAGCGTCAAGCAGCTGTTATTGCTA[C/A]AGAGCAAGCTTCTCTTCAGAGGCTCCAGGAGAAAAGAGATGCAGCAGTTT
solcap_snp_c1_3105	TTTGAGACAAAAATTGTTCAATCTACAGAGATATTGGAGAAGCGTCAAGC[A/T]GCTGTTATTGCTACAGAGCAAGCTTCTCTTCAGAGGCTCCAGGAGAAAAG
solcap_snp_c1_3118	AGAGATGGAGGAAAAATGTGTTATTGGTGCATGGGTGCAGCCTCAAACTC[G/A]TTATGGTAAGGTGGATATGTGATCATGGAAGTGTCTGAGATGCACTGTCC
solcap_snp_c1_3119	TCAGCTCACACAGGATACTTCCTTTTCAAGAGAGACAAGTTCATGTATCC[G/A]GCCGTTTGACTTAGATGTCCTTAGAGAAGCCTTCCAACTACGTGAAACGG
solcap_snp_c1_3123	TGAGATAAAGAATAGCCGAGAAACAAGAAAACGAAGGCGCACGACGGAGG[C/T]GGAGGAAGAAGAAGAAGAAAGAAGAGAGAGAAACAGTCACCGGATACTCA
solcap_snp_c1_3124	ATTTCTGCTTTGTGATTCCGGTTGACCGAATTGGCCTTCCAATTTCTTCT[A/C]ATTTTCAGATCATACCAGCAGCAATTGCAGTGTTTTCAAGGGTAATTCGG
solcap_snp_c1_3125	AGCAATTGCAGTGTTTTCAAGGGTAATTCGGTCCAGATCTGAAACGGCTT[T/G]AATATATATCTTCGATGGATGACCTAGATATGCTGACCCGAGATTACGGG
solcap_snp_c1_3126	CTGAAACGGCTTTAATATATATCTTCGATGGATGACCTAGATATGCTGAC[C/T]CGAGATTACGGGTTTAGACCCGGTGGAAAATCGGCTCCGATGAGATCCGA
solcap_snp_c1_3127	TCATCTTCACCGTTGTATGATGATTCTGATGGTTTATTGTACAAAGACGT[G/C]TTCGGTGGACCTCCAAAATACACCAAGTCTAGTAATAACAACAGTAAATC
solcap_snp_c1_3128	TATCAATTACGATTCAATTTTCAATACTGGCAATGATTCGAATAGCTATA[T/A]CAACAACAATAAGACATCGTCCGTTCCGGTGTATGACAAGCCAGTGTACG
solcap_snp_c1_3129	CAAGCCAGTGTACGACGAGGATATTTTTGATGGATTGCCAGGACTGAAGA[A/G]CAAATCGGAATCTGAAAAATCTGCATCCACTGTGAGATTTGACGACAACG
solcap_snp_c1_3130	TGGTGATCTGCTTGGGAATTTGAAGTCGAATGAGAAGGTAACAGAGCCTA[G/A]GAGTAGTACGAGCTCGAGTGCCAAAGAGTTTGATGATTTGTTAGCTGGTT
solcap_snp_c1_3135	AAATCACCATTAAAATTCAGCTAAGATGGGGAAACAACCAGTTAAGCTGA[G/A]AGCAGTTGTTTACGCCTTATCGCCATTCCAACAGAAGATTATGCCAGGTC
solcap_snp_c1_3136	TCAGCTAAGATGGGGAAACAACCAGTTAAGCTGAGAGCAGTTGTTTACGC[C/T]TTATCGCCATTCCAACAGAAGATTATGCCAGGTCTATGGAAGGACCTTCC
solcap_snp_c1_3138	GCTGGAGCTGATAGACTCCAAACTGGTATGAGGGGAGCTTTTGGTAAGCC[T/A]CAGGGTGTTTGTGCTCGTGTTGCAATTGGTCAGGTTCTTCTATCTGTTCG
solcap_snp_c1_3139	TGGATCTCGATGAACTCCAGCTGCCGTTGTAGAGATTTCAGGCGAGCGTA[G/A]AGGTCGTCTTCGCCGTTTTCGGAAGGAACATCGTGTGACGATAAGTCAGG
solcap_snp_c1_3141	GTGATTATTGGAATAGCTTTGGGTGCTTCTGAAAGTCCCAAAACTATAAA[G/A]CCTCTTGTTGCTGCTTTGACTTTTCATCAATTTTTCGAAGGCTTGGGACT
solcap_snp_c1_3142	ATACTTGTTGGTCCCAAAAAGGAACGACTGGATATTAAGGTGGCATTATC[T/A]AATTCATTTGGATTTGGTGGCCACAACTCATCAATCTTATTTGCTCCTTA
solcap_snp_c1_3144	CAGGGATGGTCAATTCAGCCACTTTCTGTTGCTTAAGATTCAGTGACAAG[T/A]ACTCCCAAACACCGGGCCTTGGACGTACAGCTAATGCAAGTTGTGGTGGT
solcap_snp_c1_3145	TCATTATTGAGTGCATTAATTCAAAGTGATTCTAATCTCCTGTTGCTGTA[G/A]GTACACATGGCAAATCTACTCCGATCGGCTGTTGACACTAGCTGCTGTTT
solcap_snp_c1_3146	TTAATGGCAACATATGTGGTCTTGTATCCTGGTCTGACATTTTCATCAAT[A/T]ACTCCTTTGTAGACAATGCCAAACCCACCCTCTCCGAGTACCTTATCTGG
solcap_snp_c1_3147	GACATTTTTGGGAATCACCACAATGCTGTTTGCCTTTTCAGTGTCATGAG[A/C]ATTAAGATTTGTGTTCTGGGGAATTACAGGATTTGACCTGGGATATGCAC
solcap_snp_c1_3150	ATGTATCTACTAGTTTGGTCCTCGTAGTGAATATGTTCCATGGCAACTTT[C/T]AAAGCCTTTTCTCTCAACTTGTTAAATGGCCATCTTTTTAACATTGGCTC
solcap_snp_c1_3151	TTGTGTGAGACCATAATGATCATGGTTCTCATTTAAGTCTATAAGTCCCG[C/T]AAACTTTGGAGCCTCCAGCATTTTCCCCTCAAAGCAACTGCAGAAAAAAA
solcap_snp_c1_3153	AAACAATTTGTTCAAAGGGGACTTGGTCTTCCTTTCCAAGGCATCAAACA[C/T]GGTATTTGTGTGGCTGATCAAATACCTTTGGTTGTCTGCATTACTAGATT
solcap_snp_c1_3154	TTATCTCTTTATACGACATCGTTTCTCCACCGCTGCTGCTGCTCAGACTT[C/T]CTTTTTACAGCTTTTTCGGTCGATCGGTTTGTTTTCAGACCATATCTCAA
solcap_snp_c1_3155	TCTTTATACGACATCGTTTCTCCACCGCTGCTGCTGCTCAGACTTCCTTT[T/A]TACAGCTTTTTCGGTCGATCGGTTTGTTTTCAGACCATATCTCAAAGTCA
solcap_snp_c1_3156	AAAGCCCCTTGAGCAAAAGCTGGCCCCATGTTGAGCTTCCTCAAATCAAT[C/T]GTCCACTCATCATAATTCTCAAGCCCATTGGTAGGAAATCGAGGATCCAT
solcap_snp_c1_3157	CTCTCCCAGGATGGTTCTTCTGACTGCACCACAATGACCATATCGGAAAG[C/T]GCTTTGGCTTGATAATGCTTGTCAACTAACAAGGGATCACTGTGAATAAA
solcap_snp_c1_3159	AGAAATGTGAGTAAGAGATGAATGATTGTAGAATTGATGGACATAAAAAG[G/A]AAAGAAAGGGGCGGAGGAAACGAGAAACCAAATGTGTAGAAATAACCGTC
solcap_snp_c1_3160	ATTGCCCACAGATTGTTCTCAACAACAAAGATAATGGGCAATTTCCACAA[C/T]GCGGCCATGTTCAAGCACTCATAGAATTGTCCATTGTTGCAAGTTCCATC
solcap_snp_c1_3161	GTGAGGATCCTAAGTTCACTGAAGGCACAGCTCAGGTCTAGTTCTCAAGG[T/C]TGTGCTGTGTGGACCTGCACAAGATGGCCTTCAGTAGTTGATGATAAGCA
solcap_snp_c1_3162	ACCATTAGTATTTCCCTAAAACAATAATGAAAATACAACATTCAGTACAT[T/C]AATCAAAAGCTAATTAAACACGTCAAATCAAAGCTTAATTAATATCCCTC
solcap_snp_c1_3163	AAAATACAACATTCAGTACATTAATCAAAAGCTAATTAAACACGTCAAAT[C/T]AAAGCTTAATTAATATCCCTCCCTTTTTTCTCAATTTATTGCCATGATAA
solcap_snp_c1_3164	CCTAGAAGTGGACAACATGTTTGCTTAGCACTTCCACCGATTCCAATGTG[G/T]ATTAGTCCTCCTAACACGTCCACACAAGCACCTAGCTTGAGAGCATCAAT
solcap_snp_c1_3165	TCACCAATTGAAACGCGTTAATGTGTTGTTCTGCATAAAGGGGCCATGTC[A/G]CAATTGGTACTCCATGCCATACACTCTCTATGGTCGAATTCCATCCACAA
solcap_snp_c1_3166	ATGGCTTCTGTGACTTGTGAAATACATGCATTAGTACTTCTAGTTTGCCT[T/C]CTCTAGCTCAGAAATTGGAGCTCTGAACTGCATAGTACATAGTTGGGCCA
solcap_snp_c1_3167	GTTTGTTTACTGAAACAGAATGAACCATTAGGACAACGATGGCATACCTC[T/C]CAATTGTAAATAGTCTATGAAGCAGTCGTTAGTATGCATATTTGCTTAAC
solcap_snp_c1_3168	TCCTCCTCCGCCACCACCACCCAAAAGGTCAGGAAAAGGAGTATTCAAGT[G/C]TATGTTTCGCAAGAAGACTTCCGAGTCATCTTCTAATATTCAGAAAGATT
solcap_snp_c1_3169	GGTGAACATCAGACGGTCCCATTATCTGTGTTGTTGAAGCGTGAATTGGC[T/C]AATGAGAAGATTGAAAGTCCGGAGCTTTCTCATGGTCAAGCTAGTCAGAG
solcap_snp_c1_3172	GCTAAGTAAATGGAAATGATTTATGCATCCTCTCTGCCTCGATTCTTTCC[C/T]TTGTTGGTGAACGAAGAAGAGGCAATGAGCTACAAGGCAGATTTCAAGTT
solcap_snp_c1_3173	CTCTGCCTCGATTCTTTCCCTTGTTGGTGAACGAAGAAGAGGCAATGAGC[T/C]ACAAGGCAGATTTCAAGTTGGTTCAATGGTCAGGCATGATGGTTAATCTC
solcap_snp_c1_3174	TGCTCCAGAAGAATGCTCTTCCCAGATAAGAGCATTCAGCACAAAGAAGA[T/G]GGCAAAAAGTATTCCGGGGAACATGAAAGCAGTTTTCAAGGTAATCCTTT
solcap_snp_c1_3175	TCTTCCCAGATAAGAGCATTCAGCACAAAGAAGATGGCAAAAAGTATTCC[G/A]GGGAACATGAAAGCAGTTTTCAAGGTAATCCTTTTCCACTCTGTTCCTTT
solcap_snp_c1_3176	ACATCCCCATGAACAAGTTTCCATCCTGTTTCTTCCTGAGCCTCATCTTG[C/A]GTTTCCAATTGATTATAGTTTGCGATATCTCTGTACAAAGTTCTCATCAT
solcap_snp_c1_3177	CTCTATGCGATCACCTCGCAGAACCTCCCCTAAATTCTCTGCACTATTCA[A/C]AATCTTGGTAGGCCTGCAGTACTTCAAGAAGTAGTAGTCATAGGGAAGTT
[truncated: 67,013 more rows]
