# Supplementary material for: Single nucleotide polymorphism discovery in elite north american potato germplasm
Source: BMC Genomics. 2011 Jun 9;12:302. doi: 10.1186/1471-2164-12-302 (PMC3128068; doi:10.1186/1471-2164-12-302)
Supplement: Additional file 3 — Genes and SNPs represented on the 96 BeadXpress platform. This file lists the SNPs and the genes represented by the SNP with their functional annotation. [file 1471-2164-12-302-S3.XLSX]

## Sheet: ADF3
Additional Data File 3. Genes and SNPs represented on the 96 BeadXpress platform.
SNP ID	Annotation	Quality
solcap_stsnp_c1_11394	SIN3 component, histone deacetylase complex	Retained
solcap_stsnp_c1_11853	Gene of unknown function	Retained
solcap_stsnp_c1_14836	RNA recognition motif containing protein	Retained
solcap_stsnp_c1_15819	Gene of unknown function	Discarded
solcap_stsnp_c1_2180	ATP-dependent RNA helicase	Retained
solcap_stsnp_c1_2424	Conserved gene of unknown function	Retained
solcap_stsnp_c1_2652	Fructokinase 3	Retained
solcap_stsnp_c1_4040	Beta-1,3-galactosyltransferase sqv-2	Retained
solcap_stsnp_c1_4206	Lung seven transmembrane receptor	Retained
solcap_stsnp_c1_4339	Gene of unknown function	Retained
solcap_stsnp_c1_4884	DND1	Retained
solcap_stsnp_c1_5587	Mitogen-activated protein kinase	Retained
solcap_stsnp_c1_8150	Trehalose synthase	Retained
solcap_stsnp_c1_8532	3-ketoacyl CoA thiolase 1	Retained
solcap_stsnp_c1_9204	Gene of unknown function	Retained
solcap_stsnp_c1_9719	Calcium-transporting ATPase 2, plasma membrane-type	Retained
solcap_stsnp_c2_10410	Ferritin	Retained
solcap_stsnp_c2_11293	Transcription factor	Retained
solcap_stsnp_c2_11490	Nodulin	Retained
solcap_stsnp_c2_118	Gene of unknown function	Retained
solcap_stsnp_c2_11842	Spore coat protein	Retained
solcap_stsnp_c2_12472	Conserved gene of unknown function	Retained
solcap_stsnp_c2_1263	AML1	Retained
solcap_stsnp_c2_13027	Auxin response factor 3	Retained
solcap_stsnp_c2_13199	Kinase	Discarded
solcap_stsnp_c2_13345	Ubiquitin-protein ligase	Retained
solcap_stsnp_c2_1443	Tuftelin interacting protein	Retained
solcap_stsnp_c2_14608	Gene of unknown function	Discarded
solcap_stsnp_c2_14951	Xanthine dehydrogenase	Discarded
solcap_stsnp_c2_15387	Gene of unknown function	Retained
solcap_stsnp_c2_15925	Conserved gene of unknown function	Retained
solcap_stsnp_c2_16718	Cytochrome P450	Retained
solcap_stsnp_c2_1742	Pentatricopeptide repeat-containing protein	Retained
solcap_stsnp_c2_19385	F-box protein	Retained
solcap_stsnp_c2_19704	Coatomer alpha subunit	Retained
solcap_stsnp_c2_19749	Ubiquitin conjugating enzyme	Retained
solcap_stsnp_c2_23295	Cell division control protein	Retained
solcap_stsnp_c2_2365	ABC transporter family protein	Retained
solcap_stsnp_c2_2580	Epoxide hydrolase	Retained
solcap_stsnp_c2_26282	Dnajc14 protein	Retained
solcap_stsnp_c2_27041	Pectinesterase	Retained
solcap_stsnp_c2_27084	Conserved gene of unknown function	Retained
solcap_stsnp_c2_27259	Gene of unknown function	Retained
solcap_stsnp_c2_27545	Gene of unknown function	Retained
solcap_stsnp_c2_2790	Nuclear ribonuclease Z	Retained
solcap_stsnp_c2_29015	3-hydroxy-3-methylglutaryl coenzyme A synthase	Retained
solcap_stsnp_c2_29071	Conserved gene of unknown function	Retained
solcap_stsnp_c2_3145	Gene of unknown function	Retained
solcap_stsnp_c2_3161	Old-yellow-enzyme homolog	Discarded
solcap_stsnp_c2_32099	Conserved gene of unknown function	Retained
solcap_stsnp_c2_32644	Transcription factor	Retained
solcap_stsnp_c2_33877	Ccr4-associated factor	Retained
solcap_stsnp_c2_34028	Cysteine protease	Discarded
solcap_stsnp_c2_34116	DNA-binding protein EMBP-1	Retained
solcap_stsnp_c2_35350	Alpha amylase	Retained
solcap_stsnp_c2_3568	Isopentenyl diphosphate isomerase	Retained
solcap_stsnp_c2_3574	Tyrosine-protein phosphatase SIW14	Retained
solcap_stsnp_c2_35917	NMDA receptor-regulated protein	Retained
solcap_stsnp_c2_36034	Mitochondrial carrier protein	Retained
solcap_stsnp_c2_36280	Sulfate adenylyltransferase	Retained
solcap_stsnp_c2_39147	Patellin-4	Retained
solcap_stsnp_c2_39256	Conserved gene of unknown function	Discarded
solcap_stsnp_c2_39657	Calmodulin binding protein	Retained
solcap_stsnp_c2_40858	Conserved gene of unknown function	Retained
solcap_stsnp_c2_40985	Conserved gene of unknown function	Retained
solcap_stsnp_c2_41694	Growth inhibitory protein	Discarded
solcap_stsnp_c2_4281	Conserved gene of unknown function	Retained
solcap_stsnp_c2_42925	Conserved gene of unknown function	Retained
solcap_stsnp_c2_4358	Myosin VIII-1	Retained
solcap_stsnp_c2_450	Gene of unknown function	Retained
solcap_stsnp_c2_46122	Two-component system sensor histidine kinase/response regulator	Retained
solcap_stsnp_c2_46222	Gene of unknown function	Retained
solcap_stsnp_c2_47067	Leucine-rich repeat family protein	Retained
solcap_stsnp_c2_48884	SEU3B protein	Discarded
solcap_stsnp_c2_49809	2-oxoglutarate/malate translocator, chloroplast	Retained
solcap_stsnp_c2_5084	Osmotic stress-activated protein kinase	Discarded
solcap_stsnp_c2_5097	RNA splicing protein mrs2, mitochondrial	Retained
solcap_stsnp_c2_51845	Disease resistance protein	Discarded
solcap_stsnp_c2_52195	Myb	Retained
solcap_stsnp_c2_52358	Zinc finger protein	Retained
solcap_stsnp_c2_52543	Haem peroxidase, plant/fungal/bacterial	Retained
solcap_stsnp_c2_53064	Ammonium transporter 2 member 2	Retained
solcap_stsnp_c2_5356	Epsin-2	Retained
solcap_stsnp_c2_54099	Thioredoxin I	Retained
solcap_stsnp_c2_55318	Phosphoenolpyruvate carboxylase kinase 2	Retained
solcap_stsnp_c2_55776	Receptor protein kinase CLAVATA1	Retained
solcap_stsnp_c2_55782	Receptor protein kinase CLAVATA1	Discarded
solcap_stsnp_c2_56156	ATP binding protein	Retained
solcap_stsnp_c2_57088	Cytochrome P450	Retained
solcap_stsnp_c2_58350	Protein transporter	Retained
solcap_stsnp_c2_6601	ZTL	Retained
solcap_stsnp_c2_6898	RRNA-processing protein EBP2	Discarded
solcap_stsnp_c2_7261	Squamous cell carcinoma antigen recognized by T-cells	Retained
solcap_stsnp_c2_8744	BAH domain-containing protein	Retained
solcap_stsnp_c2_8814	Boron transporter	Retained
solcap_stsnp_c2_9941	Hec1 protein	Discarded
