# Supplementary material for: Single nucleotide polymorphism discovery in elite north american potato germplasm
Source: BMC Genomics. 2011 Jun 9;12:302. doi: 10.1186/1471-2164-12-302 (PMC3128068; doi:10.1186/1471-2164-12-302)
Supplement: Additional file 5 — Germplasm genotyped with the BeadXpress SNP assay. Population structure was determined using STRUCTURE [47] with 82 high quality SNP markers. Clones used in the genotyping experiment, their species composition, market class, and their proportion in the groups are shown. [file 1471-2164-12-302-S5.XLSX]

## Sheet: ADF5
Additional Data File 5. Germplasm genotyped with the BeadXpress SNP assay. Population structure was determined using STRUCTURE (Pritchard et al., 2000) with 82 high quality SNP markers.
		Proportion in Population Group
Clone Name	Species compositiona	Group1	Group2	Group3	Group4	Market Class
08-1	phu	0.005	0.005	0.012	0.978	Genetic Stock
08-2085	tbr	0.888	0.087	0.006	0.019	Chip Processing
08675-21	tbr/phu/stn	0.121	0.502	0.016	0.361	Diploid Breeding Line
09901-01	tbr/phu/chc/mcd	0.148	0.187	0.003	0.662	Diploid Breeding Line
10908-06	tbr/phu/stn	0.198	0.688	0.106	0.008	Diploid Breeding Line
11059-01	tbr/phu/stn	0.25	0.181	0.011	0.558	Diploid Breeding Line
12115-07	tbr/phu/stn	0.051	0.116	0.11	0.723	Diploid Breeding Line
12601ab1	tbr	0.138	0.827	0.022	0.013	Round White Table
84SD22	tbr/chc	0.163	0.753	0.044	0.039	Diploid Breeding Line
A96104-2	tbr	0.151	0.837	0.004	0.008	Table Russet
A97066-42	tbr	0.737	0.234	0.021	0.008	Table Russet
ABA035	tbr/dms/adg	0.064	0.925	0.005	0.006	Round White Table
ABA039	tbr/dms/adg	0.062	0.913	0.009	0.016	Round White Table
ABA060	tbr/dms/adg	0.915	0.073	0.002	0.01	Round White Table
AC Brador	tbr	0.04	0.945	0.008	0.008	Pigmented
acl 310923	acl	0.005	0.005	0.977	0.014	Wild (non-S. tuberosum) species
Adirondack Blue	tbr	0.233	0.747	0.004	0.016	Pigmented
Adirondack Red	tbr	0.459	0.532	0.003	0.006	Pigmented
AF2291-10	tbr	0.977	0.013	0.003	0.007	Chip Processing
AF2376-5	tbr	0.979	0.015	0.004	0.003	Round White Table
AF2574-1	tbr	0.916	0.046	0.029	0.009	Round White Table
All Blue	tbr	0.037	0.947	0.01	0.006	Pigmented
All Red	tbr	0.129	0.862	0.005	0.004	Pigmented
Alpine Russet	tbr	0.014	0.975	0.005	0.006	Table Russet
Alturas	tbr	0.927	0.063	0.003	0.006	French Fry Processing
Andover	tbr	0.938	0.048	0.007	0.007	Chip Processing
AOMN03178-2	tbr	0.023	0.967	0.003	0.007	Unknown
AOND95249-1Russ	tbr	0.215	0.77	0.006	0.01	French Fry Processing
Asterix	tbr	0.103	0.884	0.009	0.004	Round White Table
Atlantic	tbr	0.986	0.008	0.003	0.003	Chip Processing
AWN86514-2	tbr	0.552	0.41	0.012	0.025	Table Russet
B1829-5	tbr	0.982	0.011	0.003	0.003	Chip Processing
Bannock Russet	tbr	0.019	0.968	0.005	0.008	French Fry Processing
Beacon Chipper	tbr	0.973	0.015	0.004	0.007	Chip Processing
ber 265857	ber	0.008	0.005	0.979	0.008	Wild (non-S. tuberosum) species
BER 63	tbr/phu/chc/ber	0.005	0.004	0.464	0.528	Diploid Breeding Line
BER 83	tbr/phu/chc/ber	0.007	0.006	0.468	0.52	Diploid Breeding Line
bIb 347757	blb	0.002	0.002	0.995	0.002	Wild (non-S. tuberosum) species
Bintje	tbr	0.012	0.951	0.003	0.035	Yellow
Blazer Russet	tbr	0.093	0.896	0.006	0.005	French Fry Processing
Boulder	tbr	0.976	0.007	0.007	0.01	Round White Table
C31-5-115	tbr/blb	0.973	0.017	0.004	0.006	Chip Processing
C31-5-120	tbr/blb	0.888	0.105	0.004	0.003	Chip Processing
C5	tbr/tar/chc	0.351	0.272	0.315	0.062	Chip Processing
C80-1-4	chc	0.001	0.001	0.996	0.001	Wild (non-S. tuberosum) species
Cal White	tbr	0.979	0.014	0.004	0.004	Round White Table
Canela Russet	tbr	0.017	0.971	0.007	0.006	Table Russet
Carola	tbr	0.043	0.939	0.009	0.009	Yellow
Cascade	tbr	0.127	0.86	0.004	0.01	Round White Table
Centennial Russet	tbr	0.015	0.975	0.004	0.005	Table Russet
CF77154-10	tbr	0.974	0.019	0.003	0.004	Chip Processing
chc 275138	chc	0.004	0.004	0.989	0.002	Wild (non-S. tuberosum) species
Chieftain	tbr	0.062	0.905	0.005	0.028	Pigmented
China Runtush	gon?	0.004	0.006	0.003	0.987	Diploid Breeding Line
Chipeta	tbr	0.913	0.077	0.003	0.007	Chip Processing
Chippewa	tbr	0.222	0.768	0.004	0.007	Round White Table
Chunshu No4	tbr	0.098	0.156	0.008	0.737	Round White Table
Classic Russet	tbr	0.133	0.844	0.006	0.016	French Fry Processing
Clearwater Russet	tbr	0.054	0.935	0.007	0.005	Table Russet
CMM 1T	cmm	0.001	0.001	0.997	0.001	Wild (non-S. tuberosum) species
cmm 243503	cmm	0.002	0.003	0.992	0.003	Wild (non-S. tuberosum) species
CMM6-3	cmm	0.001	0.001	0.997	0.001	Wild (non-S. tuberosum) species
CO94035-15RU	tbr	0.821	0.17	0.004	0.006	Table Russet
CO95051-5W	tbr	0.96	0.034	0.002	0.004	Chip Processing
CO97215-2P/P	tbr	0.961	0.032	0.003	0.003	Pigmented
CO97226-2R/R	tbr	0.535	0.451	0.004	0.01	Pigmented
COMN03021	tbr	0.015	0.969	0.004	0.011	Unknown
COMN03027-1	tbr	0.018	0.972	0.003	0.007	Unknown
CS7232-4	tbr	0.986	0.008	0.004	0.003	Chip Processing
CV96022-3	tbr	0.016	0.962	0.014	0.008	French Fry Processing
CV97006-1	tbr	0.026	0.966	0.005	0.003	French Fry Processing
CV98112-3	tbr	0.008	0.982	0.006	0.005	French Fry Processing
Dakota Crisp	tbr	0.977	0.016	0.003	0.003	Chip Processing
Dakota Diamond	tbr	0.758	0.214	0.012	0.015	Chip Processing
Dakota Jewel	tbr	0.021	0.954	0.014	0.011	Pigmented
Dakota Pearl	tbr	0.091	0.891	0.008	0.01	Chip Processing
Dark Red Norland	tbr	0.012	0.972	0.005	0.011	Pigmented
Defender	tbr	0.208	0.774	0.011	0.007	French Fry Processing
Denali	tbr	0.934	0.054	0.006	0.005	Round White Table
DM1-3 516 R44	phu	0.001	0.001	0.001	0.996	Diploid Breeding Line
dms 558482	dms	0.002	0.003	0.993	0.002	Wild (non-S. tuberosum) species
Dongnong 303	tbr	0.029	0.961	0.006	0.004	Round White Table
Early Rose	tbr	0.021	0.969	0.006	0.004	Round White Table
Elba	tbr	0.462	0.523	0.004	0.012	Round White Table
Eramosa	tbr	0.233	0.753	0.006	0.008	Round White Table
etb 498311	etb	0.001	0.001	0.996	0.002	Wild (non-S. tuberosum) species
Eva	tbr	0.975	0.013	0.004	0.008	Round White Table
Exploits	tbr	0.14	0.851	0.005	0.004	Round White Table
F02018	tbr	0.059	0.911	0.017	0.012	Round White Table
F05078	tbr	0.957	0.029	0.008	0.007	Round White Table
F87084	tbr	0.045	0.939	0.006	0.01	Pigmented
F88042	tbr	0.971	0.02	0.005	0.004	Pigmented
F91031	tbr	0.966	0.025	0.006	0.003	Unknown
Favorita	tbr	0.097	0.896	0.003	0.004	Round White Table
FL1	Undefined	0.063	0.55	0.061	0.325	Diploid Breeding Line
FL10	tbr	0.562	0.355	0.014	0.069	Chip Processing
FL11	tbr	0.949	0.04	0.006	0.005	Chip Processing
FL12	tbr	0.972	0.02	0.004	0.005	Chip Processing
FL13	tbr	0.1	0.827	0.03	0.043	Chip Processing
FL2	Undefined	0.005	0.005	0.422	0.568	Diploid Breeding Line
FL3	tbr	0.066	0.92	0.009	0.005	Chip Processing
FL4	tbr	0.531	0.459	0.005	0.004	Chip Processing
FL5	tbr	0.976	0.012	0.007	0.006	Chip Processing
FL6	tbr	0.974	0.02	0.002	0.003	Chip Processing
FL7	tbr	0.975	0.018	0.002	0.005	Chip Processing
FL8	tbr	0.98	0.014	0.003	0.003	Chip Processing
FL9	tbr	0.983	0.009	0.004	0.004	Chip Processing
Freedom Russet	tbr	0.019	0.971	0.003	0.007	Table Russet
Gaoyuan No4	tbr	0.06	0.911	0.016	0.013	Round White Table
Gaoyuan No7	tbr	0.178	0.802	0.003	0.017	Round White Table
Garnet Chile	tbr	0.032	0.954	0.004	0.01	Pigmented
GemStar Russet	tbr	0.939	0.038	0.019	0.005	French Fry Processing
Goldrush	tbr	0.011	0.976	0.006	0.007	Table Russet
Grand Falls	tbr	0.056	0.926	0.003	0.016	Table Russet
Green Mountain	tbr	0.03	0.961	0.004	0.005	Round White Table
Harley Blackwell	tbr	0.598	0.353	0.027	0.023	Chip Processing
Highland Russet	tbr	0.448	0.521	0.01	0.022	Table Russet
Hindenburg	tbr	0.099	0.871	0.009	0.021	Round White Table
Ida Rose	tbr	0.018	0.971	0.006	0.006	Pigmented
Inca Gold	tbr/phu	0.032	0.445	0.17	0.353	Yellow
Innovator	tbr	0.105	0.822	0.028	0.045	French Fry Processing
Irish Cobbler	tbr	0.011	0.973	0.011	0.005	Round White Table
Ivory Crisp	tbr	0.956	0.036	0.003	0.005	Chip Processing
J138K6A22	tbr/blb	0.958	0.014	0.01	0.017	Genetic Stock
Jacqueline Lee	tbr	0.284	0.705	0.007	0.004	Yellow
Jinshu No2	tbr	0.067	0.908	0.007	0.018	Round White Table
Kalkaska	tbr	0.33	0.574	0.067	0.029	Chip Processing
Katahdin	tbr	0.243	0.737	0.004	0.016	Round White Table
Kennebec	tbr	0.087	0.892	0.004	0.016	Round White Table
Keuka Gold	tbr	0.923	0.065	0.005	0.007	Yellow
Kexin No2	tbr	0.04	0.938	0.003	0.018	Round White Table
Kondor	tbr	0.074	0.915	0.005	0.007	Yellow
La Chipper	tbr	0.376	0.603	0.007	0.014	Chip Processing
Langlade	tbr	0.379	0.604	0.004	0.013	Round White Table
Lehigh	tbr	0.987	0.007	0.003	0.003	Yellow
Lenape	tbr	0.989	0.005	0.003	0.003	Chip Processing
Liberator	tbr	0.492	0.488	0.008	0.012	Chip Processing
MaineChip	tbr	0.977	0.016	0.004	0.003	Chip Processing
MaineStay	tbr	0.783	0.21	0.003	0.004	Round White Table
mcd 500036	mcd	0.021	0.973	0.004	0.003	Wild (non-S. tuberosum) species
MCR 205	tbr/phu/chc/mcd	0.061	0.297	0.565	0.077	Diploid Breeding Line
MegaChip	tbr	0.975	0.02	0.003	0.002	Chip Processing
Michigan Purple	tbr	0.184	0.751	0.036	0.029	Pigmented
Monona	tbr	0.187	0.8	0.003	0.01	Chip Processing
Monticello	tbr	0.954	0.036	0.003	0.007	Chip Processing
Mountain Rose	tbr	0.034	0.948	0.003	0.015	Pigmented
MSA133-57	tbr/phu/chc	0.15	0.774	0.044	0.033	Diploid Breeding Line
MSE149-5Y	tbr/phu	0.753	0.236	0.007	0.004	Chip Processing
MSF099-3	tbr	0.966	0.014	0.008	0.012	Chip Processing
MSG227-2	tbr	0.823	0.063	0.093	0.021	Chip Processing
MSH228-6	tbr	0.528	0.449	0.007	0.016	Chip Processing
MSI005-20Y	tbr	0.914	0.055	0.008	0.023	Yellow
MSJ126-9Y	tbr	0.691	0.3	0.005	0.004	Chip Processing
MSJ147-1	tbr/tar	0.466	0.509	0.02	0.004	Chip Processing
MSK061-4	tbr	0.972	0.012	0.002	0.014	Chip Processing
MSK409-1	tbr	0.973	0.011	0.006	0.009	Chip Processing
MSL211-3	tbr	0.838	0.137	0.017	0.008	Round White Table
MSL268-D	tbr	0.656	0.334	0.005	0.005	Round White Table
MSL292-A	tbr	0.964	0.021	0.006	0.009	Chip Processing
MSL512-6	tbr/chc	0.078	0.545	0.322	0.054	Round White Table
MSL766-1	tbr	0.96	0.021	0.007	0.012	Round White Table
MSM051-3	tbr	0.908	0.069	0.012	0.011	Chip Processing
MSM171-A	tbr	0.495	0.46	0.022	0.023	Round White Table
MSM182-1	tbr	0.119	0.861	0.006	0.014	Round White Table
MSM246-B	tbr	0.983	0.01	0.003	0.003	Chip Processing
MSN105-1	tbr	0.213	0.773	0.006	0.007	Round White Table
MSN191-2Y	tbr	0.974	0.016	0.006	0.004	Chip Processing
MSN215-2P	tbr	0.039	0.945	0.009	0.007	Pigmented
MSN230-1RY	tbr	0.144	0.837	0.006	0.014	Yellow
MSP239-1	tbr	0.027	0.955	0.006	0.012	Chip Processing
MSQ029-1	tbr	0.964	0.024	0.005	0.007	Chip Processing
MSQ070-1	tbr	0.899	0.085	0.003	0.013	Chip Processing
MSQ176-5	tbr	0.585	0.391	0.014	0.01	Round White Table
MSQ279-1	tbr	0.976	0.011	0.005	0.009	Chip Processing
MSR041-3	tbr	0.272	0.715	0.006	0.007	Chip Processing
MSR061-1	tbr	0.852	0.129	0.012	0.007	Chip Processing
MSR160-2Y	tbr	0.761	0.218	0.013	0.008	Chip Processing
ND1215-1	tbr	0.121	0.865	0.005	0.009	Round White Table
ND2858-1	tbr/chc	0.058	0.933	0.006	0.003	Round White Table
ND8229-3	tbr/rap?	0.056	0.924	0.01	0.01	French Fry Processing
ND8555-8R	tbr	0.437	0.198	0.353	0.012	Pigmented
ND860-2	tbr/phu	0.967	0.022	0.006	0.004	Chip Processing
NDTX4271-5R	tbr	0.039	0.948	0.007	0.006	Pigmented
Norchip	tbr	0.076	0.913	0.004	0.006	Chip Processing
NorDonna	tbr	0.043	0.914	0.022	0.021	Pigmented
Northstar	tbr	0.039	0.948	0.006	0.007	Chip Processing
NorValley	tbr	0.659	0.334	0.005	0.003	Chip Processing
Norwis	tbr	0.076	0.914	0.004	0.006	Chip Processing
Onaway	tbr	0.033	0.958	0.004	0.006	Round White Table
Ontario	tbr	0.156	0.834	0.004	0.005	Round White Table
PA04LNC4-3Y	tbr	0.248	0.733	0.004	0.015	Yellow
PA98N5-2	tbr/blb	0.041	0.94	0.009	0.01	Genetic Stock
PA98NM38-1	tbr/blb	0.263	0.702	0.015	0.02	Table Russet
PA99N2-1	tbr	0.019	0.971	0.005	0.005	French Fry Processing
Phu BARD 1-3	phu	0.004	0.004	0.003	0.989	Genetic Stock
pls 558233	pls	0.001	0.001	0.997	0.001	Wild (non-S. tuberosum) species
pnt 347766	pnt	0.001	0.002	0.996	0.001	Wild (non-S. tuberosum) species
POR00HG5-1	tbr/hou?	0.012	0.973	0.008	0.007	Genetic Stock
POR00LB6-1	tbr	0.903	0.063	0.015	0.019	Table Russet
PP5	phu	0.001	0.001	0.002	0.995	Genetic Stock
Premier Russet	tbr	0.013	0.978	0.004	0.005	French Fry Processing
PT29	blb	0.002	0.002	0.995	0.002	Wild (non-S. tuberosum) species
Purple Majesty	tbr	0.869	0.109	0.008	0.014	Pigmented
Purple Peruvian	tbr	0.172	0.785	0.028	0.016	Pigmented
Qingshu 168	tbr	0.112	0.879	0.004	0.006	Round White Table
Ranger Russet	tbr	0.044	0.935	0.004	0.016	French Fry Processing
Red LaSoda	tbr	0.039	0.943	0.004	0.014	Pigmented
Red Pontiac	tbr	0.042	0.937	0.008	0.014	Pigmented
Reddale	tbr	0.102	0.885	0.005	0.008	Pigmented
Reeves Kingpin	tbr	0.938	0.03	0.002	0.03	French Fry Processing
RH89-039-16	tbr/phu	0.129	0.316	0.007	0.548	Diploid Breeding Line
Rio Grande Russet	tbr	0.008	0.976	0.009	0.006	Table Russet
Rochdale Gold- Doree	tbr	0.152	0.835	0.005	0.009	Yellow
Russet Burbank	tbr	0.021	0.968	0.004	0.007	French Fry Processing
Russet Norkotah	tbr	0.015	0.976	0.005	0.004	Table Russet
Russet Norkotah-S3	tbr	0.027	0.966	0.003	0.004	Table Russet
Russet Norkotah-S8	tbr	0.029	0.964	0.003	0.004	Table Russet
Russet Nugget	tbr	0.046	0.947	0.003	0.003	Table Russet
S440	tbr/tar	0.62	0.216	0.132	0.032	Chip Processing
Sangre	tbr	0.013	0.973	0.005	0.009	Pigmented
SH N21A	Species complex mostly phu	0.003	0.002	0.002	0.993	Genetic Stock
SH073 1F	Species complex mostly phu	0.003	0.003	0.007	0.987	Genetic Stock
SH83-92-488	tbr	0.048	0.231	0.052	0.669	Diploid Breeding Line
Shepody	tbr	0.036	0.936	0.012	0.016	French Fry Processing
Sierra Gold	tbr	0.318	0.663	0.011	0.008	Yellow
Silverton Russet	tbr	0.024	0.963	0.009	0.005	Table Russet
Snowden	tbr	0.987	0.008	0.003	0.002	Chip Processing
spl 310957	spl	0.005	0.004	0.987	0.004	Wild (non-S. tuberosum) species
Spunta	tbr	0.05	0.937	0.004	0.008	Yellow
Stirling	tbr	0.171	0.802	0.012	0.015	Round White Table
Superior	tbr	0.016	0.957	0.006	0.021	Round White Table
V1102-1	tbr	0.078	0.915	0.003	0.004	Round White Table
V1115-3	tbr	0.167	0.807	0.005	0.02	Round White Table
Villetta Rose	tbr	0.021	0.936	0.018	0.025	Pigmented
W1151rus	tbr	0.517	0.472	0.004	0.006	Table Russet
W2133-1	tbr	0.968	0.013	0.008	0.012	Chip Processing
W2253-5rus	tbr	0.146	0.845	0.004	0.005	Table Russet
W2309-7	tbr	0.859	0.131	0.005	0.005	Chip Processing
W2310-3	tbr	0.919	0.058	0.017	0.005	Chip Processing
W2324-3	tbr	0.976	0.011	0.01	0.004	Chip Processing
W2683-2rus	tbr	0.017	0.971	0.006	0.006	Table Russet
W2717-5	tbr	0.875	0.083	0.025	0.016	Chip Processing
W4013-1	tbr	0.932	0.028	0.035	0.005	Chip Processing
Western Russet	tbr	0.019	0.967	0.006	0.008	Table Russet
White Pearl	tbr	0.916	0.069	0.011	0.005	Chip Processing
Yankee Chipper	tbr	0.985	0.009	0.003	0.004	Chip Processing
Yukon Gem	tbr	0.015	0.972	0.007	0.007	Yellow
Yukon Gold	tbr/phu	0.027	0.96	0.004	0.009	Yellow
aAbbreviations Used:
acl - S. acuale
adg - S. tuberosum Group Andigena
ber - S. berthaultii
blb - S. bulbocastanum
chc - S. chcacoense
cmm - S. commersonii
dms - S. demissum
etb - S. etuberosum
hou - S. hougasii
mcd - S. microdontum
phu - S. tuberosum Group Phureja
pls - S. palustre
pnt - S. pinnatisectum
rap - S. raphanifolium
spl - S. sparsipilum
stn - S. tuberosum Group Stenotumum
tar - S. tarijense
tbr - S. tuberosum Group Tuberosum
undefined - no information provided by breeder
