# Supplementary material for: Single nucleotide polymorphism discovery in elite north american potato germplasm
Source: BMC Genomics. 2011 Jun 9;12:302. doi: 10.1186/1471-2164-12-302 (PMC3128068; doi:10.1186/1471-2164-12-302)
Supplement: Additional file 6 — Rogers genetic dissimilarity matrix [49]between market classes based on 82 high quality SNP markers and 244 genotypes with known market class designations. Genetic dissimilarity among market classes are shown. [file 1471-2164-12-302-S6.XLSX]

## Sheet: ADF6
Additional Data File 6. Rogers (1972) genetic dissimilarity matrix between market classes based on 82 high quality SNP markers and 244 genotypes with known market class designations.
	Chip Processing	Diploid Breeding Line	Genetic Stock	Pigmented	French Fry Processing	Round White Table	Wild (non-S. tuberosum) species	Table Russet	Yellow
Chip Processing	0	0.159475	0.183026	0.0686645	0.0833253	0.0501649	0.269162	0.0887244	0.0660879
Diploid Breeding Line	0.159475	0	0.0955338	0.141168	0.149339	0.143198	0.192084	0.154567	0.144875
Genetic Stock	0.183026	0.0955338	0	0.157661	0.159002	0.161475	0.226591	0.166222	0.152014
Pigmented	0.0686645	0.141168	0.157661	0	0.0659165	0.0471172	0.249805	0.0586679	0.0590645
French Fry Processing	0.0833253	0.149339	0.159002	0.0659165	0	0.0664166	0.251087	0.0480008	0.0713019
Round White Table	0.0501649	0.143198	0.161475	0.0471172	0.0664166	0	0.255762	0.0726524	0.047608
Wild (non-S. tuberosum) species	0.269162	0.192084	0.226591	0.249805	0.251087	0.255762	0	0.252709	0.254702
Table Russet	0.0887244	0.154567	0.166222	0.0586679	0.0480008	0.0726524	0.252709	0	0.0767597
Yellow	0.0660879	0.144875	0.152014	0.0590645	0.0713019	0.047608	0.254702	0.0767597	0
