# Supplementary material for: Single nucleotide polymorphism discovery in elite north american potato germplasm
Source: BMC Genomics. 2011 Jun 9;12:302. doi: 10.1186/1471-2164-12-302 (PMC3128068; doi:10.1186/1471-2164-12-302)
Supplement: Additional file 7 — Genotypic data for 82 high quality BeadXpress SNP makers on 248 genotypes. Genotypes for potato clones with 82 SNP markers are shown. [file 1471-2164-12-302-S7.XLSX]

## Sheet: ADF7
Additional Data File 7. Genotypic data for 82 high quality BeadXpress SNP makers on 248 genotypes.
Genotype	solcap_stsnp_c2_55776	solcap_stsnp_c2_36280	solcap_stsnp_c2_13027	solcap_stsnp_c2_53064	solcap_stsnp_c2_52358	solcap_stsnp_c2_27041	solcap_stsnp_c2_12472	solcap_stsnp_c2_52543	solcap_stsnp_c2_40985	solcap_stsnp_c1_5587	solcap_stsnp_c2_35917	solcap_stsnp_c2_27259	solcap_stsnp_c2_11293	solcap_stsnp_c2_19704	solcap_stsnp_c2_118	solcap_stsnp_c2_29015	solcap_stsnp_c2_5097	solcap_stsnp_c2_33877	solcap_stsnp_c1_4040	solcap_stsnp_c2_3568	solcap_stsnp_c2_39657	solcap_stsnp_c2_13345	solcap_stsnp_c2_11842	solcap_stsnp_c2_56156	solcap_stsnp_c2_46222	solcap_stsnp_c1_9719	solcap_stsnp_c1_9204	solcap_stsnp_c2_4358	solcap_stsnp_c2_16718	solcap_stsnp_c2_1263	solcap_stsnp_c2_55318	solcap_stsnp_c2_10410	solcap_stsnp_c2_46122	solcap_stsnp_c2_11490	solcap_stsnp_c2_26282	solcap_stsnp_c2_57088	solcap_stsnp_c2_47067	solcap_stsnp_c2_32644	solcap_stsnp_c2_1443	solcap_stsnp_c2_5356	solcap_stsnp_c2_7261	solcap_stsnp_c2_36034	solcap_stsnp_c2_8814	solcap_stsnp_c2_27545	solcap_stsnp_c2_32099	solcap_stsnp_c2_19749	solcap_stsnp_c2_52195	solcap_stsnp_c2_450	solcap_stsnp_c2_3145
08-1	GG	AA	GG	AA	AA	AA	GG	AA	AA	AA	CC	AA	GG	AA	AA	AA	GG	GG	CC	AA	AG	AA	GG	GG	AA	AA	AA	AA	AA	AA	AA	AA	AA	AA	AA	AC	CC	GG	AA	GG	CC	GG	--	CC	GG	AA	GG	AA	GG
08-2085	GG	AA	AG	AG	AC	AG	AG	AA	AA	AG	CG	AT	GG	AA	AG	AA	GG	CG	CG	AA	AA	AG	AG	AG	AA	AG	AG	AG	AG	AA	AT	AG	AG	AG	AA	AC	AC	GG	AA	GG	AC	GG	AG	AC	AG	AG	AG	AC	GG
08675-21	CG	AA	AG	AA	AC	AA	GG	AA	AA	AA	CG	AA	GG	AA	AG	AA	GG	CC	CG	AA	AG	GG	AG	AG	AA	AG	AA	GG	AG	AG	AA	AG	AG	AG	AG	CC	AC	GG	AG	AG	CC	GG	AA	CC	GG	AA	GG	AC	GG
09901-01	GG	AA	AA	AG	AC	AA	GG	AC	AA	AA	CG	AA	GG	AG	GG	AA	GG	CC	CC	AA	AG	GG	AA	GG	AA	AA	AA	AA	AG	AA	AA	GG	AA	AA	GG	CC	AC	GG	AA	GG	AC	GG	GG	CC	GG	AA	GG	AA	GG
10908-06	CG	AA	GG	AA	AC	AA	AG	AA	AC	AA	CG	AA	GG	AA	AA	AG	GG	CC	GG	AA	AG	GG	AG	AG	AA	AA	AG	AG	GG	AA	AT	AG	AG	AG	GG	CC	AC	AG	AA	AG	AC	GG	AA	CC	AG	AA	AG	CC	GG
11059-01	GG	AA	AG	AG	CC	AA	GG	AC	AA	AA	CG	AT	GG	AA	AA	AG	GG	CC	CC	AA	AG	AG	AA	GG	AA	AG	AG	AG	AG	AA	AT	GG	AA	AG	AG	CC	CC	AG	AA	GG	AC	GG	GG	CC	GG	AA	GG	CC	GG
12115-07	GG	AA	AA	AA	CC	AA	GG	AC	AA	AA	CC	AA	GG	AA	AA	AA	GG	GG	CG	AA	AG	AG	AA	GG	AA	AG	AG	AG	AG	AG	AA	GG	AG	AA	AG	CC	AC	GG	AG	GG	CC	GG	--	CC	GG	AA	GG	CC	GG
12601ab1	CG	AA	GG	AG	AC	AA	AG	AA	AC	AG	CC	AA	AG	AA	AG	AA	GG	CG	GG	AA	AG	AG	AG	AG	AA	AG	GG	AA	AG	AG	AA	AG	GG	AA	AG	CC	AC	GG	AG	AG	AC	AG	AG	CC	GG	AA	GG	AC	GG
84SD22	GG	AA	AG	AA	AC	AG	AG	AC	AA	AG	CG	--	AG	AA	AA	AG	GG	CG	CG	AA	AG	AG	AG	GG	AA	GG	AG	AG	AG	AA	AT	GG	AG	AA	AG	AC	AC	GG	AG	AG	AC	GG	AG	CC	GG	AA	--	AA	GG
A96104-2	CG	AA	GG	AG	AC	AA	AG	AA	AA	AG	CG	AA	GG	AA	AG	AG	GG	CC	CG	AA	AG	GG	--	AG	AA	AA	AG	AA	GG	AG	AT	AG	AG	AG	AG	AC	AC	AG	AG	AG	AC	GG	AG	CC	AG	AA	GG	AC	GG
A97066-42	GG	AA	AG	AG	AC	AA	AG	AA	AC	AG	CG	AT	GG	AA	AG	AG	GG	CC	GG	AA	AA	GG	AG	AG	AC	AG	GG	AG	--	AG	AT	AG	AG	AG	AG	AC	AC	AG	GG	AG	AC	GG	AG	CC	GG	AG	GG	AC	AG
ABA035	CG	AA	AG	AG	AA	AG	AG	AC	AA	AG	CG	AT	GG	AA	AG	AG	GG	CG	CG	AA	AG	GG	AG	AG	AA	GG	AG	AG	AG	AG	AT	AG	AG	AA	AG	AC	--	AG	AG	AG	AC	GG	AG	CC	AG	AA	AG	AC	AG
ABA039	GG	AA	AG	AG	AC	AA	AG	AA	AA	AA	CC	AA	AG	AA	--	AA	GG	GG	CG	AA	AG	GG	AG	AG	AA	AG	AG	AG	AG	AG	AT	AG	AG	AA	AG	AC	AC	GG	AG	AG	AC	GG	AG	AC	AG	AA	AG	AA	AG
ABA060	GG	AA	AG	AA	AA	AG	GG	AC	AA	AG	CG	AT	GG	AA	AG	AA	GG	CC	CG	AA	AG	GG	AA	AG	AA	GG	AG	AG	AG	AG	AT	AG	AG	AA	AG	AC	AC	GG	AG	AG	AC	GG	AG	AC	AG	AA	AG	AC	AG
AC Brador	CG	AA	GG	GG	AC	AA	AG	AC	AA	AG	CC	--	--	AA	GG	--	GG	GG	--	AA	--	--	AG	GG	--	AA	AA	AG	GG	AG	AT	AG	AG	AG	AG	--	AC	--	AG	GG	AC	--	GG	CC	AG	AA	AG	AC	AG
acl 310923	GG	AA	AG	AA	AA	AA	GG	AA	AA	GG	CC	AA	GG	AA	--	AG	GG	GG	GG	AA	AG	AG	GG	GG	AA	GG	GG	GG	GG	AA	AA	AA	GG	AA	GG	CC	CC	GG	GG	GG	AC	GG	--	CC	GG	AA	GG	AA	AG
Adirondack Blue	GG	AA	AG	AG	AA	AA	AG	AA	AA	AG	CG	AT	GG	AG	AG	AG	GG	CG	CG	AA	AG	AG	AA	AG	AA	AA	AG	AG	AG	AG	AT	AG	AG	AG	AG	AC	AC	AG	AG	AG	AC	GG	AG	AC	AG	AA	GG	AC	GG
Adirondack Red	GG	AA	AG	AG	AC	GG	AG	AC	AA	AG	CG	AT	AG	AG	AG	AG	GG	CG	GG	AA	AG	AG	AA	AG	AA	AG	AG	AG	AG	AG	AT	AG	AG	AG	AG	AC	AC	AG	AG	AG	AC	GG	AG	CC	AG	AA	GG	AC	AG
AF2291-10	GG	AA	AG	AG	AC	AA	AG	AA	AA	AG	CG	AA	AG	AG	AG	AG	GG	CC	CG	AG	AG	GG	AA	AG	AA	AG	AG	AG	AA	AG	AT	AG	AG	AA	AA	CC	AC	--	AG	AG	AC	GG	AG	CC	AG	AG	AG	AC	GG
AF2376-5	GG	AA	AG	AG	AC	AG	AG	AC	AC	AG	CG	AA	GG	AA	GG	AG	GG	CC	GG	AA	AA	AG	AG	AG	AA	AG	AG	AG	AG	AG	AT	--	AA	AG	AG	AC	AC	AG	AG	AG	AC	GG	AA	CC	GG	AG	AG	AC	AG
AF2574-1	GG	AA	AG	AG	AC	AA	AG	AA	AC	AG	CG	AA	GG	AA	AG	AG	GG	CG	GG	AG	AG	AG	AG	AG	AA	GG	AG	AG	GG	AG	AT	--	AG	AG	AG	AC	CC	AG	AG	GG	CC	GG	AG	AC	AG	AA	GG	AC	AG
All Blue	GG	AA	AG	AA	AC	AA	AG	AA	AA	AG	CG	AT	GG	AG	AG	AG	GG	CG	GG	AA	AG	GG	AG	AG	AA	AG	GG	AG	AG	AA	AA	AG	AG	AG	AG	AC	AA	AG	AG	AG	AC	AG	AG	AC	GG	AA	AG	--	AG
All Red	CG	AA	AG	--	AC	AA	AG	AA	--	AG	CG	AT	GG	AA	AG	AG	GG	CG	GG	--	AG	AG	AG	AG	AA	AG	--	AG	AG	AG	AT	AG	AG	AG	AG	AC	AC	AG	AG	AG	AC	--	AG	AC	AG	AA	AG	AC	AG
Alpine Russet	GG	AA	AG	AG	AC	AA	AG	AA	AA	AG	CC	AA	GG	AA	AA	AG	AG	CG	GG	AA	AA	AG	AA	--	AA	AG	AG	GG	AG	AG	AT	AG	AA	AG	AG	AC	AC	GG	AG	AG	--	AG	AG	AC	AG	AA	GG	AC	AG
Alturas	GG	AA	AG	AG	AC	--	GG	AA	AA	AG	CC	AT	AG	AA	GG	AG	GG	CC	CG	AA	AG	AG	AA	AG	AA	AG	AG	AG	GG	AG	AA	--	AG	AG	AG	AC	AC	AG	AG	GG	AC	AG	AG	AC	AG	AA	AG	AA	GG
Andover	CG	AA	AG	AG	AC	AG	AG	AC	AA	AG	CC	AT	GG	AG	AG	AG	GG	CG	CG	AA	AG	AG	AG	AG	AA	AG	AG	AG	AG	AG	AT	AG	AG	AA	AG	AC	AC	AG	AG	AG	AC	GG	AG	CC	AG	AA	AG	AA	AG
AOMN03178-2	CG	AA	GG	AA	AC	AA	AG	AC	AA	AG	CG	AA	GG	AA	GG	AA	GG	CC	CG	AA	AG	GG	AG	AG	AA	AG	AG	AG	GG	AG	AT	AG	AA	AG	AA	CC	CC	GG	GG	AG	AC	GG	AG	CC	AG	AA	AG	AC	GG
AOND95249-1Russ	CG	AA	AG	AG	AC	AG	GG	AC	AA	AA	CC	AT	AG	AA	GG	AG	GG	CG	CG	AA	AG	AG	AG	AG	AA	AG	GG	AG	AG	AG	AT	AG	AG	AG	AG	AC	AC	AG	AG	AG	AC	GG	AG	CC	AG	AA	--	AC	AG
Asterix	GG	AA	GG	AG	AA	AA	AG	AC	AC	AG	CG	AT	AG	AG	AG	AA	GG	CC	CG	AA	AG	AG	AG	AG	AA	AG	GG	AG	AG	AG	AT	AA	AG	AG	AA	AC	AC	AG	GG	GG	AC	GG	GG	CC	AG	AA	AG	AC	AG
Atlantic	CG	AA	AG	AG	AC	--	--	AC	--	AG	CG	--	AG	AG	GG	AG	GG	--	CG	AA	AG	--	AG	AG	--	AG	AG	--	--	AG	AT	--	AG	AG	AG	AC	--	AG	AG	AG	--	--	AG	CC	AG	--	--	AA	AG
AWN86514-2	GG	AG	AG	AA	AC	AA	AG	AA	AA	AG	CG	AA	GG	AA	AG	AG	GG	CC	CG	AA	AG	--	AG	AG	AA	AG	AG	AG	--	AA	AA	AG	AG	AG	AG	AC	AC	AG	AG	GG	--	GG	AG	CC	AG	--	GG	AC	AG
B1829-5	CG	AA	AG	AG	AC	AA	AG	AA	--	AG	CG	--	AG	AA	AG	AG	GG	CC	GG	AA	AG	AG	AG	AG	AA	AG	GG	AG	AG	AG	AT	AG	AG	AG	AG	AC	AC	AG	AG	AG	AC	GG	AG	CC	--	AG	AG	AC	--
Bannock Russet	CG	AA	AG	AA	CC	AA	GG	AA	AA	AG	CG	AT	GG	AA	AG	AG	GG	CG	CG	AA	AG	GG	AG	AG	AA	--	AG	AG	GG	AG	AT	AG	AG	AA	AA	AC	AC	AG	AG	GG	AC	AG	AG	AC	AG	AA	AG	AC	GG
Beacon Chipper	CG	AA	AG	AG	AC	AA	AG	AC	AA	AA	CG	AT	AG	AA	AG	AG	GG	CG	CG	AG	AG	AG	AG	AG	AA	AG	AG	AG	AG	AG	TT	AG	AG	AA	AG	AC	AC	AG	AG	AG	AC	GG	AG	CC	AG	AA	GG	AC	AG
ber 265857	GG	AA	--	AG	CC	AA	GG	AA	CC	AA	CC	AA	GG	AA	AA	GG	GG	GG	GG	AA	AA	AA	GG	GG	AA	GG	AA	GG	--	AA	TT	AA	GG	AA	GG	CC	CC	AG	GG	GG	AA	GG	GG	CC	GG	GG	GG	AA	GG
BER 63	GG	AA	AA	AA	CC	AA	AG	AA	AC	AA	CC	AA	GG	AA	AA	AG	GG	GG	CG	AA	AA	AG	AG	GG	AA	AG	GG	GG	AA	AA	TT	AG	AG	AA	GG	AC	CC	GG	AG	GG	AC	GG	GG	CC	GG	AG	GG	AA	GG
BER 83	GG	AA	AA	AA	CC	AA	AG	AA	AC	AA	CC	AT	GG	AA	AA	GG	GG	GG	CG	AA	AA	AA	AA	GG	AA	GG	GG	GG	AA	AG	AT	AG	AG	--	GG	AC	CC	AG	AG	GG	AC	GG	GG	CC	GG	AG	GG	AC	GG
bIb 347757	GG	AA	GG	AA	AA	AA	AG	AA	AA	AG	CC	AA	GG	AA	AA	GG	GG	GG	GG	AA	GG	GG	GG	--	AA	GG	--	GG	--	AA	AA	AA	GG	AA	GG	CC	CC	GG	GG	GG	AA	--	--	CC	GG	--	GG	--	--
Bintje	CG	AA	AG	AG	AA	AG	AG	AC	AA	AG	CC	AA	AG	AG	GG	AA	AG	GG	CG	AA	AG	AG	AG	AG	AA	AG	AG	AG	AG	AG	AT	AG	AA	AG	AG	AC	AC	GG	AG	AG	CC	GG	AG	CC	AG	AA	AG	AC	GG
Blazer Russet	CG	AA	AG	AA	CC	GG	AG	AC	AA	AG	CG	AA	GG	AA	AG	AG	GG	CC	GG	AA	AG	--	AA	AG	AA	--	AG	AG	GG	AA	AT	AG	--	AG	AG	CC	AC	AG	AG	GG	--	GG	AG	CC	AG	--	GG	AC	AG
Boulder	GG	AA	AG	AA	AC	AA	GG	AC	AA	AG	CG	AA	GG	AG	AG	AG	GG	CC	CG	AA	AG	AG	AG	AG	AA	AG	AG	AG	AG	AG	AT	AG	AG	AG	AG	AC	AC	AG	AG	AG	AC	GG	AG	CC	GG	AA	AG	AA	AG
C31-5-115	CG	AA	AG	GG	AC	AA	AG	AA	AA	AA	CG	AA	AG	AG	AG	AG	GG	CG	CG	AA	AG	GG	AG	AG	AA	AG	AG	AG	AG	AA	AT	--	AG	AG	AG	AC	AC	AG	AG	AG	AC	GG	AG	CC	AG	AG	GG	AC	AG
C31-5-120	CG	AA	GG	AG	AC	AA	AG	AC	AC	AG	CG	AT	GG	AA	GG	AG	GG	CC	CG	AA	AG	AG	AG	AG	AA	GG	AG	AG	AG	AG	AT	AG	AG	AG	AG	AC	AC	AG	AG	GG	AC	GG	AA	CC	AG	AA	AG	AC	GG
C5	GG	AA	AG	AG	CC	AG	GG	AC	AC	AA	CG	AA	AG	AA	AG	AG	GG	CG	CG	AA	AA	AG	AG	GG	AA	AG	AG	AG	GG	AA	AT	AG	AG	AA	AG	CC	AC	GG	GG	GG	AC	GG	GG	CC	GG	AG	--	AA	GG
C80-1-4	GG	AA	AA	AA	AC	AA	AA	AA	CC	AA	CC	AA	GG	AA	AA	GG	GG	GG	GG	AA	AA	AA	GG	GG	AA	GG	GG	GG	--	AA	TT	AA	GG	AA	GG	CC	CC	GG	GG	GG	--	GG	GG	CC	GG	AA	AA	AA	--
Cal White	CG	AA	AG	AG	--	AA	AG	AA	AA	AG	CG	AT	AG	AA	AG	GG	GG	CC	CG	AA	AG	AG	AG	AG	AA	AG	AG	AG	AG	AG	AT	AG	AG	AG	AG	AC	AC	AG	AG	AG	AC	GG	AA	AC	AG	AA	AG	AA	AG
Canela Russet	GG	AA	AG	AA	AC	AA	AG	AA	AA	AG	CG	AA	GG	AA	AG	AG	AG	CC	CG	AA	AG	GG	AG	AG	AA	AG	GG	AG	AG	AG	AT	AG	AG	AG	AG	AC	AC	AG	AG	AG	AC	GG	AG	CC	GG	AA	AG	AC	GG
Carola	CG	AA	AG	AG	AC	AA	AG	AA	AA	AA	CC	AA	AG	AA	AG	AG	GG	CG	CG	AA	AG	AG	AG	AG	AA	AG	AG	GG	AG	AG	AT	AG	AG	AA	GG	AC	AC	AG	AG	AG	AC	GG	GG	AC	AG	AA	AG	AC	GG
Cascade	GG	AA	AG	AG	AC	AA	AG	AC	AA	AG	CG	AA	GG	AG	AG	AG	GG	CG	CG	AA	AG	AG	AG	AG	AA	AG	AG	AG	AA	AG	AT	AG	AG	AG	AG	AC	AC	AG	AG	AG	AC	GG	AG	CC	AG	AA	AG	AC	GG
Centennial Russet	CG	AA	AG	AA	AC	AG	AG	AC	AA	AG	CG	AT	AG	AA	AG	AG	AG	CC	CG	AA	AG	GG	GG	AG	AA	AG	GG	AG	AG	AG	AT	GG	AG	AG	AG	AC	AC	GG	AG	GG	AC	AG	AG	AC	AG	AA	GG	AC	AG
CF77154-10	CG	AA	AG	AG	AC	AA	AG	AC	AA	AG	CG	AA	AG	AG	AG	AG	GG	CG	CG	AA	AG	AG	AG	AG	AA	AG	AG	AG	AG	AG	AT	AG	AG	AG	AG	AC	AC	AG	AG	AG	AC	GG	AG	CC	AG	AG	AG	AC	AG
chc 275138	GG	AA	AA	AA	AC	AA	GG	AA	AC	AA	CG	AA	GG	AA	AA	GG	GG	GG	GG	AA	AA	GG	GG	GG	AA	GG	GG	GG	--	AA	TT	AA	GG	AA	GG	CC	CC	GG	AG	GG	AA	GG	GG	CC	GG	AA	GG	AA	--
Chieftain	GG	AA	AG	AG	AA	AG	AG	AC	AA	AG	CG	AA	GG	AG	AA	AG	GG	GG	CG	AA	AG	AG	AA	GG	AA	AG	AG	AG	AA	AG	AT	AG	AG	AA	AG	AC	AC	AG	AG	AG	AC	GG	GG	CC	AG	AA	AG	AC	AG
China Runtush	GG	AA	AA	AA	AA	AA	GG	AC	AA	GG	CC	AA	GG	AA	AA	AA	GG	GG	CC	AA	GG	AA	AA	GG	AA	AG	AG	AA	AA	AA	AA	AG	AA	AA	AG	CC	CC	GG	AG	AG	CC	GG	GG	CC	GG	AA	GG	CC	GG
Chipeta	CG	AA	GG	AG	AC	AG	AG	AC	AA	AA	CC	AA	GG	AA	AG	AG	GG	CC	CG	AA	AA	AG	AG	AG	AA	AG	AG	AG	AG	AG	AT	AG	AA	AG	AG	AC	AC	AG	AG	AG	AC	AG	AG	CC	AG	AA	AG	AC	AG
Chippewa	CG	AA	AG	AG	AC	AA	AG	AA	AA	AA	CG	AT	GG	AA	AG	AG	GG	CC	GG	AA	AG	AG	AG	AG	AA	AG	AG	AG	AG	AG	AT	AG	AG	AG	AG	AC	AC	AG	AG	AG	CC	GG	AA	AC	AG	AA	GG	AC	GG
Chunshu No4	GG	AA	AG	AG	AA	AA	GG	AC	AA	AA	CC	AA	GG	AG	GG	AA	GG	GG	CG	AA	AG	GG	AA	GG	AA	AA	AA	AG	AA	AG	AA	AG	AG	AA	AG	CC	AA	GG	AG	AG	CC	GG	--	CC	GG	AA	GG	AA	GG
Classic Russet	CG	AA	AG	AG	AC	AG	AG	AC	--	--	--	--	GG	AA	AG	--	GG	--	--	--	AG	--	--	--	AA	AG	--	AG	--	AA	AT	--	AA	AG	AG	AC	AC	GG	GG	AG	--	--	--	CC	AG	AA	GG	AC	AG
Clearwater Russet	GG	AA	GG	AA	CC	AA	AG	AA	AA	AG	GG	AT	AG	AA	AG	AG	GG	CC	CG	AA	AG	AG	AG	AG	AA	AG	AG	AG	AG	AG	AT	AG	AG	AG	AG	AC	AC	AG	AG	GG	AC	GG	AG	AC	AG	AA	AG	AC	GG
CMM 1T	GG	AA	GG	AA	AC	--	GG	AA	AA	GG	GG	AA	GG	AA	AA	GG	GG	GG	GG	AA	AA	GG	--	GG	--	GG	--	GG	GG	AA	AA	AA	GG	AA	--	CC	CC	GG	GG	GG	AA	GG	AA	CC	GG	AA	GG	AA	GG
cmm 243503	GG	AA	GG	AA	AC	--	GG	AA	AA	GG	GG	AA	GG	AA	AA	GG	GG	GG	GG	AA	AA	GG	GG	GG	--	GG	--	GG	GG	AA	AA	AA	GG	AA	AG	CC	CC	GG	GG	GG	AA	GG	AA	CC	GG	AA	GG	AA	GG
CMM6-3	GG	AA	GG	AA	AC	--	GG	AA	AA	GG	GG	AA	GG	AA	AA	GG	GG	GG	GG	AA	AA	GG	--	GG	--	GG	--	GG	GG	AA	AA	AA	GG	AA	GG	CC	CC	AA	GG	GG	AA	GG	AA	CC	GG	AA	GG	AA	GG
CO94035-15RU	GG	AA	GG	AG	AC	AG	AG	AC	AA	AG	CG	AT	GG	AA	--	AG	GG	CC	CG	AA	AG	AG	AA	AG	AA	AG	AG	AG	AG	AG	AT	AG	AG	AG	AA	AC	AC	AG	AG	AG	AC	GG	--	CC	AG	AG	AG	AC	AG
CO95051-5W	CG	AA	AG	AG	AC	--	AG	--	AA	--	CG	AT	AG	AG	AG	AG	GG	CC	CG	AA	AG	--	AA	AG	AA	AG	AG	AG	AG	AG	AT	AG	AG	AG	AG	AC	AC	AG	AG	AG	AC	GG	AG	CC	AG	AG	AG	AC	AG
CO97215-2P/P	CG	AA	AG	AG	AC	AA	--	AC	AA	AG	CG	AT	GG	AG	AG	AG	GG	CC	CG	AA	AG	GG	AG	AG	AA	AG	AG	AG	AG	--	AT	AG	AG	AG	AG	AC	AC	AG	AG	AG	AC	GG	AG	AC	AG	AG	AG	AC	AG
CO97226-2R/R	GG	AA	AG	AG	AC	AG	GG	AA	AA	AG	CC	AT	AG	AG	AG	AG	GG	CC	CG	AA	AG	GG	AA	AG	AA	AG	AG	GG	AG	AA	AT	AG	AA	AA	AG	AC	AC	AG	AG	AG	AC	AG	AA	AC	GG	AA	AG	AC	AG
COMN03021	CG	AA	GG	AG	AC	AA	AG	AC	AA	AA	CG	AT	GG	AA	AA	AG	GG	CC	CG	AA	AG	GG	AG	AG	AA	AG	GG	AG	GG	AA	AA	GG	AG	AA	AG	AC	AC	GG	AG	AG	AC	GG	GG	AC	AG	AA	GG	AC	GG
COMN03027-1	CG	AA	GG	AA	AC	AG	GG	AC	AA	AG	CC	AT	GG	AA	AG	AA	AG	CC	CG	AA	AG	AG	AG	AG	AA	AG	AG	AG	AG	AA	AT	AG	AG	AA	GG	AC	AA	GG	AA	GG	AC	GG	AG	AC	AG	AA	GG	AC	AG
CS7232-4	GG	AA	AG	AG	AC	AA	AA	AA	AA	AG	CC	AT	GG	AG	AG	AG	GG	CC	GG	AG	AA	AG	AG	AG	AA	AG	AG	AG	AG	AG	AT	--	AG	AG	AG	AC	CC	AG	AG	AG	CC	GG	AG	CC	AG	AG	AG	AA	AG
CV96022-3	CG	AA	AG	AA	AC	AA	AG	AA	AA	AG	CC	AA	GG	AA	AG	AG	GG	CG	GG	AA	AG	GG	AG	AG	AA	AG	AG	AG	GG	AA	AT	AG	AA	AG	AG	AC	AC	GG	AG	GG	AA	GG	AG	AC	AG	AA	AG	CC	--
CV97006-1	CG	AA	AG	AA	AC	AA	AG	AA	AA	AG	CG	AT	GG	AA	GG	AG	GG	CG	GG	AA	AG	GG	AG	AG	AA	AA	AG	AG	AG	AG	AT	AG	AG	AG	AG	AC	AC	AG	GG	GG	AA	AG	AG	AC	GG	AA	GG	AC	AG
CV98112-3	CG	AA	AG	AA	AC	AA	AG	AA	AA	AG	CG	AA	GG	AA	--	AG	GG	CC	GG	AA	AG	GG	AA	AG	AA	AG	GG	AG	GG	AG	AT	AA	AA	AA	AG	CC	CC	AG	GG	AG	AC	GG	AG	AC	AG	AA	GG	CC	GG
Dakota Crisp	GG	AA	AG	AG	AC	AA	AG	AC	AA	AG	CG	AT	GG	AA	GG	GG	GG	CC	CG	AA	AG	GG	AA	AG	AA	AG	AG	AG	AG	AG	AT	AG	AG	AG	AG	AC	AC	AG	AG	AG	AC	GG	AG	AC	AG	AG	AG	AA	AG
Dakota Diamond	GG	AA	GG	AG	--	AA	AG	AA	AC	AA	CG	AT	AG	AA	AG	AG	GG	CG	CG	AA	AG	GG	AG	AG	AA	AG	AG	AG	AG	AG	AT	AG	AG	AG	AG	AC	AC	GG	AG	AG	CC	GG	AG	CC	AG	AA	AG	AC	AG
Dakota Jewel	CG	AA	AG	AA	AC	AA	AG	AA	AA	AG	CG	AT	GG	AA	AG	AG	GG	CG	GG	AA	AG	GG	AG	GG	AA	AG	AG	AG	AG	AG	AT	GG	AG	AG	AG	AC	AC	AG	AG	AG	AC	GG	GG	CC	GG	AA	AG	AC	AG
Dakota Pearl	GG	AA	GG	AG	AC	AA	AG	AA	AA	AA	CC	AT	AG	AG	--	AG	GG	CC	CG	AA	AG	GG	AG	AG	AA	AG	AG	AG	AG	AG	AT	AG	AG	AG	AG	AC	AC	GG	AG	AG	AC	GG	AG	AC	AG	AA	AG	AC	GG
Dark Red Norland	CG	AA	AG	AG	AC	AA	AG	AA	AA	AG	CG	AA	GG	AA	AG	AA	GG	CG	CG	AA	AG	GG	AG	AG	AA	AG	GG	AG	AG	AG	AT	AG	AG	AG	AG	AC	AC	AG	AG	AG	CC	GG	GG	CC	AG	AA	GG	AC	AG
Defender	GG	AA	GG	AG	AC	AA	AG	AA	AA	AA	CG	AA	AG	AA	GG	AG	GG	CG	GG	AA	AG	AG	AG	AG	AA	AG	GG	AG	AG	AG	AT	AG	AG	AG	AG	AC	AC	AG	AG	AG	AC	GG	AG	AC	GG	AA	AG	AC	GG
Denali	CG	AA	AG	AG	AC	AG	AG	AC	AC	AG	CG	AA	AG	AA	AA	AG	AG	CC	CG	AG	AG	AG	AG	AG	AA	AG	AG	AG	AG	AG	AT	AG	AG	AG	AG	AC	AC	AG	AG	GG	AC	GG	AG	CC	AG	AG	AG	AC	AA
DM1-3 516 R44	GG	AA	AA	AA	AA	AA	GG	AA	AA	AA	CC	AA	GG	AA	AA	AA	GG	GG	CC	AA	AG	AA	AA	GG	AA	AA	AA	AA	AA	AA	AA	AA	AA	AA	AA	AC	CC	GG	AA	GG	CC	GG	--	CC	GG	AA	GG	CC	GG
dms 558482	GG	AA	AG	AA	AC	AA	AG	AA	AC	AG	CC	AA	GG	AA	AA	AG	GG	GG	GG	AA	AG	AG	GG	GG	AA	GG	GG	GG	GG	AA	AT	AA	GG	AA	GG	CC	CC	AG	GG	GG	AA	GG	GG	CC	GG	AA	GG	AA	AG
Dongnong 303	CG	AA	AG	AG	AC	AG	AG	AC	AA	AG	CG	AA	AG	AG	AG	AG	GG	CG	GG	AA	AG	GG	--	GG	AA	AG	AG	AG	AG	AG	AT	AG	AG	AA	AG	AC	AC	AG	GG	AG	AC	GG	GG	CC	AG	AA	AG	AC	GG
Early Rose	CG	AA	AG	AG	AC	AG	GG	AC	AA	AG	CG	AA	AG	AA	GG	AG	GG	CG	GG	AA	AG	GG	AG	AG	AA	AG	AG	GG	AG	AG	AT	AG	AG	AA	AG	AC	AC	AG	AG	AG	AC	GG	AG	AC	AG	AA	AG	AC	GG
Elba	CG	AA	GG	AG	AC	AA	GG	AC	AA	AG	CG	AT	GG	AA	GG	AA	GG	CG	CG	AA	AG	AG	AG	AG	AA	AG	AG	AG	GG	AA	AA	AG	AG	AG	AG	AC	AC	GG	AG	AG	AC	GG	AG	CC	AG	AA	AG	AC	AG
Eramosa	GG	AA	AG	AG	AC	AG	AG	AC	AA	AG	CG	--	GG	AG	AG	AG	GG	CG	GG	AA	AA	AG	--	GG	AA	AG	AG	AG	AG	AG	AT	AG	AG	AA	AG	AC	AC	AG	AG	GG	CC	GG	GG	AC	GG	AA	AA	AC	AG
etb 498311	GG	AA	GG	AA	AA	AA	--	AA	AA	AA	--	AA	GG	AA	--	GG	GG	GG	GG	--	GG	AG	--	GG	AA	GG	--	GG	GG	AA	AA	AA	GG	AA	GG	--	CC	--	GG	GG	AA	GG	--	CC	GG	AA	GG	AA	GG
Eva	GG	AA	AG	AG	AC	AA	GG	AC	AA	AA	CG	AA	AG	AA	AG	AG	GG	CC	CG	AA	AG	AG	AG	AA	AA	AG	AG	AG	AG	AG	TT	AG	AG	AG	AG	AC	AC	AG	AG	AG	AC	GG	AA	CC	GG	AA	AG	AC	AG
Exploits	GG	AA	AG	AG	--	AA	AG	AC	AA	AG	CG	--	GG	AG	AG	AG	GG	CG	GG	AA	AG	AG	AG	AG	AA	AG	GG	AG	GG	AG	AT	AG	AA	AA	--	AC	AC	AG	AG	AG	AC	GG	AG	AC	AG	AA	AG	AC	AG
F02018	CG	AA	AG	AA	AC	AA	GG	AC	AC	AG	CG	AT	AG	AA	AG	AG	GG	CG	CG	AA	AG	AG	AG	AG	AA	AG	AG	AG	AG	AG	AT	AG	AG	AG	AG	AC	AC	AG	AG	GG	AC	GG	AG	AC	AG	AA	GG	AC	GG
F05078	GG	AA	AG	AG	AC	AA	AA	AA	AA	AG	CG	AT	AG	AG	AG	AG	GG	CG	GG	AA	AG	GG	AG	AG	AA	AA	AG	AG	AG	AG	AT	AG	AG	AA	AG	AC	AC	AG	AG	AG	AC	GG	AG	CC	GG	AG	AG	AC	GG
F87084	GG	AA	AG	AG	AC	AA	AG	AA	AA	AG	CC	AT	GG	AA	AG	AG	AG	CG	GG	AA	AG	AG	AG	AG	AA	AG	--	AG	AG	AG	AA	AG	AG	AA	GG	AC	AC	AG	AG	AG	AC	GG	AG	CC	GG	AA	GG	CC	AG
F88042	GG	AA	GG	AA	AC	AA	AG	AC	AA	AA	CG	--	AG	AG	AG	AG	GG	CC	GG	AA	AG	AG	AG	AG	AA	AG	AG	AG	AG	AG	AT	AG	AG	AA	AG	AC	AC	AG	AG	AG	AC	GG	AG	CC	AG	AA	GG	AC	AG
F91031	CG	AA	AG	AG	AC	AA	AG	AA	AA	AG	CC	AA	AG	AA	AG	AG	GG	CC	GG	AA	AA	GG	AG	AG	AA	AG	AG	AG	AG	AG	AT	AG	AG	AA	AG	AC	AC	AG	AG	AG	AC	GG	AG	CC	GG	AG	AG	AA	AG
Favorita	CG	AA	GG	AA	AC	AG	AG	AC	AA	AA	CG	AT	AG	AG	AG	AG	AG	CG	GG	AA	AG	GG	AG	AG	AA	AG	AG	AG	AG	AG	AT	AG	AG	GG	AG	AC	AC	AG	AG	AG	AC	GG	AG	CC	AG	AA	AG	AC	GG
FL1	GG	AA	AG	AA	AC	AG	GG	AC	--	AG	CG	AA	GG	AA	AA	AG	GG	GG	CG	AA	AG	AG	AG	GG	AA	AG	AG	AG	GG	AG	AA	AG	AG	AG	AG	CC	AC	GG	AG	AG	AC	AG	GG	CC	GG	AA	AG	CC	GG
FL10	CG	AA	AG	AG	AC	AA	AG	AC	AA	AA	CC	AT	AG	AA	AG	AG	AG	GG	CG	AG	AG	AG	AA	AG	AA	AG	AG	AG	AG	AG	AT	AG	AG	AG	AG	CC	CC	AG	AG	AG	CC	GG	AG	CC	GG	AG	AG	AA	AG
FL11	GG	AA	AG	AG	AC	AG	AG	AC	AA	AG	CG	AT	GG	AA	AG	AG	GG	CC	CG	AA	AG	GG	AG	AG	AA	GG	AG	AG	AG	AG	AT	AG	AG	AA	AG	AC	AC	AG	AG	AG	AC	AG	AG	AC	GG	AG	GG	AC	AG
FL12	GG	AA	AG	AG	AC	AA	AG	AC	AA	AG	CG	AT	GG	AA	GG	AG	GG	CG	CG	AA	AG	GG	AA	AG	AA	AG	AG	AG	AG	AG	AT	AG	AG	AA	AG	AC	AC	AG	GG	AG	AC	GG	AG	AC	GG	AG	AG	AA	AG
FL13	GG	AA	AG	AA	AC	AG	AG	AC	AC	AG	CC	AA	AG	AA	AG	AG	GG	GG	CG	AA	AG	AG	AG	AG	AA	AG	AG	AG	AG	AA	AT	AG	AA	AA	AG	AC	AC	AG	AG	GG	AC	GG	GG	CC	GG	AA	AG	AC	GG
FL2	GG	AA	AA	AA	AC	AA	GG	AA	AC	AG	GG	--	GG	AA	AA	AA	GG	GG	CG	AA	AG	AG	AG	GG	AA	AG	AG	GG	AA	AA	AA	AG	AG	AA	AG	CC	CC	GG	AG	GG	AC	GG	GG	CC	GG	AA	AG	CC	GG
FL3	GG	AA	AG	AG	AC	AG	GG	AC	AA	AG	CC	AT	GG	AA	AA	AG	GG	CC	GG	AA	AG	AG	AG	AG	AA	AG	GG	AG	GG	AA	AT	AG	AA	AG	AG	AC	AC	AG	AG	GG	AC	GG	GG	AC	AG	AA	AG	AC	GG
FL4	GG	AA	GG	AG	AC	AG	AG	AC	AA	AG	CG	AT	GG	AA	--	AG	GG	CC	CG	AA	AG	--	--	AG	AA	AG	AG	AG	AG	AG	AT	AG	AG	--	AG	--	AC	AG	AG	GG	AC	GG	AG	AC	GG	AG	AG	AC	AG
FL5	GG	AA	AG	AA	AC	AG	AG	AC	AA	AG	CG	AT	AG	AG	AG	AG	GG	CC	GG	AG	AG	AG	AG	AG	AA	GG	AG	AG	AG	AG	AT	--	AG	AA	AG	AC	AC	AG	AG	AG	AC	GG	AG	CC	GG	AA	AG	AC	AG
FL6	CG	AA	AG	AG	AC	AA	AG	AC	AA	AG	CG	AT	AG	AG	AG	AG	GG	CC	CG	AG	AG	GG	--	AG	AA	AG	GG	AG	AG	AG	AT	AA	AA	AG	AG	AC	AC	AG	AG	AG	AC	AG	AG	AC	AG	AG	AG	AC	AG
FL7	CG	AA	AG	AG	AC	AG	AG	AA	AA	AG	CG	AA	AG	AG	AG	AA	GG	CC	CG	AA	AG	AG	AG	AG	AA	AG	AG	AG	AG	AG	AA	AG	AG	AG	AG	AC	AC	GG	AG	AG	CC	GG	AG	CC	AG	AG	AG	AC	AA
FL8	CG	AA	AG	AG	AC	AG	AG	AC	AA	AG	CG	AT	GG	AG	AG	AG	GG	CC	GG	AA	AG	AG	AA	AG	AA	AG	AG	AG	AG	AA	AT	AG	AG	AG	AG	AC	CC	AG	AG	AG	AC	GG	AG	CC	AG	AG	GG	AC	AG
FL9	GG	AA	AG	AG	AC	AG	AG	AC	AC	AG	CC	AT	GG	AA	AA	AG	GG	CC	CG	AG	AG	AG	AG	AG	AA	AG	AG	AG	AG	AG	AT	AG	AG	AG	AG	AC	AC	AG	AG	AG	AC	GG	AA	AC	GG	AG	AG	AC	AG
Freedom Russet	CG	AA	GG	AA	AC	AA	AG	AA	AA	AG	CC	AA	GG	AA	AG	AG	AG	CC	GG	AA	AG	AG	AA	AG	AA	AG	AG	AG	AG	AG	AT	AG	AA	AA	AG	AC	AC	AG	GG	GG	AC	AG	GG	CC	AG	AA	AG	AC	AG
Gaoyuan No4	GG	AA	AG	AG	AC	AA	AG	AA	AA	AG	CG	AT	GG	AG	AG	AG	GG	CG	CG	AA	AG	GG	AG	AG	AA	AG	GG	AG	AG	AA	AT	AG	AG	AG	AG	AC	AA	AG	AG	GG	AC	GG	AG	CC	GG	AA	AG	AC	AG
Gaoyuan No7	GG	AA	AG	AG	AC	AA	GG	AC	AA	AA	CG	AT	AG	AA	GG	AA	GG	--	CG	AA	AG	GG	AG	AG	AA	AG	AG	AG	AG	AG	AT	AG	AG	AA	AG	AC	AC	AG	AG	AG	CC	GG	AG	CC	AG	AA	AG	AC	GG
Garnet Chile	CG	AA	AG	AG	AC	AG	GG	AC	AA	AG	CC	AA	AG	AA	AG	AG	AG	CG	CG	AA	AG	GG	AG	AG	AA	AG	AG	GG	AG	AG	AT	AG	AG	AA	AG	AC	AC	AG	AG	AG	AC	GG	AG	AC	AG	AA	AG	AC	GG
GemStar Russet	GG	AA	AG	AA	CC	AA	AG	AA	AA	AG	CC	AT	GG	AA	AG	AG	GG	CG	GG	AA	AG	AG	AG	AG	AA	AG	AG	AG	AG	AG	AT	AG	AG	AA	AG	AC	AC	AG	AG	AG	AA	GG	AG	AC	AG	AA	GG	AA	AG
Goldrush	GG	AA	GG	AA	AC	AG	AG	AA	AA	AG	CC	--	AG	AA	GG	AG	AG	CG	CG	AA	AG	AG	AG	GG	AA	AG	AG	AG	AG	AG	AT	AG	AA	AG	AG	AC	AC	AG	GG	GG	AA	AG	GG	CC	GG	AA	AG	CC	AG
Grand Falls	CG	AA	AG	AG	AC	AG	AG	AA	AA	AG	CG	AT	GG	AA	AG	AG	GG	CG	CG	AA	AG	AG	AG	GG	AA	AG	AG	AG	AA	AG	AT	AG	AG	AA	AG	AC	AC	AG	GG	AG	CC	GG	GG	AC	AG	AA	GG	AC	AG
Green Mountain	GG	AA	AG	AG	AC	AG	AG	AC	AA	AG	CG	AA	AG	AA	AG	AG	AG	CC	GG	AA	AG	GG	AG	AG	AA	AG	AG	AG	AG	AG	AT	AG	AG	AA	AG	AC	AC	AG	AG	AG	AC	GG	AG	CC	AG	AA	--	AC	GG
Harley Blackwell	GG	AA	AG	AG	AA	AA	AG	AA	AA	AG	CG	AA	AG	AG	GG	AA	GG	GG	GG	AA	AG	AG	AG	GG	AA	AG	GG	AG	AG	AG	AT	AG	AG	AA	AG	AC	AC	GG	GG	AG	AC	GG	GG	CC	AG	AG	AG	AA	AG
Highland Russet	GG	AA	GG	AG	AC	AA	AG	AA	AA	AG	CC	AT	GG	AA	AG	AG	GG	CG	CG	AA	AG	GG	AG	AG	AA	AG	GG	AG	AG	AG	AT	AG	AA	AG	AG	AC	AC	GG	AG	GG	AC	GG	AG	AC	GG	AG	AG	AC	GG
Hindenburg	GG	AA	GG	AG	AC	AA	GG	AA	AA	AG	CC	AT	AG	AG	AG	AG	GG	GG	CG	AA	AG	AG	AG	GG	AA	AG	AG	AG	AG	AG	AT	AG	AG	AG	AG	AC	AC	AG	GG	AG	AC	GG	AG	CC	GG	AA	--	AC	AG
Ida Rose	GG	AA	AG	AG	AC	AA	AG	AA	AA	AG	CC	AT	AG	AG	AA	AG	AG	CC	CG	AA	AG	GG	AG	AG	AA	AG	GG	AG	AG	AA	AA	AG	AG	AA	AG	AC	AA	AG	AG	AG	AC	GG	AG	AC	AG	AA	GG	AC	GG
Inca Gold	GG	AA	AG	AA	AA	AA	AG	AC	AA	AG	CC	--	GG	AA	AA	AG	AG	GG	CG	AA	AG	AG	AG	GG	AA	AG	AG	AG	AG	AG	AA	AG	AG	AG	AG	AC	AC	AG	GG	GG	AC	GG	AG	AC	GG	AA	GG	AC	GG
Innovator	GG	AA	AG	AA	AC	AG	AG	AC	AC	AG	CC	AA	AG	AA	AG	AG	GG	GG	CG	AA	AG	AG	AG	AG	AA	AG	AG	AG	AG	AA	AT	AG	AA	AA	AG	AC	AC	AG	AG	GG	AC	GG	GG	CC	GG	AA	AG	AC	GG
Irish Cobbler	CG	AA	AG	AG	AC	AG	AG	AC	AA	AG	CG	AA	AG	AA	AG	AG	GG	CG	GG	AA	AG	GG	AG	AG	AA	AG	GG	GG	AG	AA	AA	AG	AG	AA	AG	AC	AC	AG	AG	GG	AC	GG	AG	AC	AG	AA	AG	AC	GG
Ivory Crisp	GG	AA	AG	AG	AC	AA	GG	AA	AA	AG	CG	AT	AG	AA	AG	AG	GG	CC	CG	AA	AG	GG	AG	AG	AA	GG	AG	AG	AG	AG	AT	AG	AA	AG	AG	AC	AC	AG	AG	AG	AC	GG	AG	CC	AG	AA	AG	AC	AG
J138K6A22	GG	AA	AG	AG	AC	AA	AG	AC	AA	AG	CC	AA	GG	AA	AG	AG	GG	CG	CG	AA	AG	AG	AG	AG	AA	AG	AG	AG	AG	AG	AT	AG	AG	AG	AG	AC	CC	GG	AG	AG	AC	GG	AG	CC	AG	AG	AG	AC	AG
Jacqueline Lee	GG	AA	AG	AG	AC	AA	AG	AC	AA	AG	CG	AA	AG	AG	AG	AG	GG	CG	GG	AA	AG	AG	AG	AG	AA	AG	GG	AG	GG	AG	AT	AG	AG	AG	AG	AC	AC	AG	GG	AG	AC	GG	AG	AC	GG	AA	GG	AC	AG
Jinshu No2	GG	AA	AG	AG	AC	AA	GG	AA	AA	AA	CG	AT	GG	AA	AG	AG	GG	CG	CG	AA	AG	AG	AG	AG	AA	AG	AG	AG	AG	AG	AT	AG	AG	AG	AG	AC	AC	GG	GG	AG	AC	GG	AG	AC	GG	AA	AG	AC	AG
Kalkaska	GG	AA	AG	AA	AC	AA	AG	AC	AA	AG	CG	AA	GG	AA	AG	AG	GG	CG	CG	AA	AG	AG	AA	AG	AA	AG	AG	AG	AG	AA	AT	AG	AG	AG	GG	AC	AC	GG	AG	AG	AC	GG	AG	AC	AG	AG	--	AC	GG
Katahdin	CG	AA	AG	AG	AC	AA	AG	AC	AA	AA	CG	--	GG	AG	GG	AG	GG	CG	CG	AA	AG	AG	AG	AG	AA	AG	AG	AG	AG	AG	AT	AG	AG	AG	AG	AC	AC	AG	AG	AG	CC	GG	AG	CC	AG	AA	GG	AA	GG
Kennebec	CG	AA	AG	AG	AC	AG	GG	AC	AA	AG	CG	AA	GG	AA	AG	AA	GG	CG	CG	AA	AG	AG	--	AG	AA	AG	AG	AG	AG	AG	AT	AG	AG	AG	AG	AC	AC	GG	AG	GG	AC	GG	AG	AC	AG	AA	AG	AC	GG
Keuka Gold	CG	AA	AG	AG	AC	AA	AG	AA	AA	AA	CG	AT	AG	AA	GG	AG	GG	CG	CG	AA	AG	AG	AG	AG	AA	AG	AG	AG	AG	AG	AT	AG	AG	AG	AG	AC	AC	AG	AG	AG	AC	GG	AG	CC	AG	AA	AG	AA	GG
Kexin No2	CG	AA	AG	AG	AC	AG	AG	AC	AA	AG	CG	AA	AG	AG	AG	AG	GG	CG	CG	AA	AG	GG	AA	AG	AA	AG	AG	AG	AG	AG	AT	AG	AG	AA	AG	AC	AC	AG	AG	AG	CC	GG	AG	CC	AG	AA	GG	AC	GG
Kondor	GG	AA	GG	AG	AC	AG	AG	AA	AA	AG	CG	AA	AG	AA	AG	AA	GG	CC	GG	AA	AG	AG	AG	AA	AA	AG	AG	AG	AG	AG	AT	AG	AG	AG	AG	AC	AC	GG	AG	GG	CC	GG	AG	CC	GG	AA	AG	AC	AG
La Chipper	GG	AA	AG	AG	AC	AG	GG	AC	AA	AG	CG	AA	AG	AA	--	AG	GG	CG	CG	AA	AG	AG	AG	AG	AA	AG	AG	AG	AG	AG	AT	AG	AG	AA	AG	AC	AC	--	AG	GG	AC	GG	AG	CC	GG	AA	AG	AC	AG
Langlade	GG	AA	AG	AG	AC	AG	AG	AC	AA	AG	CC	AA	AG	AA	AG	AA	GG	CG	CG	AA	AG	AG	AG	AG	AA	AG	AG	AG	AG	AG	AT	AG	AA	AA	AG	AC	AC	AG	GG	AG	AC	GG	AG	CC	AG	AA	AG	AC	AG
Lehigh	CG	AA	AG	AG	AC	AA	--	AC	AA	AG	CG	AT	AG	AG	GG	AG	GG	CG	CG	AA	AG	AG	AG	AG	AA	AG	AG	AG	AG	AA	AT	AA	AG	AG	AG	AC	AC	AG	AG	AG	CC	GG	AG	CC	AG	AG	AG	AA	AG
Lenape	GG	AA	AG	AG	AC	AG	AG	AC	AC	AG	CG	AT	AG	AA	AG	AG	GG	CC	CG	AG	AG	AG	AG	AG	AA	AG	AG	AG	AG	AA	AT	AG	AG	AG	AG	AC	AC	AG	AG	GG	CC	GG	AA	CC	AG	AG	AG	AC	AG
Liberator	GG	AA	AG	AA	AC	AA	AG	AA	AA	AG	CC	AT	GG	AA	AG	AG	GG	CG	CG	AA	AG	AG	AG	AG	AA	AA	AG	AG	GG	AG	AT	GG	AG	AG	GG	AC	AC	GG	AG	AG	AA	AG	AG	CC	AG	AA	AG	AC	GG
MaineChip	GG	AA	--	AG	AC	AG	AG	AA	AC	AG	CG	AT	AG	AA	GG	AG	GG	CC	CG	AA	AG	GG	AG	AG	AA	AG	AG	GG	AG	AG	AT	AG	AA	AG	AG	AC	--	--	AG	AG	AC	GG	AG	CC	AG	AG	AG	--	AG
MaineStay	GG	AA	GG	AG	AC	AG	AG	AC	AA	--	CG	AA	GG	AG	AG	AG	AG	CG	CG	AA	AG	AG	AG	AG	AA	AG	AG	AG	AG	AG	AT	--	AG	--	AG	AC	AC	AG	AG	AG	AC	GG	AG	AC	GG	AG	AG	AC	AG
mcd 500036	CG	AA	--	AG	AC	AG	--	--	AA	AG	CG	--	GG	AA	GG	AG	AG	CC	GG	--	AG	--	AG	GG	AA	AG	GG	AG	AG	GG	AT	AG	AG	--	AG	AC	AC	AG	AG	AG	AC	GG	GG	--	AG	AA	AG	AC	AG
MCR 205	GG	AA	AA	AA	CC	AA	GG	AA	AC	AG	CG	AA	GG	AA	AA	GG	AG	CC	CG	AA	AA	AG	AG	AG	AA	GG	GG	GG	--	AA	AT	AG	AG	AA	GG	CC	CC	AA	AG	GG	AC	GG	GG	CC	GG	AA	AG	AA	GG
MegaChip	CG	AA	AG	AG	AC	AA	AG	AC	AA	AG	CG	AT	AG	AA	GG	AG	GG	CC	GG	AA	AG	AG	AG	AA	AA	AG	AG	GG	AG	AG	AT	GG	AG	AG	AG	AC	AC	GG	AG	AG	AC	GG	AA	AC	AG	AG	AG	AA	AG
Michigan Purple	GG	AA	AG	AA	AC	AG	AG	AC	AA	AG	CG	AT	AG	AA	AA	AG	GG	CG	CG	AA	AG	AG	AG	GG	AA	GG	AG	AG	AG	AA	AT	GG	AG	--	AG	AC	AC	GG	AG	AG	AC	GG	AG	CC	GG	AA	--	AA	GG
Monona	CG	AA	AG	AG	AC	AA	AG	AC	AA	AA	CG	--	GG	AG	AG	AG	GG	CC	CG	AA	AG	GG	AG	AG	AA	AG	AG	AG	AG	AG	AT	AG	AG	AA	AG	AC	AC	AG	AG	AG	CC	GG	AG	AC	AG	AA	GG	AA	GG
Monticello	GG	AA	AG	AA	AC	AG	GG	AC	AA	AG	CG	AT	AG	AA	GG	AG	GG	CC	CG	AA	AG	AG	AG	AG	AA	AG	AG	AG	AG	AG	AT	AG	AG	AA	AG	AC	CC	AG	AG	AG	AC	GG	AG	CC	AG	AA	GG	AC	AG
Mountain Rose	GG	AA	AG	AA	AC	AA	AG	AC	AA	AG	CC	AT	GG	AA	GG	AA	GG	CC	CG	AA	AG	GG	AG	AG	AA	AG	AG	AG	AG	AG	AT	AG	AA	AA	AG	AC	AC	GG	AG	AG	AC	AG	AG	CC	GG	AA	AG	AC	AG
MSA133-57	GG	AA	AG	AA	AC	AG	AG	AC	AA	AG	CG	--	AG	AA	AA	AG	GG	CG	CG	AA	AG	AG	AG	GG	AA	GG	AG	AG	AG	AA	AT	GG	AG	AA	AG	AC	AC	GG	AG	AG	AC	GG	AG	CC	GG	AA	--	AA	GG
MSE149-5Y	GG	AA	AG	AG	AC	AA	AG	AC	AA	AA	CG	AT	AG	AA	GG	AG	GG	CC	CG	AA	AG	GG	AG	AG	AA	AG	GG	AG	AG	AA	AT	AG	AG	AG	AG	AC	AC	AG	AG	GG	AC	GG	AA	CC	AG	AG	AG	AA	GG
MSF099-3	GG	AA	AG	AG	AC	AG	GG	AC	AA	AA	CG	AT	AG	AG	AG	AG	GG	CG	CG	AA	AG	AG	AG	AG	AA	AG	AG	AG	AG	AA	AT	GG	AG	AG	AG	AC	AC	AG	AG	AG	AC	GG	AG	CC	AG	AA	GG	AA	AA
MSG227-2	CG	AA	AG	AG	AC	AA	GG	AC	AA	AA	CC	AT	GG	AA	AA	AG	GG	CG	CG	AA	AG	AG	AG	AG	AA	GG	GG	GG	GG	AA	AT	AG	AG	AA	AG	AC	CC	AG	AG	GG	AC	GG	AG	AC	AG	AG	AG	AC	GG
MSH228-6	CG	AA	AG	AG	AC	AA	GG	AC	AA	AG	CC	AT	AG	AG	AG	AG	GG	CG	CG	AG	AG	AG	AG	AG	AA	GG	GG	AG	AG	AA	AT	AG	AA	AA	AG	AC	AC	GG	AG	AG	AC	AG	GG	AC	AG	AA	AG	AC	AG
MSI005-20Y	GG	AA	AG	AG	AA	AA	GG	AC	AA	AG	CG	--	AG	AA	GG	AA	GG	CG	CG	AA	AG	AG	AG	AG	AA	AG	GG	AG	AG	AA	AT	AG	AG	AG	AG	AC	AC	GG	AA	AG	AC	GG	AG	CC	GG	AA	AG	AC	GG
MSJ126-9Y	CG	AA	GG	AG	AC	AA	AG	AA	AA	AG	CG	AA	GG	AG	GG	AA	GG	CG	GG	AA	AG	GG	AG	AG	AA	AG	AG	AG	AG	AG	AA	AG	AG	AG	AG	AC	AC	GG	GG	GG	CC	GG	AG	CC	AG	AG	GG	AC	AG
MSJ147-1	GG	AA	AG	AG	AC	AG	--	AC	AA	AG	CG	AT	AG	AA	GG	AG	GG	CG	GG	AA	AG	AG	AG	AG	AA	GG	AG	AG	GG	AA	AT	AG	AG	--	AG	AC	AC	GG	GG	AG	AC	GG	AG	AC	GG	AG	--	AA	GG
MSK061-4	GG	AA	AG	AG	AC	AA	GG	AC	AA	AA	CC	AT	AG	AG	AG	AG	GG	CC	CG	AA	AG	AG	AG	AG	AA	AG	AG	AG	AG	AG	TT	AG	AA	AG	AG	AC	AC	GG	AG	AG	CC	GG	AG	AC	AG	AG	AG	AC	AG
MSK409-1	GG	AA	AG	AG	AC	AA	GG	AC	AA	AG	CG	AT	AG	AG	AG	AG	GG	CG	CG	AA	AG	AG	AG	AG	AA	AG	AG	AG	AG	AA	AT	AA	AG	AG	AG	AC	AC	AG	AG	AG	AC	GG	AG	CC	GG	AG	AG	AC	AG
MSL211-3	GG	AA	AG	AA	AC	AA	GG	AC	AA	AG	CC	AT	GG	AA	--	AG	GG	CG	CG	AA	AG	--	AG	AG	AA	AG	AG	AG	AG	AA	AT	--	AG	AG	GG	AC	AC	AG	GG	AG	AC	GG	AG	AC	GG	AG	AG	AC	GG
MSL268-D	GG	AA	AG	AG	AC	AA	GG	AC	AA	AG	CG	AA	AG	AG	AG	AA	GG	CC	GG	AA	AG	AG	--	AA	AA	AG	AG	AG	GG	AG	TT	AG	AG	AG	AG	AC	AC	AG	GG	AG	AC	GG	AG	AC	GG	AA	GG	AC	AG
MSL292-A	GG	AA	AG	AG	AC	AG	AG	AC	AC	AA	CC	AT	GG	AA	AG	AG	GG	CG	CG	AG	AG	AG	AG	AG	AA	AG	AG	AG	AG	AG	AT	--	AA	AG	AG	AC	AC	AG	GG	AG	AC	GG	AG	AC	AG	AG	AG	AC	AG
MSL512-6	CG	AA	AG	AG	AC	AA	AG	AA	AC	AG	CC	AA	GG	AA	AA	AG	GG	GG	CG	AA	AA	AG	AG	GG	AA	GG	GG	GG	AG	AG	AT	AG	AG	AA	GG	AC	AC	GG	AG	GG	AC	GG	GG	CC	AG	AA	AG	CC	GG
MSL766-1	GG	AA	AG	AG	AC	AA	AG	AA	AA	AG	CG	AA	GG	AG	AG	AG	GG	CG	CG	AA	AA	GG	AG	AG	AA	AG	AG	AA	AG	AG	AT	AG	AG	AA	AG	AC	AC	AG	AG	AA	CC	GG	AG	AC	GG	AA	AG	AA	AG
MSM051-3	CG	AA	AG	AG	AC	AA	GG	AA	AA	AA	CC	AT	AG	AG	AG	AG	GG	CG	CG	AA	AG	AG	AG	AG	AA	GG	GG	AG	AG	AA	AT	GG	AG	AG	GG	AC	AC	AG	AG	AG	AC	GG	AG	CC	AG	AG	AG	AA	AG
MSM171-A	GG	AA	GG	AG	AC	AA	AG	AA	AA	AA	CG	--	AG	AA	GG	AG	GG	CG	CG	AA	AG	AG	AG	AG	AA	AG	GG	AG	AG	AG	AT	AG	AG	AA	AG	AC	AC	GG	AG	AG	AC	GG	AG	AC	GG	AA	AG	AA	GG
MSM182-1	GG	AA	AG	AG	AC	AA	GG	AA	AA	AA	CG	--	GG	AA	AG	AG	GG	CC	CG	AA	AG	AG	AG	AG	AA	AG	AG	AG	AG	AG	AT	AG	AG	AA	AG	AC	AC	GG	AG	AG	AC	GG	AG	AC	GG	AA	AG	AC	AG
MSM246-B	GG	AA	AG	AG	AC	AG	AG	AC	AA	AG	CG	AT	AG	AG	AG	AG	GG	CC	CG	AG	AG	AG	AG	AG	AA	GG	AG	AG	AG	AG	AT	AG	AG	AA	AG	AC	AC	AG	AG	AG	CC	GG	AG	AC	GG	AA	AG	AC	AG
MSN105-1	GG	AA	GG	AG	AC	AG	AG	AC	AA	AG	CC	AT	GG	AG	AA	AG	GG	CG	CG	AA	AA	AG	AG	AG	AA	AG	GG	AG	AG	AG	AT	AG	AG	AG	AG	AC	AC	AG	AG	AG	AC	GG	AG	CC	GG	AA	GG	AC	AG
MSN191-2Y	CG	AA	AG	AG	--	AG	AG	AC	AA	AA	CG	AT	AG	AG	AG	AG	GG	CG	GG	AG	AG	AG	AG	AG	AA	GG	AG	AG	GG	AG	AT	AG	AG	AA	AG	AC	CC	AG	AG	AG	AC	GG	AG	AC	GG	AG	--	AC	AG
MSN215-2P	CG	AA	AG	AG	AC	AG	GG	AA	AA	AG	CG	AA	AG	AA	AG	AG	GG	CG	CG	AA	AG	AG	AA	AG	AA	GG	GG	AG	AG	AG	AT	AG	AG	AG	AG	AC	AC	AG	AG	AG	AC	GG	AG	CC	AG	AA	AG	AC	GG
MSN230-1RY	GG	AA	AG	AG	AC	AA	GG	AA	AA	AA	CG	AT	GG	AA	AG	AG	GG	CC	CG	AA	AG	AG	AG	AG	AA	AG	AG	AG	AG	AG	AT	AG	AG	AA	AG	AC	AC	GG	AG	AG	AC	GG	AG	AC	GG	AA	AG	AC	AG
MSP239-1	GG	AA	GG	AG	AC	AA	GG	AC	AA	AA	CC	AT	GG	AA	AA	AG	AG	CG	CG	AA	AA	GG	AG	AG	AA	AG	AG	AG	AG	AG	AT	AG	AA	AA	AG	AC	AC	--	AG	GG	AC	GG	AG	CC	GG	AA	AA	AC	AG
MSQ029-1	GG	AA	AG	AG	AC	AA	AG	AC	AA	AG	CG	AT	AG	AA	AG	AG	GG	CG	CG	AG	AG	AG	AG	AG	AA	AG	AG	AG	AG	AG	TT	AG	AA	AA	AG	AC	AC	AG	AG	AG	AA	GG	AG	CC	AG	AA	GG	AC	AG
MSQ070-1	GG	AA	AG	AG	AC	AA	GG	AC	AA	AG	CC	AT	AG	AA	AG	AG	GG	CC	CG	AA	AG	AG	AG	AG	AA	AG	AG	--	AG	AG	AT	AG	AG	AG	--	AC	AA	AG	AG	AG	CC	GG	AA	AC	AG	AG	AG	AC	AG
MSQ176-5	GG	AA	AG	AG	AC	AA	AG	AC	AA	AG	CG	AA	GG	AA	AG	AG	GG	CG	CG	AA	AG	--	AG	AG	AA	AG	AG	AG	AG	AA	AT	AG	AG	AG	AG	AC	AC	AG	AG	AG	AC	GG	AG	AC	AG	AG	AG	AC	AG
MSQ279-1	GG	AA	AG	AG	AC	AA	GG	AC	AA	AA	CC	AA	GG	AG	GG	GG	GG	CC	CG	AA	AA	AG	AG	AG	AA	AG	AG	AG	AG	AA	AT	AG	AA	AG	AG	AC	AC	--	AG	AG	AC	GG	AG	CC	GG	AA	AG	AA	GG
MSR041-3	GG	AA	GG	AG	AC	AA	AG	AC	AA	AG	CG	AT	AG	AA	GG	AG	GG	CG	--	AA	AG	AG	--	AG	AA	AG	AA	AG	AG	AA	AA	AA	AG	AG	GG	AC	AA	AG	AG	AG	AC	GG	AG	CC	AG	AA	AG	AC	GG
MSR061-1	GG	AA	AG	AG	AC	AG	AG	AC	AA	AG	CG	AT	AG	AA	AG	AG	GG	CG	CG	AA	AG	AG	AG	AG	AA	AG	AG	AG	AG	AG	AT	AG	AG	AA	AG	AC	AC	GG	AG	AG	AC	GG	AG	AC	GG	AG	GG	AA	AG
MSR160-2Y	GG	AA	AG	AG	AC	AA	AG	AA	AA	AG	CG	AT	GG	AA	AG	AG	GG	CG	GG	AA	AG	GG	AG	AG	AA	AG	AG	AG	AG	AG	AT	AG	AG	AA	AG	AC	AC	GG	AG	AG	AC	GG	AG	CC	AG	AG	GG	AA	AG
ND1215-1	CG	AA	GG	AA	AC	AG	AG	AC	AA	AG	CG	AA	GG	AA	AG	AG	GG	CG	CG	AA	AG	AG	AA	AG	AA	AG	AG	AG	AG	AG	AT	AG	AG	AA	AG	AC	AC	GG	GG	AG	AC	GG	AG	AC	AG	AA	AG	AC	GG
ND2858-1	CG	AA	GG	AG	AC	AA	AG	AA	AA	AG	CG	AT	AG	AG	GG	AG	GG	CG	GG	AA	AA	GG	AG	AG	AA	AG	AG	--	GG	AG	AT	AG	AG	AG	AG	AC	AC	GG	AG	AG	AC	GG	AG	AC	AG	AA	AG	AC	AG
ND8229-3	GG	AA	AG	AG	AC	AG	AG	AC	AA	AG	CG	AA	GG	AA	AG	AG	GG	CG	GG	AA	AG	GG	--	GG	AA	AG	GG	GG	AG	AG	AT	AG	AG	--	AG	CC	AC	GG	AG	AG	AC	GG	GG	CC	GG	AA	GG	AC	AG
ND8555-8R	GG	AA	AG	AA	AC	AA	AG	AA	AC	AG	CG	AA	AG	AA	AG	AG	GG	GG	CG	AA	AA	GG	AG	AG	AA	AG	GG	GG	GG	AG	AT	AG	AG	AG	AG	AC	CC	GG	AG	GG	AC	GG	AA	AC	GG	AA	--	AC	AG
ND860-2	GG	AA	AG	AG	AC	AG	AG	AC	AA	AG	CG	AT	GG	AA	AG	AG	GG	CC	CG	AA	AG	AG	--	AG	AA	AG	GG	AG	GG	AA	AT	AG	AG	AG	AG	AC	AC	AG	AG	AG	AC	GG	AG	CC	AG	AG	AG	AC	AG
NDTX4271-5R	CG	AA	AG	AG	AC	AA	AG	AC	AA	AG	CG	AT	GG	AG	AG	AG	GG	CG	CG	AA	AG	GG	AG	AG	AA	AG	AG	GG	GG	AG	AT	AG	AG	AG	AG	AC	AA	AG	AG	GG	AC	GG	AG	AC	AG	AA	GG	AC	GG
Norchip	CG	AA	AG	AG	AC	AA	GG	AA	AA	AG	CG	AT	AG	AA	GG	AG	GG	CC	CG	AA	AG	GG	AA	AG	AA	AG	AG	AG	AG	AG	AT	AG	AG	AG	AG	AC	AC	AG	AG	AG	AC	GG	AG	AC	AG	AA	AG	AA	GG
NorDonna	GG	AA	GG	AA	AC	AA	AG	AA	AA	AG	CG	AT	GG	AG	AA	AG	GG	CG	CG	AA	AG	GG	--	GG	AA	AG	GG	GG	AG	AG	AT	AG	AG	AG	AA	AC	AC	GG	AG	AG	AC	GG	GG	CC	GG	AA	AG	AC	AG
Northstar	CG	AA	AG	AA	AC	AA	--	AC	AA	AG	CG	AT	GG	AA	AG	AG	GG	CC	GG	AA	AG	GG	AG	AG	AA	AA	AG	AG	GG	AA	AT	AG	AG	AG	AG	AC	AC	GG	AG	GG	AC	GG	AG	AC	GG	AA	AG	AC	AG
NorValley	CG	AA	AG	AG	AC	AG	AG	AA	AA	AG	CG	AT	AG	AA	GG	AG	GG	CC	GG	AA	AG	GG	AG	AG	AA	GG	AG	AG	AG	AA	AT	AG	AG	AG	AG	AC	AC	AG	AG	AG	AC	GG	AG	AC	AG	AG	AG	AC	GG
Norwis	CG	AA	GG	GG	AC	AA	AG	AC	AA	AG	CG	AT	GG	AA	AG	AG	GG	CC	CG	AA	AG	AG	AG	AG	AA	AG	AG	AG	AG	AG	AT	AG	AG	AA	AG	AC	AC	--	AG	AG	AC	GG	AG	CC	AG	AA	GG	AC	GG
Onaway	CG	AA	AG	AG	AC	AA	GG	AA	AA	AG	CG	AT	GG	AA	GG	AG	GG	CG	CG	AA	AG	GG	AG	AG	AA	AG	AG	AG	AG	AG	AT	AG	AG	AG	AG	AC	AC	AG	AG	GG	AC	GG	AG	AC	AG	AA	AG	AC	GG
Ontario	CG	AA	AG	AG	AC	AG	AG	AC	AA	AG	CG	AT	GG	AA	AG	AG	GG	CG	CG	AA	AG	GG	AG	AG	AA	AG	AG	AG	AG	AA	TT	AG	AG	AG	AG	AC	AC	--	AG	GG	AC	GG	--	CC	AG	AA	AG	AC	AG
PA04LNC4-3Y	GG	AA	AG	AG	AC	AG	AG	AC	AA	AA	CG	AT	AG	AG	AA	AA	GG	CG	GG	AA	AG	GG	AG	AG	AA	AG	AG	AG	AG	AG	AT	AG	AG	AG	AA	AC	AC	GG	AG	GG	AC	GG	AG	CC	GG	AA	AG	AC	AG
PA98N5-2	GG	AA	AG	AA	AC	AA	AG	AC	AA	AG	CG	AA	AG	AA	AG	AG	GG	CG	CG	AA	AG	GG	AG	AG	AA	AG	AG	AG	AG	AG	AT	AA	AA	AG	GG	AC	AC	GG	GG	AG	AC	GG	AG	AC	GG	AA	AG	AC	AG
PA98NM38-1	GG	AA	AG	AA	AC	AG	AG	AC	AA	AG	CG	AA	GG	AA	AG	AG	GG	CG	CG	AA	AG	AG	AG	AG	AA	AA	AG	AG	AG	AG	AT	AG	AG	AG	AG	AC	CC	AG	GG	GG	AC	GG	AG	CC	GG	AA	AG	AA	AG
PA99N2-1	CG	AA	AG	AA	AC	AG	AG	AC	AA	AG	CG	AT	GG	AA	AG	AG	GG	CC	GG	AA	AG	GG	--	AG	AA	AG	AG	AG	AG	AG	AT	AG	AA	AG	AG	AC	AC	AG	AG	AG	AC	GG	AG	CC	GG	AA	GG	AC	AG
Phu BARD 1-3	GG	AA	AA	AA	AA	AA	GG	AA	AA	AA	CC	AT	GG	AA	AA	AA	GG	GG	CC	AA	AG	AG	AG	GG	AA	AA	AG	AA	AA	AA	AA	AA	AA	AA	AG	AC	CC	GG	AG	AG	CC	GG	GG	CC	GG	AA	GG	CC	GG
pls 558233	GG	AA	GG	AA	AA	AA	AA	AA	AA	AA	--	AA	GG	AA	AA	GG	GG	GG	GG	--	GG	AA	--	GG	AA	GG	--	GG	GG	AA	AA	AA	GG	AA	GG	CC	CC	--	GG	GG	AA	GG	--	CC	GG	AA	GG	AA	GG
pnt 347766	GG	AA	GG	AA	AA	AA	GG	AA	AA	GG	CC	AA	GG	AA	AA	GG	GG	GG	GG	AA	GG	GG	GG	GG	--	GG	GG	GG	GG	AA	AA	AA	GG	GG	GG	CC	CC	--	GG	GG	AA	--	--	CC	GG	AA	GG	AA	--
POR00HG5-1	CG	AA	GG	AG	AC	AA	AG	AA	AA	AG	CG	AA	GG	AA	AG	AG	GG	CG	--	AA	AG	GG	--	AG	AA	AG	AG	AG	AG	AG	AT	AG	AG	AA	GG	AC	AC	GG	AG	AG	AC	GG	AG	AC	AG	AA	AG	AC	GG
POR00LB6-1	CG	AA	AG	AA	AC	AG	AG	AC	AA	AG	CC	AA	GG	AA	AG	AG	GG	CG	GG	AA	AA	AG	AG	AG	AA	AG	GG	AG	AA	AG	AT	GG	AA	AG	AG	AC	CC	AG	AG	AG	AC	GG	AG	CC	AG	AG	GG	AC	AG
PP5	GG	AA	AA	AA	AA	AA	GG	AA	AA	AA	CC	AA	GG	AA	AA	AA	GG	GG	CC	AA	AG	AG	AA	GG	AA	AA	GG	AA	AG	AG	AA	GG	AA	AA	AA	AC	CC	GG	AG	GG	CC	GG	GG	CC	GG	AA	GG	CC	GG
Premier Russet	GG	AA	AG	AG	AC	AA	AG	AA	AA	AG	CG	AT	GG	AA	AG	AG	AG	CG	GG	AA	AG	AG	AG	AG	AA	AG	GG	AG	GG	AG	AT	AG	AA	AG	AG	AC	AC	AG	AG	GG	AC	AG	AG	AC	AG	AA	GG	AC	AG
PT29	GG	AA	AG	AA	AA	AA	AG	AA	AA	GG	CC	AA	GG	AA	AA	GG	GG	GG	GG	AA	GG	GG	GG	--	AA	GG	--	GG	--	AA	AA	AA	GG	AA	GG	CC	CC	GG	GG	GG	AA	--	--	CC	GG	AA	GG	--	--
Purple Majesty	GG	AA	AG	AG	AC	AA	AG	AA	AA	AG	CG	AT	AG	AG	AA	AG	GG	CG	CG	AA	AG	GG	AA	AG	AA	AG	GG	AG	AG	AA	AT	AG	AG	AA	AG	AC	AC	AG	AG	AG	AC	AG	AG	AC	GG	AA	AG	AC	AG
Purple Peruvian	CG	AA	AG	AG	AC	AA	GG	AA	AC	AA	CG	AT	AG	AA	AG	AG	AG	CC	CG	AA	AG	AG	AG	AG	AA	AG	GG	AG	AG	AA	AT	AG	AG	AA	GG	AC	AC	AG	AG	GG	AC	GG	GG	AC	GG	AA	AG	AC	AG
Qingshu 168	GG	AA	GG	AG	AC	AG	AG	AC	AA	AA	CG	AT	AG	AG	AG	AA	GG	CG	CG	AA	AG	GG	AG	AG	AA	AG	AG	GG	AG	AG	AT	AG	AG	AG	AG	AC	AC	AG	AG	AG	AC	GG	AG	CC	AG	AA	AG	AC	AG
Ranger Russet	GG	AA	AG	AG	AC	AA	AG	AA	AA	AG	CG	AT	AG	AA	GG	AG	GG	CG	CG	AA	AG	GG	AA	AG	AA	AG	GG	AA	AG	AG	AT	AA	AA	AA	AG	AC	AC	GG	AG	AG	AC	GG	AG	AC	AG	AA	AG	AC	GG
Red LaSoda	CG	AA	AG	AG	AC	AA	AG	AC	AA	AG	CG	AA	GG	AA	AG	AG	GG	CG	CG	AA	AG	AG	AG	AG	AA	AG	AG	AG	AG	AG	AT	AG	AG	AG	AG	AC	AC	AG	AG	AG	AC	GG	AG	CC	AG	AA	AG	AC	GG
Red Pontiac	GG	AA	AG	AG	AC	AA	AG	AC	AA	AG	CG	AT	GG	AA	AG	AG	GG	CG	CG	AA	AG	AG	AG	AG	AA	AG	GG	AG	AG	AG	AT	AG	AG	AA	AG	AC	AC	AG	AG	AG	AC	GG	AG	CC	AG	AA	GG	AC	GG
Reddale	GG	AA	GG	AA	AC	AG	AG	AC	AA	AG	CG	AA	AG	AG	AG	AG	GG	CG	CG	AA	AG	GG	AG	GG	AA	AG	AG	AG	AA	AG	AT	AG	AG	AA	AG	AC	AC	AG	AG	AG	AC	GG	AG	CC	AG	AA	AG	AC	AG
Reeves Kingpin	GG	AA	AG	AA	AC	AA	GG	AC	AA	AA	CC	AA	GG	AG	AG	AG	GG	CG	CG	AA	AG	GG	AA	AG	AA	AG	AG	AG	AG	AA	AT	AG	AG	AA	AG	AC	AC	GG	AG	AG	CC	GG	AG	AC	AG	AG	AG	AC	AG
RH89-039-16	GG	AA	AA	AA	CC	AA	GG	AA	AA	AG	CG	AA	GG	AA	GG	AG	GG	CG	CG	AA	AG	AG	AA	AG	AA	AA	--	AA	AG	GG	AA	GG	GG	AG	AG	CC	AC	GG	GG	GG	CC	GG	AA	AC	GG	AA	GG	AA	GG
Rio Grande Russet	CG	AA	AG	AA	AC	--	AG	AA	AA	AG	CG	AT	GG	AA	AG	AG	AG	CG	GG	AA	AG	GG	AA	AG	AA	AG	GG	AG	AG	AG	AT	AA	AA	AG	AA	AC	AC	AG	AG	GG	AA	GG	AG	AC	AG	AA	AG	AC	AG
Rochdale Gold- Doree	GG	AA	AG	AG	AC	AA	AG	AA	AA	AG	CG	AT	GG	AA	AG	AG	GG	CC	CG	AA	AG	AG	AG	AG	AA	AG	AG	AG	GG	AG	AT	AG	AA	--	AG	AC	AC	AG	AG	GG	AC	GG	AG	AC	AG	AA	GG	AC	AG
Russet Burbank	CG	AA	AG	AG	AC	AA	GG	AA	AA	AG	CG	AA	GG	AG	AG	AG	AG	CC	GG	AA	AG	GG	AG	AG	AA	AG	AG	AG	AG	AG	AT	AG	AA	AA	AG	AC	AC	AG	AG	AG	AC	GG	AG	AC	AG	AA	AG	AC	GG
Russet Norkotah	CG	AA	AG	AA	AC	AG	AG	AC	AA	AG	CG	AA	GG	AA	AG	AG	GG	CG	GG	AA	AG	GG	AA	AG	AA	AG	GG	AG	AG	AG	AT	AG	AA	GG	AG	AC	AC	AG	AG	AG	AA	GG	AG	AC	AG	AA	GG	AC	GG
Russet Norkotah-S3	CG	AA	AG	AA	AC	AG	AG	AC	AA	AG	CG	--	GG	AA	AG	AG	GG	CC	GG	AA	AG	GG	AA	AG	AA	AG	GG	AG	AG	AG	AT	AG	AA	AG	AG	AC	AC	AG	AG	AG	--	GG	AG	AC	AG	AA	AG	AC	--
Russet Norkotah-S8	CG	AA	AG	--	AC	AG	AG	AC	AA	AG	CG	--	GG	AA	AG	AG	GG	CC	GG	AA	AG	AG	AA	AG	AA	AG	GG	AG	AG	AG	AT	AG	AA	AG	AG	AC	AC	AG	AG	AG	--	GG	AG	AC	AG	AA	AG	AC	GG
Russet Nugget	CG	AA	--	AG	AC	AG	AG	AC	AA	AG	CG	AT	AG	AA	AG	AG	GG	CG	--	AA	AG	--	AG	AG	AA	AG	GG	AG	AG	AG	AT	AG	AG	AG	AG	AC	AC	AG	AG	AG	AC	GG	AG	AC	AG	AA	AG	AC	AG
S440	GG	AA	AG	AA	AC	AA	GG	AC	AA	AA	CG	AT	GG	AA	AG	AG	GG	CG	CG	AA	AA	AG	AG	AG	AA	AG	AG	GG	GG	AA	AT	AG	AG	AA	GG	AC	CC	AG	GG	AG	AC	GG	AG	CC	GG	AG	--	AC	AG
Sangre	CG	AA	AG	AG	AC	AA	AG	AA	AA	AG	CG	AA	GG	AA	AG	AG	AG	CC	CG	AA	AG	AG	AG	AG	AA	AG	GG	AG	AG	AA	AT	AG	AG	AG	AG	AC	AC	AG	AG	GG	AC	GG	AG	AC	AG	AA	GG	AC	GG
SH N21A	GG	AA	AA	AG	AA	AA	GG	AA	AA	AA	CC	AA	GG	AA	AA	AA	GG	GG	CC	AA	AG	AG	AA	GG	AA	AA	AG	AA	AG	AG	AA	GG	AA	AA	AG	AC	CC	GG	AG	GG	CC	GG	GG	CC	GG	AA	GG	AC	GG
SH073 1F	GG	AA	AA	AA	AA	AA	GG	AA	AA	AG	CC	AA	GG	AA	AA	AA	GG	GG	CC	AA	AG	AA	AA	GG	AA	AG	AA	AG	AG	AA	AA	AG	AG	AA	AA	AC	CC	GG	AG	GG	CC	GG	--	CC	GG	AA	GG	CC	GG
SH83-92-488	GG	AA	GG	AA	AC	AA	GG	AA	AA	AA	CC	AA	GG	AA	AG	AA	GG	GG	GG	AA	AG	AG	AG	GG	AA	GG	GG	AG	AA	AA	AA	AG	AA	AA	AA	AC	CC	GG	AA	AG	AC	GG	GG	CC	AG	AA	GG	AC	AG
Shepody	GG	AA	AG	AA	AC	AA	AG	AC	AA	AG	CC	--	GG	AA	--	AG	GG	CC	CG	AA	AG	GG	AG	AG	AA	AG	AG	AG	AG	AG	AT	AG	AG	AA	AG	AC	AA	AG	AG	GG	AC	GG	AG	CC	GG	AA	AG	AC	GG
Sierra Gold	GG	AA	AG	AG	AC	AA	AG	AC	AA	AG	CG	AA	AG	AA	--	AG	GG	CG	CG	AA	AG	GG	AG	AG	AA	AG	AG	AG	AG	AA	AT	AG	AG	AG	AG	AC	AC	AG	AG	AG	AC	GG	AG	CC	GG	AA	AG	AC	AG
Silverton Russet	CG	AA	GG	AA	AC	AA	AG	AA	AA	AG	CC	AT	GG	AA	GG	AG	GG	CG	GG	AA	AG	GG	AA	AG	AA	AG	AG	AG	GG	AG	AT	GG	AG	AG	AG	AC	AC	AG	AG	GG	AA	AG	AG	AC	AG	AA	AG	AC	GG
Snowden	CG	AA	AG	AG	AC	AG	AG	AC	AC	AG	CG	AT	GG	AG	AG	GG	GG	CG	CG	AG	AG	AG	AG	AG	AA	AG	AG	AG	AG	AG	AT	AG	AG	AG	AG	AC	AC	AG	AG	AG	AC	GG	AA	AC	AG	AG	AG	AC	AG
spl 310957	GG	AA	AA	AA	AC	AA	AG	AA	CC	AA	CC	AT	GG	AA	AA	GG	GG	GG	GG	AA	AA	--	GG	GG	AA	GG	GG	GG	--	AA	AT	AA	GG	AG	GG	CC	CC	AA	AG	GG	AA	GG	GG	CC	GG	AA	GG	AA	GG
Spunta	GG	AA	GG	AA	AC	AG	AG	AC	AA	GG	CG	AA	GG	AA	AG	AA	AG	CG	CG	AA	AG	AG	AG	AG	AA	GG	AG	AG	AG	AA	AA	AG	AG	AG	AG	AC	AC	AG	AG	AG	AC	GG	AG	CC	AG	AA	AG	AC	GG
Stirling	GG	AA	GG	AG	AA	AA	GG	AA	AA	AA	CG	AA	AG	AA	GG	AG	GG	CG	GG	AA	AG	AG	AG	AG	AA	AG	AG	AG	AG	AG	AT	AG	AG	AA	AA	AC	AC	GG	AG	AG	AC	GG	AA	AC	GG	AA	AG	AC	AG
Superior	GG	AA	GG	AG	AC	AA	GG	AC	AA	AA	CG	AT	GG	AA	AG	AA	GG	GG	CG	AA	AG	GG	AG	GG	AA	AG	GG	AG	AG	AG	AT	GG	AG	AA	AG	AC	AC	GG	AG	AG	AC	GG	GG	AC	GG	AA	AA	AC	GG
V1102-1	CG	AA	AG	AG	AC	AA	AG	AC	AA	AG	CG	AT	GG	AA	AG	AG	GG	CC	--	AA	AG	GG	AG	AG	AA	--	AG	AG	AG	AA	AT	AG	AG	AG	AG	AC	AC	--	AG	AG	AC	GG	AG	AC	AG	AA	GG	AC	AG
V1115-3	GG	AA	AG	AG	AC	AA	AG	AC	AA	--	CG	--	AG	AA	AG	AG	GG	CG	CG	AA	AG	AG	AG	AG	AA	AG	AG	AG	AG	AA	AT	AG	AG	--	AG	AC	AC	AG	AG	AG	AC	GG	AG	CC	GG	AA	GG	AC	GG
Villetta Rose	GG	AA	AG	AA	AC	AA	AG	AA	AA	AG	CG	AA	AG	AA	AA	AG	GG	GG	CG	AA	AG	GG	AG	GG	AA	AG	GG	AG	AG	AG	AT	AG	AG	AG	AG	AC	AA	GG	AG	AG	AC	GG	GG	CC	GG	AA	AG	AC	AG
W1151rus	CG	AA	AG	AG	AC	AA	AG	AC	AA	AG	CG	AT	GG	AA	AG	AG	GG	CC	CG	AA	AG	GG	AG	AG	AA	AG	AG	GG	AG	AG	AT	GG	AG	AG	AG	AC	AC	GG	AG	GG	AC	GG	AG	AC	AG	AG	AG	AC	AG
W2133-1	GG	AA	AG	AG	AC	AA	GG	AC	AC	AA	CG	AT	GG	AG	AG	AG	GG	CC	CC	AA	AG	AG	AG	AG	AA	AG	AG	AG	AG	AA	AT	GG	AG	AG	GG	AC	CC	AG	GG	AG	AC	GG	AG	AC	AG	AG	AG	AC	AG
W2253-5rus	GG	AA	AG	AG	AC	AA	AG	AC	AA	AG	CG	AT	AG	AA	AG	AG	GG	CC	CG	AA	AG	AG	AG	AG	AA	AG	AG	AG	AG	AG	AT	AG	AG	AG	AG	AC	AC	AG	GG	GG	AC	GG	AG	AC	AG	AA	AG	AC	GG
W2309-7	GG	AA	AG	AG	AC	AG	AG	AC	AA	AA	CG	AT	AG	AA	AG	AG	GG	CC	CG	AA	AG	AG	AG	GG	AA	GG	GG	AG	AG	AG	AT	AG	AG	AG	AG	AC	AC	AG	AG	AG	AC	GG	GG	AC	AG	AA	AG	AC	AG
W2310-3	GG	AA	GG	AG	AC	AA	GG	AC	AA	AG	CC	AT	AG	AG	AG	AG	GG	CG	GG	AA	AA	AG	AG	AG	AA	AG	AG	GG	AG	AA	AT	AG	AG	AA	GG	AC	AC	AG	AG	AG	AC	GG	AG	AC	GG	AG	AG	AC	AG
W2324-3	GG	AA	AG	AG	AC	AA	AG	AC	AC	AA	CG	--	GG	AG	AG	AG	GG	CC	CG	AA	AG	AG	AG	AG	AA	AG	AG	AG	GG	AG	AT	--	AG	AG	AG	AC	AC	AG	GG	GG	AC	GG	AA	CC	AG	AG	AG	AA	AG
W2683-2rus	CG	AA	AG	AG	AC	AG	GG	AA	AA	AG	CG	--	GG	AA	AG	AG	AG	CG	GG	AA	AG	AG	AG	GG	AA	AG	AG	AG	AG	AG	AT	AG	AG	AA	AG	AC	AC	AG	AG	AG	AC	GG	GG	AC	AG	AA	GG	AC	AG
W2717-5	GG	AA	AG	AG	AC	AG	AG	AA	AA	AA	CG	AT	GG	AA	AA	AG	GG	CC	CG	AA	AG	GG	AG	AG	AA	GG	AG	GG	AG	AG	AT	AG	AG	AA	AG	AC	CC	AG	AG	AG	AC	GG	--	CC	GG	AG	AG	AC	AG
W4013-1	GG	AA	AG	AG	AC	AA	AG	AA	AC	AG	CC	AT	AG	AA	GG	AG	GG	CC	CG	AG	AG	GG	AG	AG	AA	AG	AG	GG	AG	AA	AT	AG	AG	AG	AG	AC	AC	AG	AG	GG	AC	GG	AA	CC	GG	AG	--	AC	GG
Western Russet	GG	AA	AG	AG	AC	GG	AG	AA	AA	AG	CG	AT	AG	AA	AG	AA	AG	GG	GG	AA	AG	AG	AG	GG	AA	AG	AG	AG	AG	GG	AT	AG	AG	AA	AG	AC	AC	GG	AG	AG	AC	AG	GG	CC	GG	AA	AG	AC	AG
White Pearl	CG	AA	GG	AG	AC	AG	AG	AC	AC	AA	CG	AT	GG	AG	AG	AG	GG	CC	CG	AA	AG	AG	AG	AG	AA	AG	AG	GG	AG	AA	AT	AG	AG	AG	GG	AC	AC	AG	GG	AG	CC	GG	AA	AC	AG	AG	AG	AC	GG
Yankee Chipper	GG	AA	AG	AG	AC	AA	AG	AC	AA	AG	CC	AT	AG	AA	GG	AG	GG	CG	CG	AA	AG	GG	AA	AG	AA	GG	AG	AG	AG	AG	AT	AG	AG	GG	AG	AC	AC	AG	AG	AG	CC	GG	AG	CC	AG	AG	AG	AC	AG
Yukon Gem	CG	AA	GG	AG	AC	AG	AG	AC	AA	AG	CG	AA	AG	AA	AG	AA	GG	CG	GG	AA	AG	GG	AA	AG	AA	AG	AG	AG	GG	AG	AT	AG	AG	AG	AG	AC	AA	GG	AG	GG	AC	GG	GG	CC	AG	AA	AG	AC	GG
Yukon Gold	CG	AA	AG	AG	AC	AG	AG	AA	AA	AG	CG	AA	AG	AA	AA	AG	GG	CC	CG	AA	AG	GG	AA	AG	AA	AG	AG	AG	AG	AG	AT	AG	AG	AG	AA	AC	AC	AG	AG	GG	AC	GG	AG	CC	AG	AA	AG	CC	GG
[truncated: 33 more columns]
